# Supplementary material for: In-silico and in-vivo analyses of EST databases unveil conserved miRNAs from Carthamus tinctorius and Cynara cardunculus
Source: BMC Bioinformatics. 2012 Mar 28;13(Suppl 4):S12. doi: 10.1186/1471-2105-13-S4-S12 (PMC3314569; doi:10.1186/1471-2105-13-S4-S12)
Supplement: Additional file 1 — predicted pre-miRNAs folding in Compositae. The table contain the information about all pre-miRNAs present in Carthamus tinctorius and Cynara cardunculus EST datasets. The table lists Embl/Genbank accession numbers, the fold image of the Cynara/Carthamus precursor and the orthologous extracted from miRBase database. In the last two columns we have reported the sub-sequence necessary to obtain the secondary structures. [file 1471-2105-13-S4-S12-S1.xls]

## Sheet: Cynara_PutativePre_miRNA_new
Accession	Folding of the putative precursor (Asteraceae)	mfe	Folding of the mirBase Ortologous	mfe	Orthologous	Species	Putative - pre-miRNA sequence (Asteraceae)	Premicro from mirbase (The first in list)
Cynara Embl:GE587550		-59.1		-49.8	osa-miR398a,gma-miR398a,gma-miR398b,ptc-miR398a,mtr-miR398a,vvi-miR398a,bol-miR398a,aqc-miR398a,csi-miR398,rco-miR398a,gra-miR398,ghr-miR398,aly-miR398a,tcc-miR398b,ath-miR398a	Oryza sativa,Glycine max,Populus trichocarpa,Medicago truncatula,Vitis vinifera,Brassica oleracea,Aquilegia caerulea,Citrus sinensis,Ricinus communis,Gossypium raimondii,Gossypium hirsutum,Arabidopsis lyrata,Theobroma cacao,Arabidopsis thaliana	ATAAATGTTAATATTGGTAGAGATACA2CCAACAGGTGTGACATGAGAACACATATATAAGATGCAACAACATGTAGTACTTGGTATTTTATTATGTGTTCTCAGGTCGCCCCTGCAGGGTTTTCAGGTGTGACATGAGAACACATATATAAGATGCAACAACATGTAGTACTTGGTATTTTATTA	GCUGAACCCAGAGGAGUGGUACUGAGAACACAGGUGCCAAUACAAUGUAUGGUGAGCUACUGUAUAAUGGAGUAAUUCUGUAACUGUGUUCUCAGGUCACCCCUUUGGGUUUCUU
Cynara Embl:GE597437		-97.1		-129.7	ccl-miR167a,ctr-miR167,ccl-miR167b,gma-miR167g,bdi-miR167c,bdi-miR167d,ath-mir167d	Citrus clementine,Citrus trifoliata,Glycine max,Brachypodium distachyon	TATATATGTTGGTCTGAGAGATTGAAGCTGCCAGCATGATCTGGTGTTGTCAAAAAGTCACCTCTGTGTGTGTGTGTTTGTGTTTGTGTGTGTATATATTGGAAGGATTAAGTGAGGTCAATTAATCTTTCTGCGTGTTTTTGAGGTGTTTATTAGTGTGTGTGTGTGTGTGTGTGTGTTTTTATGAGTAGGGTAAGAGAGCTTAACCAGGTCATCTTGCAGCTTCAATCACTCGTACCCAACAGTTTTTCATACAAAGCACACTTGAAGAAACCCCATCAAGACTGTGTTTTTTTGCTTTCAAGTTCTTGTTAGCAATGGCGAATCCATCCCA	UGUUGGUUUUUAGAAGCUGAAGCUGCCAGCAUGAUCUGGUAAUCGCUACAUACGACAUACACACAUCACUAAACUUCUUUAUAAUUUAUGCACACACAUACAGCUCUUAAUGGCCACAACUCAAAGUUAUAAUUAGUGCAUGAUCUCUAGUUAUUUGACUGCUUUUAAUAUAUGUUUAUGGAUUCACGCAUGUGUGUGUAUGUACAUAAUUUACAUGCAUGCACUUUGUGUAUGGUACACAUCAAUUUGAACCCGUUCAAAAUUCUGUUUUUAUUAGUAUAUAUAUAGAUGUAUGUGGUGUGUGUGUCAGUGUGUGUGUGUGUUUAUAGAUAGUAGUACUAGGUCAUCCUGCAGCUUCAGUCACUAAAUCACCAACA
Cynara Embl:GE605691		-53.4		-39.84	ath-miR398a,osa-miR398a,gma-miR398a,gma-miR398b,ptc-miR398a,mtr-miR398a,vvi-miR398a,bol-miR398a,aqc-miR398a,csi-miR398,rco-miR398a,gra-miR398,ghr-miR398,aly-miR398a,tcc-miR398b	Oryza sativa,Glycine max,Populus trichocarpa,Medicago truncatula,Vitis vinifera,Brassica oleracea,Aquilegia caerulea,Citrus sinensis,Ricinus communis,Gossypium raimondii,Gossypium hirsutum,Arabidopsis lyrata,Theobroma cacao,Arabidopsis thaliana	CATACTGATAATATTGGTAGAGATACCCAACAGGTGTGACATGAGAACACATATATAAGATGCAACAACATGTAGTACTTGGTATTTTATTATGTGTTCTCAGGTCGCCCCTGCAGGGTTTTCTTCTGCTCA	UGAAAUUUCAAAGGAGUGGCAUGUGAACACAUAUCCUAUGGUUUCUUCAAAUUUCCAUUGAAACCAUUGAGUUUUGUGUUCUCAGGUCACCCCUUUGAAUCUCCC
Cynara Embl:GE605886		-64.7		-52.2	ptc-miR408,pta-miR408,vvi-miR408,aly-miR408,ahy-miR408-3p,csi-miR408,ath-miR408	Populus trichocarpa,Pinus taeda,Vitis vinifera,Arabidopsis lyrata,Arachis hypogaea,Citrus sinensis,Arabidopsis thaliana	AATAAATGGTATAGATGGAGATGTGAGGCTAGACGGGGACGAGACAGAGCCCGAAAAAGCCTAGTCAATACTTGGGTATGTATTGTTATCTTTTTCATGCACTGCCTCTTCCCTGGCTATCATCTTTCTCTCTATGCTTTGTGTGTGTT	AAGGUUAGAUUGGUAUUGCAAUGAAAGAAGACAAAGCGGUAAUGAGAGAGAGACAGGGAACAAGCAGAGCAUGGAUUGAGUUUACUAAAACAUUAAACGACUCUGUUUUGUCUCUACCCAUGCACUGCCUCUUCCCUGGCUCCCUCUUUUUUUCUCUAUAUUUCUCUCUCUCCUUUCAUUUCACAGCUUUCAAUGGAAUUUUAUUGCUACUGCUAACG
Cynara Embl:GE609552		-66		-64.12	ath-miR156f, osa-miR156a,osa-miR156b,osa-miR156c,osa-miR156d,osa-miR156e,osa-miR156f,osa-miR156g,osa-miR156h,osa-miR156i,osa-miR156j,zma-miR156d,zma-miR156f,zma-miR156g,zma-miR156b,zma-miR156c,zma-miR156e,zma-miR156a,zma-miR156h,zma-miR156i,sbi-miR156a,sbi-miR156c,sbi-miR156b,sof-miR156,gma-miR156a,ptc-miR156a,ptc-miR156b,ptc-miR156c,ptc-miR156d,ptc-miR156e,ptc-miR156f,ppt-miR156a,mtr-miR156b,mtr…	Oryza sativa,Zea mays,Sorghum bicolor,Saccharum officinarum,Glycine max,Populus trichocarpa,Physcomitrella patens,Medicago truncatula,Gossypium hirsutum,Vitis vinifera,Citrus trifoliata,Arabidopsis lyrata,Citrus sinensis,Theobroma cacao,Brachypodium distachyon,Arabidopsis thaliana	GATTATCAAATATTGCAGATACAGGATGATGAGGAAGTAGAAGAAGAGAAAGAAAGCTGACAGAAGAGAGTGAGCATATGCAAAGCAATTGTATAGAGAACTATACACTTGTTGGACTTATGCGTGTGCTCACTTCTCTTGCTGTCAGCTACTCTCACCACCTCTTTCAC	GAGUGGUGAGGAAUUGAUGGUGACAGAAGAGAGUGAGCACACAUGGUGGCUUUCUUGCAUAUUUGAAGGUUCCAUGCUUGAAGCUAUGUGUGCUCACUCUCUAUCCGUCACCCCCUUCUCUCCCUCUCCCUC
Cynara Embl:GE610628		-62.8		-55.9	ahy-miR398,ath-398a,ath-398b,ath-398c	Arabidopsis lyrata,Arabidopsis thaliana	TCATTTCTATATGATTTTTTGAGATACAGATCGAATTCTTCATAAATGTTAATATTGGTAGAGATACCCAACAGGGTGTGATATGAGAACACATATATAAGATGCAACAACATGTAGTACTTGGTATTTTATTATGTGTTCTCAGGTCGCCCCTGCAGGGTTTTCTTCTGCTCAAACACATCACC	GAUAUAUUUUGAAGGUAGUGGAUCUCGACAGGGUUGAUAUGAGGACACAUGUGUAAUCAACGGCUGUAAUGACGCCACGUCAUUGUUACAUGUGUUCUCAGGUCACCCCUGCUGAGCUCUUUCUCUACCGACCAUCUUUAUC
Cynara Embl:GE603045		-55.9		-80.8	ath-miR390b,osa-miR390,ptc-miR390a,ptc-miR390b,ptc-miR390c,ptc-miR390d,ppt-miR390a,ppt-miR390b,mtr-miR390,ghr-miR390a,ghr-miR390b,ghr-miR390c,bna-miR390a,bna-miR390b,bna-miR390c,vvi-miR390,gma-miR390a-5p,sbi-miR390,zma-miR390a,zma-miR390b,csi-miR390,rco-miR390a,rco-miR390b,aly-miR390a,aly-miR390b,tcc-miR390a,tcc-miR390b,bdi-miR390,bdi-miR390b,ath-miR390a	Oryza sativa,Populus trichocarpa,Physcomitrella patens,Medicago truncatula,Gossypium hirsutum,Brassica napus,Vitis vinifera,Glycine max,Sorghum bicolor,Zea mays,Citrus sinensis,Ricinus communis,Arabidopsis lyrata,Theobroma cacao,Brachypodium distachyon,Arabidopsis thaliana	GTTAGTGGTGCGGCTGTAGGAGAGATGGCTCTGCACTTTTGTGAGCGTTACAAGATCATGGTCTTAAAAATCGCCTCCAAATTTGAACTTCGCCGTTTTTGCCGCACAACTGGTGCTGTTG	AGAGAGCUUUCUUCGGUCCACUCAUGGAGUAAUAUGUGAGAUUUAAUUGACUCUCGACUCAUUCAUCCAAAUACCAAAUGAAAGAAUUUGUUCUCAUAUGGUAAAUGAAUGAAUGAUGCGAGAGACAAAUUGAGUCUUCACUUCUCUAUGCUUGGACUGAAGGGAGCUCCCU
Cynara Embl:GE610451		-85.5		-86.03	aly-miR834,ath-miR834	Arabidopsis lyrata,Arabidopsis thaliana	CTATGTAGGTGTTGGCAAAGGCGGTGTATCTGTTCATGCCCCTGGCACAAGCGTGGGTGTTGGTGGCGGTGGTGGTGTATCTGTTCATGCCCCTAGCACCAACGTTGGTGTTGGCAAAGGTGGTGGTGGTGTATCTGTCCATGCCCCTGGCACCAGCGTTGGTGTTGGCAAAGGTGGTGTATCGGTCCATGCCCCTGGCAC	UACAACAUAUGUUACCAGUUGUGCUAUCAUUUUUUUCAGCGACAGCCAAAAUCACCACCGCUUCUGCUACGAACAUGUUAAGCCAUCCUUUUAACCGUUGCUGCCACCACUAUUACGGCCAUCACAAGAAAAUUCAUGCAAGUGGAAACGGUGAUAGUAGCAGCUGGUAUGACACGUUGGUAGCAGUAGCGGUGGUAAUGCCGAUAGCGUGAGCGGCAAUGGAAGCAUUGGUGGUGUCAGAAGCAGUCA
Cynara Embl:GE592223		-56.29		-56.3	osa-miR2919	Oryza sativa	CGGGGCTTCAAAACGTCTCTGTAAGGACCCCGGGGGGGGGGGGGGGGGGAAAAAAAAGGAGATTGGAAAAAAAAAGGGATCAGCTCTGGTTCATCTACAACTTCTCATCTTCTCTTTACTTCTTTTGGTTTCCCCATTGCCCCCCAAAGCTGTCCCAA	GCGGGGAGCCGAUGGGCCGCGGGAGAGGAGAGAGAGAGGGAGAGGGGAGUGGGCCGAGCCGGCCCAAGAGGGAAGGGGGGGGGGGGAAAGAGGACUUUUUGAUUUUUCUUUUUAUAAACCUUUUUCCACUUUGUUUAUUUCUUUUCAAUUAUUAUUUG
Cynara Embl:GE577632		-31.2		74.9	gma-MIR4387c	Glycine max	CATAATATGGGTAAGGTAACGGTGGCGGCGGCGGTGGTTTGCGCCGCTGCTGTCTCTGCGGCGGCGGTCTTGGTGGTTC	CAUUAAAUGAUGAUGUGACAGUUGGAGUGUCACGUCAUCACGCCUUGUGGUGGACAUAUCAUCACCUUUAAUGACGUGUUAGUGAUUAAGCGUGAUGACGUGACACUCCGUCUAUCACGUCAUCACUUAAUG
Carthamus Embl:EL372706		-59.8		-57.6	ahy-miR156c,far-miR156b	Arachis hypogaea,Festuca arundinacea	AGAGATATATGGGAAGTATAGAAGAAGAGAAAGAAAGCTGACAGAAGAGAGTGAGCATATGCAAAGCAATTGTATAGAAAAACTATACATTTGTTGGAATTATGCGTGTGCTCACTTCTCTTGCTGTCAGCTACCCTCACCACCC	CCUCGAAGAGAUUAUAAAUGUUGACAGAAGAGAGAGAGCACAACCCGAGAAAUGGUCAAAGAAUCUUUUACCUUUGUUGGGAGUGUGCUCUCUACUCUUCUGUCAUCAUCUUUAUCUUUAUUUGUAUGGUAUAGAUCUU
Cathamus Embl:EL373856		-58.8		-57.6	ahy-miR156c,far-miR156b	Arachis hypogaea,Festuca arundinacea	TTTTTTCCATCACAGGAAGTATAGAAGAAGAGAAAGAAAGCTGACAGAAGAGAGTGAGCATATGCAAAGCAATTGTATAGAAAAACTATACGTTTGTTGGAATTATGCGTGTGCTCACTTCTCTTGCTGTCAGCTACCCTCACCACCCTCTTGAT	CCUCGAAGAGAUUAUAAAUGUUGACAGAAGAGAGAGAGCACAACCCGAGAAAUGGUCAAAGAAUCUUUUACCUUUGUUGGGAGUGUGCUCUCUACUCUUCUGUCAUCAUCUUUAUCUUUAUUUGUAUGGUAUAGAUCUU
Carthamus Embl:EL385094		-57.4		-57.6	ahy-miR156c,far-miR156b	Arachis hypogaea,Festuca arundinacea	GTTTTTTCCATCACAGGAAGTATAGAAGAAGAGAAAGAAAGCTGACAGAAGAGAGTGAGCATATGCAAAGCAATTGTATAGAAAAACTATACGTTTGTTGGAATTATGCGTGTGCTCACTTCTCTTGCTGTCAGCT	CCUCGAAGAGAUUAUAAAUGUUGACAGAAGAGAGAGAGCACAACCCGAGAAAUGGUCAAAGAAUCUUUUACCUUUGUUGGGAGUGUGCUCUCUACUCUUCUGUCAUCAUCUUUAUCUUUAUUUGUAUGGUAUAGAUCUU
Carthamus Embl:EL409447		62.91		-51.36	osa-miR396a,osa-miR396b,sbi-miR396b,sbi-miR396a,sof-miR396,gma-miR396a,zma-miR396b,zma-miR396a,ptc-miR396a,ptc-miR396b,mtr-miR396b,ghr-miR396a,ghr-miR396b,vvi-miR396d,vvi-miR396c,lja-miR396,aqc-miR396a,aly-miR396a,csi-miR396a,csi-miR396b,tcc-miR396a,tcc-miR396b,bdi-miR396d,bdi-miR396c,ssp-miR396,ath-miR396a	Oryza sativa,Sorghum bicolor,Saccharum officinarum,Glycine max,Zea mays,Populus trichocarpa,Medicago truncatula,Gossypium hirsutum,Vitis vinifera,Lotus japonicus,Aquilegia caerulea,Arabidopsis lyrata,Citrus sinensis,Theobroma cacao,Brachypodium distachyon,Saccharum ssp,Arabidopsis thaliana	AGAAGAAGATGGTGTTGAAAAAATTGGTTCTCTTTCTGTTCTTCCACAGCTTTCTTGAACTGCATGGTTCAATGTTGATCTGTTGGATCTGTGTTGTTTTTTTGGCTTAAATCTTTGCAGTTCAACAAAGCTGTGGGAAGATAGAGGGAGGATCACG	CUCUGUAUUCUUCCACAGCUUUCUUGAACUGCAAAACUUCUUCAGAUUUUUUUUUUUUUCUUUUGAUAUCUCUUACGCAUAAAAUAGUGAUUUUCUUCAUAUCUCUGCUCGAUUGAUUUGCGGUUCAAUAAAGCUGUGGGAAGAUACAGAC
Carthamus Embl:EL394166		-52.76		-66.9	aly-miR834,ath-miR834	Arabidopsis lyrata,Arabidopsis thaliana	CAGCAGCCAAAACGCAAGAAACCCAAGTGGCTGCCGCCGCTGCTGCCGCCGCCCCTGAAAGACCGGAAAATCCGGGTTTGACCAAAGTCGAAAATCAAGTGGTGGAGCCTCGAGAACAAGGGGGTGGTGGG	UUACAGCGACAGCCAAAAUCACCACAGCUUCUGCUACGAACGUGUUAAGCCAUCCUUUUGACCAUUGCUGCACCACUAUUACGGCCAUCACAAGAAAAUCUAUGCAAGUGGAAACAGUGAUAGUAGCGGCUGGCUAAUGACACGUUGGUAGCAGUAGCGGUGGUAAUGUCGAUAGCGUGA
Carthamus Embl:EL405672		-59.39		-66.9	aly-miR834,ath-miR835	Arabidopsis lyrata,Arabidopsis thaliana	GTATATGAAACTATCGCCCTATCAGCTGCTGCTAATCGGTGGAGAAGTCGTTGAAGAAGAAGGCGAGTGGGAGAAAGAACGATAACTTGTTTTTTTGTTTCTCGATTTTGGAGATCGATCGAAAATTTGGAACGTCGATCACGAAGTTCGAATACCGTTATGGAAGCGAAATTGACGTCTTCCGTTAAGGTCGACGGTGGCGGT	UUACAGCGACAGCCAAAAUCACCACAGCUUCUGCUACGAACGUGUUAAGCCAUCCUUUUGACCAUUGCUGCACCACUAUUACGGCCAUCACAAGAAAAUCUAUGCAAGUGGAAACAGUGAUAGUAGCGGCUGGCUAAUGACACGUUGGUAGCAGUAGCGGUGGUAAUGUCGAUAGCGUGA
Carthamus Embl:EL395532		-51	Planta (2011) 233:611–619 (We have used the sequence cat-m0011 in table3 Sequence:GGAGGAGGAGGTGGTGGCGGCG)	54	cat-m0011	Carthamus tinctorius	UGGACAGCAACGACCUAUAUGGCGCCAUCCACCGGCCGCCGCCGGAGGAGGAGGUGGUGGUGGUGAUGGUGCCAUUCGUAGCUCACGGCCAUCUCAACCAGCUCCUCCACCUCUCCCGCCUCA
