# Supplementary material for: In-silico and in-vivo analyses of EST databases unveil conserved miRNAs from Carthamus tinctorius and Cynara cardunculus
Source: BMC Bioinformatics. 2012 Mar 28;13(Suppl 4):S12. doi: 10.1186/1471-2105-13-S4-S12 (PMC3314569; doi:10.1186/1471-2105-13-S4-S12)
Supplement: Additional file 2 — RNAhybrid results in Carthamus tinctorius ESTs. The table lists the results of target prediction analysis carried out by RNAhybrid within the ESTs of Carthamus tinctorius. The parameter used in the analysis were: maximum one loop, one mismatch, and overhangs not longer than 2 nucleotides and mfe cut off value > 70% of the perfect match obtained by RNAHybrid. [file 1471-2105-13-S4-S12-S2.xls]

## Sheet: CARTHAMUS_NEWTARGET_E70
Carthamus Accession	Est Length	RNAhybrid mfe	Target position	RNAhybrid p-value	miRBase IDs	Species	Mature miRNA Length	Seq
EL372859	802	-30.9	510	0.00561	ahy-miR156a	Arachis hypogaea	20	UGACAGAAGAGAGAGAGCAC
EL373419	817	-30.9	499	0.005793	ahy-miR156a	Arachis hypogaea	20	UGACAGAAGAGAGAGAGCAC
EL374725	806	-29.9	35	0.009741	ahy-miR156a	Arachis hypogaea	20	UGACAGAAGAGAGAGAGCAC
EL375153	841	-30.9	446	0.00609	ahy-miR156a	Arachis hypogaea	20	UGACAGAAGAGAGAGAGCAC
EL375498	727	-31.3	162	0.00379	ahy-miR156a	Arachis hypogaea	20	UGACAGAAGAGAGAGAGCAC
EL375506	808	-29.8	660	0.010327	ahy-miR156a	Arachis hypogaea	20	UGACAGAAGAGAGAGAGCAC
EL375514	794	-30.9	442	0.005513	ahy-miR156a	Arachis hypogaea	20	UGACAGAAGAGAGAGAGCAC
EL377757	438	-29.9	343	0.003269	ahy-miR156a	Arachis hypogaea	20	UGACAGAAGAGAGAGAGCAC
EL380237	782	-29.9	344	0.009259	ahy-miR156a	Arachis hypogaea	20	UGACAGAAGAGAGAGAGCAC
EL384765	799	-29.9	29	0.0096	ahy-miR156a	Arachis hypogaea	20	UGACAGAAGAGAGAGAGCAC
EL393940	862	-30.9	482	0.006353	ahy-miR156a	Arachis hypogaea	20	UGACAGAAGAGAGAGAGCAC
EL394606	755	-29.9	213	0.008724	ahy-miR156a	Arachis hypogaea	20	UGACAGAAGAGAGAGAGCAC
EL394915	842	-29.9	19	0.010477	ahy-miR156a	Arachis hypogaea	20	UGACAGAAGAGAGAGAGCAC
EL399695	720	-29.8	24	0.0085	ahy-miR156a	Arachis hypogaea	20	UGACAGAAGAGAGAGAGCAC
EL400738	776	-30.4	32	0.006959	ahy-miR156a	Arachis hypogaea	20	UGACAGAAGAGAGAGAGCAC
EL400882	750	-29.8	143	0.009111	ahy-miR156a	Arachis hypogaea	20	UGACAGAAGAGAGAGAGCAC
EL401795	824	-29.8	12	0.010669	ahy-miR156a	Arachis hypogaea	20	UGACAGAAGAGAGAGAGCAC
EL402557	844	-29.9	29	0.010518	ahy-miR156a	Arachis hypogaea	20	UGACAGAAGAGAGAGAGCAC
EL404435	792	-29.8	160	0.009987	ahy-miR156a	Arachis hypogaea	20	UGACAGAAGAGAGAGAGCAC
EL404993	806	-29.9	63	0.009741	ahy-miR156a	Arachis hypogaea	20	UGACAGAAGAGAGAGAGCAC
EL405813	732	-30.9	461	0.00478	ahy-miR156a	Arachis hypogaea	20	UGACAGAAGAGAGAGAGCAC
EL407968	814	-29.9	70	0.009903	ahy-miR156a	Arachis hypogaea	20	UGACAGAAGAGAGAGAGCAC
EL408048	726	-29.9	306	0.008161	ahy-miR156a	Arachis hypogaea	20	UGACAGAAGAGAGAGAGCAC
EL409626	776	-30.1	41	0.008195	ahy-miR156a	Arachis hypogaea	20	UGACAGAAGAGAGAGAGCAC
EL410238	826	-30.7	54	0.00658	ahy-miR156a	Arachis hypogaea	20	UGACAGAAGAGAGAGAGCAC
EL410611	743	-31.1	28	0.004398	ahy-miR156a	Arachis hypogaea	20	UGACAGAAGAGAGAGAGCAC
EL411321	737	-30.4	32	0.006366	ahy-miR156a	Arachis hypogaea	20	UGACAGAAGAGAGAGAGCAC
EL411809	819	-29.8	132	0.010562	ahy-miR156a	Arachis hypogaea	20	UGACAGAAGAGAGAGAGCAC
EL412372	788	-30.1	42	0.008412	ahy-miR156a	Arachis hypogaea	20	UGACAGAAGAGAGAGAGCAC
EL510881	686	-29.7	11	0.008266	ahy-miR156a	Arachis hypogaea	20	UGACAGAAGAGAGAGAGCAC
EL373126	833	-31.1	375	0.005497	ahy-miR156b-3p	Arachis hypogaea	21	GCUCUCUAAGCUUCUGUCAUC
EL373305	787	-31.1	336	0.004981	ahy-miR156b-3p	Arachis hypogaea	21	GCUCUCUAAGCUUCUGUCAUC
EL373766	786	-31.1	179	0.00497	ahy-miR156b-3p	Arachis hypogaea	21	GCUCUCUAAGCUUCUGUCAUC
EL374786	751	-29.7	550	0.009868	ahy-miR156b-3p	Arachis hypogaea	21	GCUCUCUAAGCUUCUGUCAUC
EL375451	713	-30.5	670	0.005823	ahy-miR156b-3p	Arachis hypogaea	21	GCUCUCUAAGCUUCUGUCAUC
EL377525	733	-30.6	359	0.005784	ahy-miR156b-3p	Arachis hypogaea	21	GCUCUCUAAGCUUCUGUCAUC
EL377842	772	-33.1	533	0.001615	ahy-miR156b-3p	Arachis hypogaea	21	GCUCUCUAAGCUUCUGUCAUC
EL378493	821	-29.8	722	0.01084	ahy-miR156b-3p	Arachis hypogaea	21	GCUCUCUAAGCUUCUGUCAUC
EL379206	762	-30.6	358	0.006187	ahy-miR156b-3p	Arachis hypogaea	21	GCUCUCUAAGCUUCUGUCAUC
EL380376	732	-29.7	150	0.009451	ahy-miR156b-3p	Arachis hypogaea	21	GCUCUCUAAGCUUCUGUCAUC
EL380684	715	-30.1	644	0.007291	ahy-miR156b-3p	Arachis hypogaea	21	GCUCUCUAAGCUUCUGUCAUC
EL381082	801	-30.6	364	0.006741	ahy-miR156b-3p	Arachis hypogaea	21	GCUCUCUAAGCUUCUGUCAUC
EL382940	732	-30.6	357	0.005771	ahy-miR156b-3p	Arachis hypogaea	21	GCUCUCUAAGCUUCUGUCAUC
EL384481	777	-30.6	362	0.006398	ahy-miR156b-3p	Arachis hypogaea	21	GCUCUCUAAGCUUCUGUCAUC
EL384520	814	-30.6	356	0.006928	ahy-miR156b-3p	Arachis hypogaea	21	GCUCUCUAAGCUUCUGUCAUC
EL384890	729	-30.2	690	0.007136	ahy-miR156b-3p	Arachis hypogaea	21	GCUCUCUAAGCUUCUGUCAUC
EL385743	736	-29.4	686	0.01124	ahy-miR156b-3p	Arachis hypogaea	21	GCUCUCUAAGCUUCUGUCAUC
EL387201	802	-30.8	108	0.00606	ahy-miR156b-3p	Arachis hypogaea	21	GCUCUCUAAGCUUCUGUCAUC
EL391709	825	-29.4	447	0.013563	ahy-miR156b-3p	Arachis hypogaea	21	GCUCUCUAAGCUUCUGUCAUC
EL393200	792	-30.5	193	0.006981	ahy-miR156b-3p	Arachis hypogaea	21	GCUCUCUAAGCUUCUGUCAUC
EL394520	808	-30.6	363	0.006842	ahy-miR156b-3p	Arachis hypogaea	21	GCUCUCUAAGCUUCUGUCAUC
EL394566	711	-30.5	399	0.005795	ahy-miR156b-3p	Arachis hypogaea	21	GCUCUCUAAGCUUCUGUCAUC
EL395004	811	-31.1	351	0.005248	ahy-miR156b-3p	Arachis hypogaea	21	GCUCUCUAAGCUUCUGUCAUC
EL395174	815	-30.8	108	0.006229	ahy-miR156b-3p	Arachis hypogaea	21	GCUCUCUAAGCUUCUGUCAUC
EL395251	799	-31	745	0.0054	ahy-miR156b-3p	Arachis hypogaea	21	GCUCUCUAAGCUUCUGUCAUC
EL395451	754	-31.4	54	0.003921	ahy-miR156b-3p	Arachis hypogaea	21	GCUCUCUAAGCUUCUGUCAUC
EL396399	754	-30.6	288	0.006075	ahy-miR156b-3p	Arachis hypogaea	21	GCUCUCUAAGCUUCUGUCAUC
EL396827	829	-30.6	351	0.007147	ahy-miR156b-3p	Arachis hypogaea	21	GCUCUCUAAGCUUCUGUCAUC
EL397611	756	-29.7	154	0.009978	ahy-miR156b-3p	Arachis hypogaea	21	GCUCUCUAAGCUUCUGUCAUC
EL397935	829	-31.1	388	0.005452	ahy-miR156b-3p	Arachis hypogaea	21	GCUCUCUAAGCUUCUGUCAUC
EL397979	801	-29.4	706	0.012926	ahy-miR156b-3p	Arachis hypogaea	21	GCUCUCUAAGCUUCUGUCAUC
EL399299	768	-29.4	1	0.012062	ahy-miR156b-3p	Arachis hypogaea	21	GCUCUCUAAGCUUCUGUCAUC
EL399485	738	-30.9	468	0.004965	ahy-miR156b-3p	Arachis hypogaea	21	GCUCUCUAAGCUUCUGUCAUC
EL400557	840	-30.1	242	0.009574	ahy-miR156b-3p	Arachis hypogaea	21	GCUCUCUAAGCUUCUGUCAUC
EL400824	741	-29.4	465	0.011367	ahy-miR156b-3p	Arachis hypogaea	21	GCUCUCUAAGCUUCUGUCAUC
EL403123	810	-30.1	245	0.009011	ahy-miR156b-3p	Arachis hypogaea	21	GCUCUCUAAGCUUCUGUCAUC
EL404414	798	-30.1	244	0.008788	ahy-miR156b-3p	Arachis hypogaea	21	GCUCUCUAAGCUUCUGUCAUC
EL404546	782	-33.1	408	0.001654	ahy-miR156b-3p	Arachis hypogaea	21	GCUCUCUAAGCUUCUGUCAUC
EL405206	814	-29.4	475	0.01327	ahy-miR156b-3p	Arachis hypogaea	21	GCUCUCUAAGCUUCUGUCAUC
EL405414	757	-29.7	560	0.01	ahy-miR156b-3p	Arachis hypogaea	21	GCUCUCUAAGCUUCUGUCAUC
EL405634	760	-30.1	255	0.008093	ahy-miR156b-3p	Arachis hypogaea	21	GCUCUCUAAGCUUCUGUCAUC
EL405661	667	-30.8	606	0.004386	ahy-miR156b-3p	Arachis hypogaea	21	GCUCUCUAAGCUUCUGUCAUC
EL405821	727	-29.7	145	0.009342	ahy-miR156b-3p	Arachis hypogaea	21	GCUCUCUAAGCUUCUGUCAUC
EL406249	810	-29.7	118	0.011191	ahy-miR156b-3p	Arachis hypogaea	21	GCUCUCUAAGCUUCUGUCAUC
EL406435	757	-30.1	240	0.008039	ahy-miR156b-3p	Arachis hypogaea	21	GCUCUCUAAGCUUCUGUCAUC
EL407944	843	-29.7	165	0.01195	ahy-miR156b-3p	Arachis hypogaea	21	GCUCUCUAAGCUUCUGUCAUC
EL407949	806	-30.1	249	0.008936	ahy-miR156b-3p	Arachis hypogaea	21	GCUCUCUAAGCUUCUGUCAUC
EL408252	778	-30.8	395	0.00575	ahy-miR156b-3p	Arachis hypogaea	21	GCUCUCUAAGCUUCUGUCAUC
EL408573	700	-29.7	477	0.008761	ahy-miR156b-3p	Arachis hypogaea	21	GCUCUCUAAGCUUCUGUCAUC
EL408968	834	-30.1	77	0.009461	ahy-miR156b-3p	Arachis hypogaea	21	GCUCUCUAAGCUUCUGUCAUC
EL409092	796	-32.1	56	0.002948	ahy-miR156b-3p	Arachis hypogaea	21	GCUCUCUAAGCUUCUGUCAUC
EL409179	847	-32.1	520	0.003294	ahy-miR156b-3p	Arachis hypogaea	21	GCUCUCUAAGCUUCUGUCAUC
EL411115	783	-30.1	240	0.008512	ahy-miR156b-3p	Arachis hypogaea	21	GCUCUCUAAGCUUCUGUCAUC
EL412290	757	-29.7	161	0.01	ahy-miR156b-3p	Arachis hypogaea	21	GCUCUCUAAGCUUCUGUCAUC
EL412380	802	-32.1	518	0.002988	ahy-miR156b-3p	Arachis hypogaea	21	GCUCUCUAAGCUUCUGUCAUC
EL510393	801	-31.1	364	0.005137	ahy-miR156b-3p	Arachis hypogaea	21	GCUCUCUAAGCUUCUGUCAUC
EL510500	885	-29.7	538	0.012935	ahy-miR156b-3p	Arachis hypogaea	21	GCUCUCUAAGCUUCUGUCAUC
EL372859	802	-31.1	510	0.005927	ahy-miR156c,far-miR156b	Arachis hypogaea,Festuca arundinacea	21	UUGACAGAAGAGAGAGAGCAC
EL373419	817	-31.1	499	0.006119	ahy-miR156c,far-miR156b	Arachis hypogaea,Festuca arundinacea	21	UUGACAGAAGAGAGAGAGCAC
EL375153	841	-31.1	446	0.006429	ahy-miR156c,far-miR156b	Arachis hypogaea,Festuca arundinacea	21	UUGACAGAAGAGAGAGAGCAC
EL375498	727	-31.3	162	0.004482	ahy-miR156c,far-miR156b	Arachis hypogaea,Festuca arundinacea	21	UUGACAGAAGAGAGAGAGCAC
EL375514	794	-31.1	442	0.005826	ahy-miR156c,far-miR156b	Arachis hypogaea,Festuca arundinacea	21	UUGACAGAAGAGAGAGAGCAC
EL377757	438	-30.8	343	0.00232	ahy-miR156c,far-miR156b	Arachis hypogaea,Festuca arundinacea	21	UUGACAGAAGAGAGAGAGCAC
EL380237	782	-30.8	344	0.006671	ahy-miR156c,far-miR156b	Arachis hypogaea,Festuca arundinacea	21	UUGACAGAAGAGAGAGAGCAC
EL393940	862	-31.1	482	0.006704	ahy-miR156c,far-miR156b	Arachis hypogaea,Festuca arundinacea	21	UUGACAGAAGAGAGAGAGCAC
EL394606	755	-30.8	213	0.006281	ahy-miR156c,far-miR156b	Arachis hypogaea,Festuca arundinacea	21	UUGACAGAAGAGAGAGAGCAC
EL400738	776	-30.6	32	0.007335	ahy-miR156c,far-miR156b	Arachis hypogaea,Festuca arundinacea	21	UUGACAGAAGAGAGAGAGCAC
EL400882	750	-30.7	143	0.006555	ahy-miR156c,far-miR156b	Arachis hypogaea,Festuca arundinacea	21	UUGACAGAAGAGAGAGAGCAC
EL404435	792	-30.7	160	0.007195	ahy-miR156c,far-miR156b	Arachis hypogaea,Festuca arundinacea	21	UUGACAGAAGAGAGAGAGCAC
EL405813	732	-31.1	461	0.005058	ahy-miR156c,far-miR156b	Arachis hypogaea,Festuca arundinacea	21	UUGACAGAAGAGAGAGAGCAC
EL408048	726	-30.8	306	0.005869	ahy-miR156c,far-miR156b	Arachis hypogaea,Festuca arundinacea	21	UUGACAGAAGAGAGAGAGCAC
EL409626	776	-30.5	41	0.007741	ahy-miR156c,far-miR156b	Arachis hypogaea,Festuca arundinacea	21	UUGACAGAAGAGAGAGAGCAC
EL410238	826	-30.9	54	0.00694	ahy-miR156c,far-miR156b	Arachis hypogaea,Festuca arundinacea	21	UUGACAGAAGAGAGAGAGCAC
EL410611	743	-31.3	28	0.004658	ahy-miR156c,far-miR156b	Arachis hypogaea,Festuca arundinacea	21	UUGACAGAAGAGAGAGAGCAC
EL411321	737	-31.1	32	0.005118	ahy-miR156c,far-miR156b	Arachis hypogaea,Festuca arundinacea	21	UUGACAGAAGAGAGAGAGCAC
EL411809	819	-30.7	132	0.007616	ahy-miR156c,far-miR156b	Arachis hypogaea,Festuca arundinacea	21	UUGACAGAAGAGAGAGAGCAC
EL412372	788	-30.5	42	0.007945	ahy-miR156c,far-miR156b	Arachis hypogaea,Festuca arundinacea	21	UUGACAGAAGAGAGAGAGCAC
EL390062	691	-30.2	415	0.007345	ahy-miR167-3p	Arachis hypogaea	21	AGAUCAUGUGGCAGUUUCACC
EL391761	819	-30.6	46	0.0079	ahy-miR167-3p	Arachis hypogaea	21	AGAUCAUGUGGCAGUUUCACC
EL396175	807	-30.9	262	0.006556	ahy-miR167-3p	Arachis hypogaea	21	AGAUCAUGUGGCAGUUUCACC
EL397987	790	-30.1	582	0.009731	ahy-miR167-3p	Arachis hypogaea	21	AGAUCAUGUGGCAGUUUCACC
EL398408	815	-30.5	776	0.008267	ahy-miR167-3p	Arachis hypogaea	21	AGAUCAUGUGGCAGUUUCACC
EL402701	835	-30.7	329	0.007735	ahy-miR167-3p	Arachis hypogaea	21	AGAUCAUGUGGCAGUUUCACC
EL405239	766	-30.7	125	0.00668	ahy-miR167-3p	Arachis hypogaea	21	AGAUCAUGUGGCAGUUUCACC
EL374546	746	-33.8	617	0.001796	ahy-miR3508	Arachis hypogaea	21	UAGAGGGUCCCCAUGUUCUCA
EL377955	826	-32.8	345	0.003656	ahy-miR3508	Arachis hypogaea	21	UAGAGGGUCCCCAUGUUCUCA
EL378048	728	-32.5	710	0.003422	ahy-miR3508	Arachis hypogaea	21	UAGAGGGUCCCCAUGUUCUCA
EL378142	798	-32.9	100	0.003263	ahy-miR3508	Arachis hypogaea	21	UAGAGGGUCCCCAUGUUCUCA
EL382979	791	-32.8	198	0.003386	ahy-miR3508	Arachis hypogaea	21	UAGAGGGUCCCCAUGUUCUCA
EL383789	745	-32.8	383	0.003042	ahy-miR3508	Arachis hypogaea	21	UAGAGGGUCCCCAUGUUCUCA
EL384584	774	-32.8	372	0.003258	ahy-miR3508	Arachis hypogaea	21	UAGAGGGUCCCCAUGUUCUCA
EL387450	810	-32.8	135	0.003532	ahy-miR3508	Arachis hypogaea	21	UAGAGGGUCCCCAUGUUCUCA
EL391523	821	-33.9	584	0.002031	ahy-miR3508	Arachis hypogaea	21	UAGAGGGUCCCCAUGUUCUCA
EL392292	794	-35.6	459	0.000781	ahy-miR3508	Arachis hypogaea	21	UAGAGGGUCCCCAUGUUCUCA
EL396050	843	-35.5	420	0.000923	ahy-miR3508	Arachis hypogaea	21	UAGAGGGUCCCCAUGUUCUCA
EL396377	832	-32.9	87	0.003514	ahy-miR3508	Arachis hypogaea	21	UAGAGGGUCCCCAUGUUCUCA
EL397075	801	-32.5	733	0.004054	ahy-miR3508	Arachis hypogaea	21	UAGAGGGUCCCCAUGUUCUCA
EL398076	802	-32.8	377	0.00347	ahy-miR3508	Arachis hypogaea	21	UAGAGGGUCCCCAUGUUCUCA
EL398984	778	-34.7	700	0.001207	ahy-miR3508	Arachis hypogaea	21	UAGAGGGUCCCCAUGUUCUCA
EL399375	653	-33.3	191	0.001829	ahy-miR3508	Arachis hypogaea	21	UAGAGGGUCCCCAUGUUCUCA
EL399413	782	-32.5	394	0.003886	ahy-miR3508	Arachis hypogaea	21	UAGAGGGUCCCCAUGUUCUCA
EL399506	795	-32.9	192	0.003242	ahy-miR3508	Arachis hypogaea	21	UAGAGGGUCCCCAUGUUCUCA
EL399794	715	-34.2	148	0.001341	ahy-miR3508	Arachis hypogaea	21	UAGAGGGUCCCCAUGUUCUCA
EL400798	692	-32.9	193	0.002523	ahy-miR3508	Arachis hypogaea	21	UAGAGGGUCCCCAUGUUCUCA
EL403080	753	-34.7	725	0.001134	ahy-miR3508	Arachis hypogaea	21	UAGAGGGUCCCCAUGUUCUCA
EL404159	812	-34.7	700	0.001308	ahy-miR3508	Arachis hypogaea	21	UAGAGGGUCCCCAUGUUCUCA
EL404999	796	-33.8	729	0.002024	ahy-miR3508	Arachis hypogaea	21	UAGAGGGUCCCCAUGUUCUCA
EL405436	770	-40.6	724	5.2e-05	ahy-miR3508	Arachis hypogaea	21	UAGAGGGUCCCCAUGUUCUCA
EL405485	800	-32.9	104	0.003278	ahy-miR3508	Arachis hypogaea	21	UAGAGGGUCCCCAUGUUCUCA
EL407917	829	-32.5	29	0.004305	ahy-miR3508	Arachis hypogaea	21	UAGAGGGUCCCCAUGUUCUCA
EL409489	825	-34.7	702	0.001347	ahy-miR3508	Arachis hypogaea	21	UAGAGGGUCCCCAUGUUCUCA
EL410283	766	-34.7	729	0.001172	ahy-miR3508	Arachis hypogaea	21	UAGAGGGUCCCCAUGUUCUCA
EL410404	784	-34.7	727	0.001224	ahy-miR3508	Arachis hypogaea	21	UAGAGGGUCCCCAUGUUCUCA
EL385645	746	-29.7	477	0.012356	ahy-miR3509-5p	Arachis hypogaea	22	AUACUUGAGAGCCGUUAGAUGA
EL390043	792	-30.3	601	0.00989	ahy-miR3509-5p	Arachis hypogaea	22	AUACUUGAGAGCCGUUAGAUGA
EL393029	757	-29.7	482	0.012657	ahy-miR3509-5p	Arachis hypogaea	22	AUACUUGAGAGCCGUUAGAUGA
EL394900	798	-29.7	474	0.013792	ahy-miR3509-5p	Arachis hypogaea	22	AUACUUGAGAGCCGUUAGAUGA
EL404335	844	-30.3	677	0.010982	ahy-miR3509-5p	Arachis hypogaea	22	AUACUUGAGAGCCGUUAGAUGA
EL411231	717	-29.7	407	0.011574	ahy-miR3509-5p	Arachis hypogaea	22	AUACUUGAGAGCCGUUAGAUGA
EL374143	769	-30.2	294	0.009771	ahy-miR3510	Arachis hypogaea	22	UUAUACCAUCUUGCGAGACUGA
EL378772	762	-30.2	393	0.009623	ahy-miR3510	Arachis hypogaea	22	UUAUACCAUCUUGCGAGACUGA
EL380020	768	-29.9	397	0.011452	ahy-miR3510	Arachis hypogaea	22	UUAUACCAUCUUGCGAGACUGA
EL382016	792	-29.9	478	0.012045	ahy-miR3510	Arachis hypogaea	22	UUAUACCAUCUUGCGAGACUGA
EL382302	793	-29.8	625	0.012732	ahy-miR3510	Arachis hypogaea	22	UUAUACCAUCUUGCGAGACUGA
EL382494	811	-29.9	478	0.01252	ahy-miR3510	Arachis hypogaea	22	UUAUACCAUCUUGCGAGACUGA
EL383677	832	-30.2	596	0.011127	ahy-miR3510	Arachis hypogaea	22	UUAUACCAUCUUGCGAGACUGA
EL384391	772	-29.9	461	0.01155	ahy-miR3510	Arachis hypogaea	22	UUAUACCAUCUUGCGAGACUGA
EL388249	777	-29.9	357	0.011673	ahy-miR3510	Arachis hypogaea	22	UUAUACCAUCUUGCGAGACUGA
EL393124	792	-29.9	440	0.012045	ahy-miR3510	Arachis hypogaea	22	UUAUACCAUCUUGCGAGACUGA
EL393998	838	-30.2	370	0.011258	ahy-miR3510	Arachis hypogaea	22	UUAUACCAUCUUGCGAGACUGA
EL405486	773	-32	215	0.003747	ahy-miR3510	Arachis hypogaea	22	UUAUACCAUCUUGCGAGACUGA
EL406197	668	-29.7	216	0.010113	ahy-miR3510	Arachis hypogaea	22	UUAUACCAUCUUGCGAGACUGA
EL406339	766	-29.7	356	0.012693	ahy-miR3510	Arachis hypogaea	22	UUAUACCAUCUUGCGAGACUGA
EL406359	767	-29.7	370	0.012721	ahy-miR3510	Arachis hypogaea	22	UUAUACCAUCUUGCGAGACUGA
EL407385	804	-29.8	624	0.013021	ahy-miR3510	Arachis hypogaea	22	UUAUACCAUCUUGCGAGACUGA
EL510189	914	-29.7	534	0.016854	ahy-miR3510	Arachis hypogaea	22	UUAUACCAUCUUGCGAGACUGA
EL375733	813	-34.3	237	0.00078	ahy-miR3511-3p	Arachis hypogaea	21	UGUUACUAUGGCAUCUGGUAA
EL375916	801	-34.3	232	0.000758	ahy-miR3511-3p	Arachis hypogaea	21	UGUUACUAUGGCAUCUGGUAA
EL378018	758	-34.3	240	0.00068	ahy-miR3511-3p	Arachis hypogaea	21	UGUUACUAUGGCAUCUGGUAA
EL382842	761	-34.3	236	0.000686	ahy-miR3511-3p	Arachis hypogaea	21	UGUUACUAUGGCAUCUGGUAA
EL388839	780	-29.4	333	0.010724	ahy-miR3511-3p	Arachis hypogaea	21	UGUUACUAUGGCAUCUGGUAA
EL391360	816	-34.3	240	0.000785	ahy-miR3511-3p	Arachis hypogaea	21	UGUUACUAUGGCAUCUGGUAA
EL393641	681	-34.3	242	0.00055	ahy-miR3511-3p	Arachis hypogaea	21	UGUUACUAUGGCAUCUGGUAA
EL395421	841	-31	696	0.00507	ahy-miR3511-3p	Arachis hypogaea	21	UGUUACUAUGGCAUCUGGUAA
EL395678	692	-34.7	219	0.000454	ahy-miR3511-3p	Arachis hypogaea	21	UGUUACUAUGGCAUCUGGUAA
EL397908	752	-34.3	241	0.00067	ahy-miR3511-3p	Arachis hypogaea	21	UGUUACUAUGGCAUCUGGUAA
EL398124	829	-29.4	228	0.011861	ahy-miR3511-3p	Arachis hypogaea	21	UGUUACUAUGGCAUCUGGUAA
EL398358	608	-29.4	230	0.007004	ahy-miR3511-3p	Arachis hypogaea	21	UGUUACUAUGGCAUCUGGUAA
EL401445	784	-31.1	280	0.004245	ahy-miR3511-3p	Arachis hypogaea	21	UGUUACUAUGGCAUCUGGUAA
EL401729	690	-29.4	342	0.00872	ahy-miR3511-3p	Arachis hypogaea	21	UGUUACUAUGGCAUCUGGUAA
EL402271	818	-31.1	419	0.004574	ahy-miR3511-3p	Arachis hypogaea	21	UGUUACUAUGGCAUCUGGUAA
EL402753	841	-32	202	0.002934	ahy-miR3511-3p	Arachis hypogaea	21	UGUUACUAUGGCAUCUGGUAA
EL402998	771	-31.4	427	0.003492	ahy-miR3511-3p	Arachis hypogaea	21	UGUUACUAUGGCAUCUGGUAA
EL408167	768	-30.4	553	0.006023	ahy-miR3511-3p	Arachis hypogaea	21	UGUUACUAUGGCAUCUGGUAA
EL409078	867	-31.4	443	0.004297	ahy-miR3511-3p	Arachis hypogaea	21	UGUUACUAUGGCAUCUGGUAA
EL409494	793	-31.4	428	0.003672	ahy-miR3511-3p	Arachis hypogaea	21	UGUUACUAUGGCAUCUGGUAA
EL510240	839	-34.7	209	0.000666	ahy-miR3511-3p	Arachis hypogaea	21	UGUUACUAUGGCAUCUGGUAA
EL510396	873	-34.6	213	0.000759	ahy-miR3511-3p	Arachis hypogaea	21	UGUUACUAUGGCAUCUGGUAA
EL510915	626	-29.2	530	0.008249	ahy-miR3511-3p	Arachis hypogaea	21	UGUUACUAUGGCAUCUGGUAA
EL511077	618	-29.2	518	0.008067	ahy-miR3511-3p	Arachis hypogaea	21	UGUUACUAUGGCAUCUGGUAA
EL373542	835	-32.2	433	0.00383	ahy-miR3511-5p	Arachis hypogaea	20	GCCAGGGCCAUGAAUGCAGA
EL374640	741	-32.2	495	0.003094	ahy-miR3511-5p	Arachis hypogaea	20	GCCAGGGCCAUGAAUGCAGA
EL375935	789	-32.2	527	0.003464	ahy-miR3511-5p	Arachis hypogaea	20	GCCAGGGCCAUGAAUGCAGA
EL376042	783	-32.2	545	0.003417	ahy-miR3511-5p	Arachis hypogaea	20	GCCAGGGCCAUGAAUGCAGA
EL377694	742	-32.2	466	0.003101	ahy-miR3511-5p	Arachis hypogaea	20	GCCAGGGCCAUGAAUGCAGA
EL378010	771	-32.2	467	0.003323	ahy-miR3511-5p	Arachis hypogaea	20	GCCAGGGCCAUGAAUGCAGA
EL380983	782	-34.5	348	0.000991	ahy-miR3511-5p	Arachis hypogaea	20	GCCAGGGCCAUGAAUGCAGA
EL387848	755	-32.2	469	0.0032	ahy-miR3511-5p	Arachis hypogaea	20	GCCAGGGCCAUGAAUGCAGA
EL390410	666	-32.2	427	0.002545	ahy-miR3511-5p	Arachis hypogaea	20	GCCAGGGCCAUGAAUGCAGA
EL390686	755	-34.5	254	0.000926	ahy-miR3511-5p	Arachis hypogaea	20	GCCAGGGCCAUGAAUGCAGA
EL397493	816	-34.5	295	0.001075	ahy-miR3511-5p	Arachis hypogaea	20	GCCAGGGCCAUGAAUGCAGA
EL398065	804	-32.2	533	0.003582	ahy-miR3511-5p	Arachis hypogaea	20	GCCAGGGCCAUGAAUGCAGA
EL398559	753	-32.8	315	0.002305	ahy-miR3511-5p	Arachis hypogaea	20	GCCAGGGCCAUGAAUGCAGA
EL400582	677	-32.2	447	0.002623	ahy-miR3511-5p	Arachis hypogaea	20	GCCAGGGCCAUGAAUGCAGA
EL404856	789	-32.2	453	0.003464	ahy-miR3511-5p	Arachis hypogaea	20	GCCAGGGCCAUGAAUGCAGA
EL410449	767	-33.1	429	0.002029	ahy-miR3511-5p	Arachis hypogaea	20	GCCAGGGCCAUGAAUGCAGA
EL376429	797	-29.6	607	0.012211	ahy-miR3514-3p	Arachis hypogaea	22	UCACCGUUAAUACAGAAUCCUU
EL381064	650	-29.1	297	0.011444	ahy-miR3514-3p	Arachis hypogaea	22	UCACCGUUAAUACAGAAUCCUU
EL381958	800	-29.6	588	0.012286	ahy-miR3514-3p	Arachis hypogaea	22	UCACCGUUAAUACAGAAUCCUU
EL382722	703	-29.6	596	0.009916	ahy-miR3514-3p	Arachis hypogaea	22	UCACCGUUAAUACAGAAUCCUU
EL383647	840	-29.6	594	0.013301	ahy-miR3514-3p	Arachis hypogaea	22	UCACCGUUAAUACAGAAUCCUU
EL384202	815	-29.6	444	0.012664	ahy-miR3514-3p	Arachis hypogaea	22	UCACCGUUAAUACAGAAUCCUU
EL388478	684	-29.6	430	0.009469	ahy-miR3514-3p	Arachis hypogaea	22	UCACCGUUAAUACAGAAUCCUU
EL391285	803	-29.6	591	0.012361	ahy-miR3514-3p	Arachis hypogaea	22	UCACCGUUAAUACAGAAUCCUU
EL397026	755	-29.6	558	0.01117	ahy-miR3514-3p	Arachis hypogaea	22	UCACCGUUAAUACAGAAUCCUU
EL402612	824	-29.6	24	0.012892	ahy-miR3514-3p	Arachis hypogaea	22	UCACCGUUAAUACAGAAUCCUU
EL408935	826	-29.6	597	0.012943	ahy-miR3514-3p	Arachis hypogaea	22	UCACCGUUAAUACAGAAUCCUU
EL373243	825	-34.2	263	0.00136	ahy-miR3514-5p	Arachis hypogaea	22	AGGAUUCUGUAUUAACGGUGGA
EL375770	751	-34.2	274	0.00114	ahy-miR3514-5p	Arachis hypogaea	22	AGGAUUCUGUAUUAACGGUGGA
EL377905	766	-34.2	265	0.001183	ahy-miR3514-5p	Arachis hypogaea	22	AGGAUUCUGUAUUAACGGUGGA
EL378144	781	-34.2	280	0.001227	ahy-miR3514-5p	Arachis hypogaea	22	AGGAUUCUGUAUUAACGGUGGA
EL378940	725	-34.2	299	0.001066	ahy-miR3514-5p	Arachis hypogaea	22	AGGAUUCUGUAUUAACGGUGGA
EL384214	807	-34.2	314	0.001305	ahy-miR3514-5p	Arachis hypogaea	22	AGGAUUCUGUAUUAACGGUGGA
EL389389	829	-34.2	191	0.001372	ahy-miR3514-5p	Arachis hypogaea	22	AGGAUUCUGUAUUAACGGUGGA
EL390370	666	-30.1	77	0.008443	ahy-miR3514-5p	Arachis hypogaea	22	AGGAUUCUGUAUUAACGGUGGA
EL392215	714	-34.2	256	0.001035	ahy-miR3514-5p	Arachis hypogaea	22	AGGAUUCUGUAUUAACGGUGGA
EL397558	789	-34.2	187	0.001251	ahy-miR3514-5p	Arachis hypogaea	22	AGGAUUCUGUAUUAACGGUGGA
EL397975	817	-34.2	241	0.001335	ahy-miR3514-5p	Arachis hypogaea	22	AGGAUUCUGUAUUAACGGUGGA
EL375104	753	-30.3	70	0.007522	ahy-miR3516	Arachis hypogaea	21	GCUGGGUGAUAUUGACAGAAG
EL393390	771	-30	190	0.009216	ahy-miR3516	Arachis hypogaea	21	GCUGGGUGAUAUUGACAGAAG
EL397061	808	-31.4	600	0.004675	ahy-miR3516	Arachis hypogaea	21	GCUGGGUGAUAUUGACAGAAG
EL401208	835	-29.4	488	0.014531	ahy-miR3516	Arachis hypogaea	21	GCUGGGUGAUAUUGACAGAAG
EL408500	754	-29.6	431	0.011034	ahy-miR3516	Arachis hypogaea	21	GCUGGGUGAUAUUGACAGAAG
EL372854	800	-32.9	104	0.003549	ahy-miR3517	Arachis hypogaea	21	CUGACCACUGUGAUCCCGGAA
EL372897	838	-34.1	436	0.002062	ahy-miR3517	Arachis hypogaea	21	CUGACCACUGUGAUCCCGGAA
EL374838	807	-34.1	454	0.001925	ahy-miR3517	Arachis hypogaea	21	CUGACCACUGUGAUCCCGGAA
EL374900	688	-32.6	669	0.003174	ahy-miR3517	Arachis hypogaea	21	CUGACCACUGUGAUCCCGGAA
EL375640	818	-32.9	117	0.003691	ahy-miR3517	Arachis hypogaea	21	CUGACCACUGUGAUCCCGGAA
EL376356	720	-34.1	451	0.001558	ahy-miR3517	Arachis hypogaea	21	CUGACCACUGUGAUCCCGGAA
EL380186	738	-36.8	669	0.000392	ahy-miR3517	Arachis hypogaea	21	CUGACCACUGUGAUCCCGGAA
EL385383	819	-32.8	199	0.003897	ahy-miR3517	Arachis hypogaea	21	CUGACCACUGUGAUCCCGGAA
EL387930	818	-32.8	197	0.003889	ahy-miR3517	Arachis hypogaea	21	CUGACCACUGUGAUCCCGGAA
EL388656	723	-34.9	153	0.001029	ahy-miR3517	Arachis hypogaea	21	CUGACCACUGUGAUCCCGGAA
EL388745	791	-32.8	186	0.003665	ahy-miR3517	Arachis hypogaea	21	CUGACCACUGUGAUCCCGGAA
EL389284	736	-32.9	103	0.003058	ahy-miR3517	Arachis hypogaea	21	CUGACCACUGUGAUCCCGGAA
EL390025	694	-32.8	222	0.0029	ahy-miR3517	Arachis hypogaea	21	CUGACCACUGUGAUCCCGGAA
EL393804	734	-32.8	228	0.003208	ahy-miR3517	Arachis hypogaea	21	CUGACCACUGUGAUCCCGGAA
EL394474	826	-33.4	428	0.002893	ahy-miR3517	Arachis hypogaea	21	CUGACCACUGUGAUCCCGGAA
EL395559	817	-34.1	462	0.001969	ahy-miR3517	Arachis hypogaea	21	CUGACCACUGUGAUCCCGGAA
EL396429	797	-32.9	163	0.003525	ahy-miR3517	Arachis hypogaea	21	CUGACCACUGUGAUCCCGGAA
EL396535	801	-32.9	106	0.003557	ahy-miR3517	Arachis hypogaea	21	CUGACCACUGUGAUCCCGGAA
EL400661	763	-36.8	601	0.00042	ahy-miR3517	Arachis hypogaea	21	CUGACCACUGUGAUCCCGGAA
EL402294	838	-32.9	64	0.003851	ahy-miR3517	Arachis hypogaea	21	CUGACCACUGUGAUCCCGGAA
EL403618	847	-32.9	64	0.003923	ahy-miR3517	Arachis hypogaea	21	CUGACCACUGUGAUCCCGGAA
EL404311	842	-34.1	456	0.00208	ahy-miR3517	Arachis hypogaea	21	CUGACCACUGUGAUCCCGGAA
EL407793	823	-36.8	373	0.000488	ahy-miR3517	Arachis hypogaea	21	CUGACCACUGUGAUCCCGGAA
EL409988	772	-37.1	4	0.000367	ahy-miR3517	Arachis hypogaea	21	CUGACCACUGUGAUCCCGGAA
EL380121	747	-32.3	113	0.002861	ahy-miR3518	Arachis hypogaea	21	UGACCUUUGGGGAUAUUCGUG
EL382169	817	-31.8	471	0.004392	ahy-miR3518	Arachis hypogaea	21	UGACCUUUGGGGAUAUUCGUG
EL383178	819	-29.5	217	0.015085	ahy-miR3518	Arachis hypogaea	21	UGACCUUUGGGGAUAUUCGUG
EL390707	810	-32.3	26	0.003308	ahy-miR3518	Arachis hypogaea	21	UGACCUUUGGGGAUAUUCGUG
EL392176	639	-31.8	371	0.002826	ahy-miR3518	Arachis hypogaea	21	UGACCUUUGGGGAUAUUCGUG
EL394030	815	-29.6	791	0.014189	ahy-miR3518	Arachis hypogaea	21	UGACCUUUGGGGAUAUUCGUG
EL398211	814	-29.4	764	0.015755	ahy-miR3518	Arachis hypogaea	21	UGACCUUUGGGGAUAUUCGUG
EL401435	818	-31	416	0.006755	ahy-miR3518	Arachis hypogaea	21	UGACCUUUGGGGAUAUUCGUG
EL411045	804	-31.1	113	0.006217	ahy-miR3518	Arachis hypogaea	21	UGACCUUUGGGGAUAUUCGUG
EL405360	720	-29.5	363	0.006996	ahy-miR3519	Arachis hypogaea	21	UCAAUCAAUGACAGCAUUUCA
EL406644	758	-29.5	306	0.007643	ahy-miR3519	Arachis hypogaea	21	UCAAUCAAUGACAGCAUUUCA
EL406956	820	-29.5	408	0.008734	ahy-miR3519	Arachis hypogaea	21	UCAAUCAAUGACAGCAUUUCA
EL407812	836	-29.5	288	0.009022	ahy-miR3519	Arachis hypogaea	21	UCAAUCAAUGACAGCAUUUCA
EL383201	809	-31.2	382	0.005086	ahy-miR3520-5p	Arachis hypogaea	22	AGGUGAUGGUGAAUAUCUUAUC
EL385180	756	-29.7	436	0.010249	ahy-miR3520-5p	Arachis hypogaea	22	AGGUGAUGGUGAAUAUCUUAUC
EL394036	850	-30	620	0.010575	ahy-miR3520-5p	Arachis hypogaea	22	AGGUGAUGGUGAAUAUCUUAUC
EL395514	826	-31.2	376	0.005272	ahy-miR3520-5p	Arachis hypogaea	22	AGGUGAUGGUGAAUAUCUUAUC
EL396947	823	-31.5	54	0.004453	ahy-miR3520-5p	Arachis hypogaea	22	AGGUGAUGGUGAAUAUCUUAUC
EL397955	815	-29.6	68	0.012248	ahy-miR3520-5p	Arachis hypogaea	22	AGGUGAUGGUGAAUAUCUUAUC
EL400553	710	-29.2	150	0.012136	ahy-miR3520-5p	Arachis hypogaea	22	AGGUGAUGGUGAAUAUCUUAUC
EL408809	827	-31.2	375	0.005283	ahy-miR3520-5p	Arachis hypogaea	22	AGGUGAUGGUGAAUAUCUUAUC
EL409486	793	-29.6	76	0.011712	ahy-miR3520-5p	Arachis hypogaea	22	AGGUGAUGGUGAAUAUCUUAUC
EL400225	739	-29.1	196	0.013893	ahy-miR3521	Arachis hypogaea	21	UGGUGAGUCGUAUACAUACUG
EL404954	812	-29.1	104	0.01619	ahy-miR3521	Arachis hypogaea	21	UGGUGAGUCGUAUACAUACUG
EL411000	806	-29.1	25	0.015998	ahy-miR3521	Arachis hypogaea	21	UGGUGAGUCGUAUACAUACUG
EL375938	796	-32.3	3	0.003614	ahy-miR398	Arachis hypogaea	20	UGUGUUCUCAGGUCACCCCU
EL377279	763	-31.4	744	0.005424	ahy-miR398	Arachis hypogaea	20	UGUGUUCUCAGGUCACCCCU
EL378418	762	-34	342	0.001345	ahy-miR398	Arachis hypogaea	20	UGUGUUCUCAGGUCACCCCU
EL378645	772	-32.4	597	0.003244	ahy-miR398	Arachis hypogaea	20	UGUGUUCUCAGGUCACCCCU
EL380366	771	-32.6	2	0.002908	ahy-miR398	Arachis hypogaea	20	UGUGUUCUCAGGUCACCCCU
EL380965	764	-32.5	429	0.003018	ahy-miR398	Arachis hypogaea	20	UGUGUUCUCAGGUCACCCCU
EL384106	775	-32.4	356	0.003267	ahy-miR398	Arachis hypogaea	20	UGUGUUCUCAGGUCACCCCU
EL388748	704	-31.5	411	0.004461	ahy-miR398	Arachis hypogaea	20	UGUGUUCUCAGGUCACCCCU
EL390606	681	-32.4	462	0.002582	ahy-miR398	Arachis hypogaea	20	UGUGUUCUCAGGUCACCCCU
EL392239	740	-35.5	1	0.000568	ahy-miR398	Arachis hypogaea	20	UGUGUUCUCAGGUCACCCCU
EL392777	725	-32.4	1	0.002896	ahy-miR398	Arachis hypogaea	20	UGUGUUCUCAGGUCACCCCU
EL398770	812	-33.6	477	0.001875	ahy-miR398	Arachis hypogaea	20	UGUGUUCUCAGGUCACCCCU
EL398877	836	-31.5	436	0.006023	ahy-miR398	Arachis hypogaea	20	UGUGUUCUCAGGUCACCCCU
EL399677	735	-32.5	404	0.002813	ahy-miR398	Arachis hypogaea	20	UGUGUUCUCAGGUCACCCCU
EL400312	728	-31.7	405	0.004251	ahy-miR398	Arachis hypogaea	20	UGUGUUCUCAGGUCACCCCU
EL402293	770	-33.6	464	0.001699	ahy-miR398	Arachis hypogaea	20	UGUGUUCUCAGGUCACCCCU
EL403933	804	-32.5	307	0.003307	ahy-miR398	Arachis hypogaea	20	UGUGUUCUCAGGUCACCCCU
EL404761	795	-32.7	207	0.002914	ahy-miR398	Arachis hypogaea	20	UGUGUUCUCAGGUCACCCCU
EL405402	724	-35.1	662	0.000674	ahy-miR398	Arachis hypogaea	20	UGUGUUCUCAGGUCACCCCU
EL406119	714	-34	38	0.001188	ahy-miR398	Arachis hypogaea	20	UGUGUUCUCAGGUCACCCCU
EL406676	754	-32.5	392	0.002947	ahy-miR398	Arachis hypogaea	20	UGUGUUCUCAGGUCACCCCU
EL408419	805	-34.7	519	0.001027	ahy-miR398	Arachis hypogaea	20	UGUGUUCUCAGGUCACCCCU
EL409456	758	-33.6	474	0.00165	ahy-miR398	Arachis hypogaea	20	UGUGUUCUCAGGUCACCCCU
EL409648	798	-33.6	478	0.001816	ahy-miR398	Arachis hypogaea	20	UGUGUUCUCAGGUCACCCCU
EL410611	743	-34	65	0.001282	ahy-miR398	Arachis hypogaea	20	UGUGUUCUCAGGUCACCCCU
EL411695	820	-34.7	517	0.001064	ahy-miR398	Arachis hypogaea	20	UGUGUUCUCAGGUCACCCCU
EL412093	851	-35.1	675	0.000923	ahy-miR398	Arachis hypogaea	20	UGUGUUCUCAGGUCACCCCU
EL510332	713	-33	1	0.002032	ahy-miR398	Arachis hypogaea	20	UGUGUUCUCAGGUCACCCCU
EL510881	686	-34	52	0.0011	ahy-miR398	Arachis hypogaea	20	UGUGUUCUCAGGUCACCCCU
EL373612	760	-34.7	654	0.001122	ahy-miR408-5p	Arachis hypogaea	21	CUGGGAACAGGCAGAGCAUGA
EL384371	774	-33.6	496	0.002078	ahy-miR408-5p	Arachis hypogaea	21	CUGGGAACAGGCAGAGCAUGA
EL395341	811	-33.6	481	0.002263	ahy-miR408-5p	Arachis hypogaea	21	CUGGGAACAGGCAGAGCAUGA
EL409466	793	-33.6	419	0.002172	ahy-miR408-5p	Arachis hypogaea	21	CUGGGAACAGGCAGAGCAUGA
EL375506	808	-29.7	660	0.008661	aly-miR156h,ath-miR156h	Arabidopsis lyrata,Arabidopsis thaliana	20	UGACAGAAGAAAGAGAGCAC
EL381699	818	-29.2	623	0.011646	aly-miR156h,ath-miR156h	Arabidopsis lyrata,Arabidopsis thaliana	20	UGACAGAAGAAAGAGAGCAC
EL400882	750	-29.7	143	0.007628	aly-miR156h,ath-miR156h	Arabidopsis lyrata,Arabidopsis thaliana	20	UGACAGAAGAAAGAGAGCAC
EL404435	792	-29.7	160	0.008372	aly-miR156h,ath-miR156h	Arabidopsis lyrata,Arabidopsis thaliana	20	UGACAGAAGAAAGAGAGCAC
EL411809	819	-29.7	132	0.008861	aly-miR156h,ath-miR156h	Arabidopsis lyrata,Arabidopsis thaliana	20	UGACAGAAGAAAGAGAGCAC
EL373402	772	-29.6	351	0.011004	aly-miR159b,ath-miR159b	Arabidopsis lyrata,Arabidopsis thaliana	21	UUUGGAUUGAAGGGAGCUCUU
EL373517	735	-29.3	44	0.011944	aly-miR159b,ath-miR159b	Arabidopsis lyrata,Arabidopsis thaliana	21	UUUGGAUUGAAGGGAGCUCUU
EL374577	800	-32.8	413	0.002051	aly-miR159b,ath-miR159b	Arabidopsis lyrata,Arabidopsis thaliana	21	UUUGGAUUGAAGGGAGCUCUU
EL374787	841	-30.6	472	0.007387	aly-miR159b,ath-miR159b	Arabidopsis lyrata,Arabidopsis thaliana	21	UUUGGAUUGAAGGGAGCUCUU
EL375432	800	-29.6	66	0.011672	aly-miR159b,ath-miR159b	Arabidopsis lyrata,Arabidopsis thaliana	21	UUUGGAUUGAAGGGAGCUCUU
EL376258	718	-30.3	50	0.006637	aly-miR159b,ath-miR159b	Arabidopsis lyrata,Arabidopsis thaliana	21	UUUGGAUUGAAGGGAGCUCUU
EL376417	708	-29.6	121	0.009518	aly-miR159b,ath-miR159b	Arabidopsis lyrata,Arabidopsis thaliana	21	UUUGGAUUGAAGGGAGCUCUU
EL377084	794	-29.6	259	0.011528	aly-miR159b,ath-miR159b	Arabidopsis lyrata,Arabidopsis thaliana	21	UUUGGAUUGAAGGGAGCUCUU
EL377277	781	-31.2	3	0.004696	aly-miR159b,ath-miR159b	Arabidopsis lyrata,Arabidopsis thaliana	21	UUUGGAUUGAAGGGAGCUCUU
EL377458	750	-29.6	333	0.010486	aly-miR159b,ath-miR159b	Arabidopsis lyrata,Arabidopsis thaliana	21	UUUGGAUUGAAGGGAGCUCUU
EL378219	806	-30.6	513	0.006872	aly-miR159b,ath-miR159b	Arabidopsis lyrata,Arabidopsis thaliana	21	UUUGGAUUGAAGGGAGCUCUU
EL379235	764	-30	561	0.008697	aly-miR159b,ath-miR159b	Arabidopsis lyrata,Arabidopsis thaliana	21	UUUGGAUUGAAGGGAGCUCUU
EL380017	750	-30.3	266	0.007155	aly-miR159b,ath-miR159b	Arabidopsis lyrata,Arabidopsis thaliana	21	UUUGGAUUGAAGGGAGCUCUU
EL380117	793	-29.3	739	0.013535	aly-miR159b,ath-miR159b	Arabidopsis lyrata,Arabidopsis thaliana	21	UUUGGAUUGAAGGGAGCUCUU
EL383263	752	-29.1	10	0.013833	aly-miR159b,ath-miR159b	Arabidopsis lyrata,Arabidopsis thaliana	21	UUUGGAUUGAAGGGAGCUCUU
EL383941	767	-29.3	731	0.012815	aly-miR159b,ath-miR159b	Arabidopsis lyrata,Arabidopsis thaliana	21	UUUGGAUUGAAGGGAGCUCUU
EL384067	772	-29.6	239	0.011004	aly-miR159b,ath-miR159b	Arabidopsis lyrata,Arabidopsis thaliana	21	UUUGGAUUGAAGGGAGCUCUU
EL384773	775	-31.2	162	0.004633	aly-miR159b,ath-miR159b	Arabidopsis lyrata,Arabidopsis thaliana	21	UUUGGAUUGAAGGGAGCUCUU
EL387781	815	-29.3	362	0.014151	aly-miR159b,ath-miR159b	Arabidopsis lyrata,Arabidopsis thaliana	21	UUUGGAUUGAAGGGAGCUCUU
EL389004	798	-29.6	90	0.011624	aly-miR159b,ath-miR159b	Arabidopsis lyrata,Arabidopsis thaliana	21	UUUGGAUUGAAGGGAGCUCUU
EL389064	765	-31.2	162	0.004529	aly-miR159b,ath-miR159b	Arabidopsis lyrata,Arabidopsis thaliana	21	UUUGGAUUGAAGGGAGCUCUU
EL389778	729	-29.1	93	0.013144	aly-miR159b,ath-miR159b	Arabidopsis lyrata,Arabidopsis thaliana	21	UUUGGAUUGAAGGGAGCUCUU
EL392729	773	-30	503	0.008871	aly-miR159b,ath-miR159b	Arabidopsis lyrata,Arabidopsis thaliana	21	UUUGGAUUGAAGGGAGCUCUU
EL394686	793	-29.4	650	0.012821	aly-miR159b,ath-miR159b	Arabidopsis lyrata,Arabidopsis thaliana	21	UUUGGAUUGAAGGGAGCUCUU
EL396047	840	-29.6	32	0.012644	aly-miR159b,ath-miR159b	Arabidopsis lyrata,Arabidopsis thaliana	21	UUUGGAUUGAAGGGAGCUCUU
EL396345	760	-29.8	676	0.009614	aly-miR159b,ath-miR159b	Arabidopsis lyrata,Arabidopsis thaliana	21	UUUGGAUUGAAGGGAGCUCUU
EL399820	811	-30.3	116	0.008172	aly-miR159b,ath-miR159b	Arabidopsis lyrata,Arabidopsis thaliana	21	UUUGGAUUGAAGGGAGCUCUU
EL400045	752	-30.6	372	0.006101	aly-miR159b,ath-miR159b	Arabidopsis lyrata,Arabidopsis thaliana	21	UUUGGAUUGAAGGGAGCUCUU
EL400726	766	-30.4	390	0.007024	aly-miR159b,ath-miR159b	Arabidopsis lyrata,Arabidopsis thaliana	21	UUUGGAUUGAAGGGAGCUCUU
EL400976	768	-30.6	372	0.006326	aly-miR159b,ath-miR159b	Arabidopsis lyrata,Arabidopsis thaliana	21	UUUGGAUUGAAGGGAGCUCUU
EL402442	825	-29.4	33	0.013676	aly-miR159b,ath-miR159b	Arabidopsis lyrata,Arabidopsis thaliana	21	UUUGGAUUGAAGGGAGCUCUU
EL403474	836	-29.1	395	0.016422	aly-miR159b,ath-miR159b	Arabidopsis lyrata,Arabidopsis thaliana	21	UUUGGAUUGAAGGGAGCUCUU
EL404805	815	-29.4	688	0.013407	aly-miR159b,ath-miR159b	Arabidopsis lyrata,Arabidopsis thaliana	21	UUUGGAUUGAAGGGAGCUCUU
EL404854	762	-30.6	500	0.006241	aly-miR159b,ath-miR159b	Arabidopsis lyrata,Arabidopsis thaliana	21	UUUGGAUUGAAGGGAGCUCUU
EL405929	865	-30.6	379	0.007745	aly-miR159b,ath-miR159b	Arabidopsis lyrata,Arabidopsis thaliana	21	UUUGGAUUGAAGGGAGCUCUU
EL406163	847	-30.1	2	0.00979	aly-miR159b,ath-miR159b	Arabidopsis lyrata,Arabidopsis thaliana	21	UUUGGAUUGAAGGGAGCUCUU
EL406219	825	-30.3	101	0.00841	aly-miR159b,ath-miR159b	Arabidopsis lyrata,Arabidopsis thaliana	21	UUUGGAUUGAAGGGAGCUCUU
EL408474	782	-30.6	385	0.006526	aly-miR159b,ath-miR159b	Arabidopsis lyrata,Arabidopsis thaliana	21	UUUGGAUUGAAGGGAGCUCUU
EL410132	813	-30.1	430	0.009144	aly-miR159b,ath-miR159b	Arabidopsis lyrata,Arabidopsis thaliana	21	UUUGGAUUGAAGGGAGCUCUU
EL410824	791	-31.7	754	0.003658	aly-miR159b,ath-miR159b	Arabidopsis lyrata,Arabidopsis thaliana	21	UUUGGAUUGAAGGGAGCUCUU
EL411607	855	-30.4	751	0.00846	aly-miR159b,ath-miR159b	Arabidopsis lyrata,Arabidopsis thaliana	21	UUUGGAUUGAAGGGAGCUCUU
EL411822	752	-29	715	0.014607	aly-miR159b,ath-miR159b	Arabidopsis lyrata,Arabidopsis thaliana	21	UUUGGAUUGAAGGGAGCUCUU
EL411983	803	-30.4	739	0.007612	aly-miR159b,ath-miR159b	Arabidopsis lyrata,Arabidopsis thaliana	21	UUUGGAUUGAAGGGAGCUCUU
EL372580	874	-31.4	4	0.006323	aly-miR159c,ath-miR159c	Arabidopsis lyrata,Arabidopsis thaliana	21	UUUGGAUUGAAGGGAGCUCCU
EL374577	800	-32.8	413	0.002566	aly-miR159c,ath-miR159c	Arabidopsis lyrata,Arabidopsis thaliana	21	UUUGGAUUGAAGGGAGCUCCU
EL374787	841	-30.6	472	0.009065	aly-miR159c,ath-miR159c	Arabidopsis lyrata,Arabidopsis thaliana	21	UUUGGAUUGAAGGGAGCUCCU
EL376258	718	-30.7	47	0.006571	aly-miR159c,ath-miR159c	Arabidopsis lyrata,Arabidopsis thaliana	21	UUUGGAUUGAAGGGAGCUCCU
EL377277	781	-33.5	3	0.001686	aly-miR159c,ath-miR159c	Arabidopsis lyrata,Arabidopsis thaliana	21	UUUGGAUUGAAGGGAGCUCCU
EL378219	806	-30.6	513	0.008444	aly-miR159c,ath-miR159c	Arabidopsis lyrata,Arabidopsis thaliana	21	UUUGGAUUGAAGGGAGCUCCU
EL380117	793	-31.4	739	0.005352	aly-miR159c,ath-miR159c	Arabidopsis lyrata,Arabidopsis thaliana	21	UUUGGAUUGAAGGGAGCUCCU
EL383941	767	-31.4	731	0.005051	aly-miR159c,ath-miR159c	Arabidopsis lyrata,Arabidopsis thaliana	21	UUUGGAUUGAAGGGAGCUCCU
EL384773	775	-31.2	162	0.005727	aly-miR159c,ath-miR159c	Arabidopsis lyrata,Arabidopsis thaliana	21	UUUGGAUUGAAGGGAGCUCCU
EL385436	766	-31.3	5	0.005318	aly-miR159c,ath-miR159c	Arabidopsis lyrata,Arabidopsis thaliana	21	UUUGGAUUGAAGGGAGCUCCU
EL385508	744	-30.8	1	0.006619	aly-miR159c,ath-miR159c	Arabidopsis lyrata,Arabidopsis thaliana	21	UUUGGAUUGAAGGGAGCUCCU
EL386278	786	-31.4	480	0.005271	aly-miR159c,ath-miR159c	Arabidopsis lyrata,Arabidopsis thaliana	21	UUUGGAUUGAAGGGAGCUCCU
EL387781	815	-31.4	362	0.005611	aly-miR159c,ath-miR159c	Arabidopsis lyrata,Arabidopsis thaliana	21	UUUGGAUUGAAGGGAGCUCCU
EL388245	806	-30.6	730	0.008444	aly-miR159c,ath-miR159c	Arabidopsis lyrata,Arabidopsis thaliana	21	UUUGGAUUGAAGGGAGCUCCU
EL389064	765	-31.2	162	0.005599	aly-miR159c,ath-miR159c	Arabidopsis lyrata,Arabidopsis thaliana	21	UUUGGAUUGAAGGGAGCUCCU
EL389778	729	-31.2	93	0.005148	aly-miR159c,ath-miR159c	Arabidopsis lyrata,Arabidopsis thaliana	21	UUUGGAUUGAAGGGAGCUCCU
EL390530	788	-30.9	5	0.006922	aly-miR159c,ath-miR159c	Arabidopsis lyrata,Arabidopsis thaliana	21	UUUGGAUUGAAGGGAGCUCCU
EL391750	866	-30.6	5	0.009517	aly-miR159c,ath-miR159c	Arabidopsis lyrata,Arabidopsis thaliana	21	UUUGGAUUGAAGGGAGCUCCU
EL396514	816	-30.7	2	0.008172	aly-miR159c,ath-miR159c	Arabidopsis lyrata,Arabidopsis thaliana	21	UUUGGAUUGAAGGGAGCUCCU
EL398548	799	-31.2	1	0.006035	aly-miR159c,ath-miR159c	Arabidopsis lyrata,Arabidopsis thaliana	21	UUUGGAUUGAAGGGAGCUCCU
EL400045	752	-33.3	372	0.00175	aly-miR159c,ath-miR159c	Arabidopsis lyrata,Arabidopsis thaliana	21	UUUGGAUUGAAGGGAGCUCCU
EL400976	768	-33.3	372	0.00182	aly-miR159c,ath-miR159c	Arabidopsis lyrata,Arabidopsis thaliana	21	UUUGGAUUGAAGGGAGCUCCU
EL402070	567	-30.9	267	0.00387	aly-miR159c,ath-miR159c	Arabidopsis lyrata,Arabidopsis thaliana	21	UUUGGAUUGAAGGGAGCUCCU
EL404854	762	-33.3	500	0.001794	aly-miR159c,ath-miR159c	Arabidopsis lyrata,Arabidopsis thaliana	21	UUUGGAUUGAAGGGAGCUCCU
EL405929	865	-33.3	379	0.002262	aly-miR159c,ath-miR159c	Arabidopsis lyrata,Arabidopsis thaliana	21	UUUGGAUUGAAGGGAGCUCCU
EL406163	847	-32.4	2	0.003519	aly-miR159c,ath-miR159c	Arabidopsis lyrata,Arabidopsis thaliana	21	UUUGGAUUGAAGGGAGCUCCU
EL408474	782	-33.3	385	0.001882	aly-miR159c,ath-miR159c	Arabidopsis lyrata,Arabidopsis thaliana	21	UUUGGAUUGAAGGGAGCUCCU
EL410824	791	-33.8	754	0.001469	aly-miR159c,ath-miR159c	Arabidopsis lyrata,Arabidopsis thaliana	21	UUUGGAUUGAAGGGAGCUCCU
EL411822	752	-31.1	715	0.005736	aly-miR159c,ath-miR159c	Arabidopsis lyrata,Arabidopsis thaliana	21	UUUGGAUUGAAGGGAGCUCCU
EL374434	789	-43.6	710	1.6e-05	aly-miR164c,ath-miR164c	Arabidopsis lyrata,Arabidopsis thaliana	21	UGGAGAAGCAGGGCACGUGCG
EL394794	805	-37.5	390	0.0004	aly-miR164c,ath-miR164c	Arabidopsis lyrata,Arabidopsis thaliana	21	UGGAGAAGCAGGGCACGUGCG
EL396057	690	-35.4	675	0.000882	aly-miR164c,ath-miR164c	Arabidopsis lyrata,Arabidopsis thaliana	21	UGGAGAAGCAGGGCACGUGCG
EL373962	760	-32.6	478	0.002142	aly-miR167c,ath-miR167c	Arabidopsis lyrata,Arabidopsis thaliana	21	UAAGCUGCCAGCAUGAUCUUG
EL374684	803	-31.3	300	0.004796	aly-miR167c,ath-miR167c	Arabidopsis lyrata,Arabidopsis thaliana	21	UAAGCUGCCAGCAUGAUCUUG
EL376296	737	-30.4	689	0.006747	aly-miR167c,ath-miR167c	Arabidopsis lyrata,Arabidopsis thaliana	21	UAAGCUGCCAGCAUGAUCUUG
EL378149	822	-35.2	222	0.000604	aly-miR167c,ath-miR167c	Arabidopsis lyrata,Arabidopsis thaliana	21	UAAGCUGCCAGCAUGAUCUUG
EL378930	638	-31.3	379	0.003179	aly-miR167c,ath-miR167c	Arabidopsis lyrata,Arabidopsis thaliana	21	UAAGCUGCCAGCAUGAUCUUG
EL379712	741	-30.3	179	0.007193	aly-miR167c,ath-miR167c	Arabidopsis lyrata,Arabidopsis thaliana	21	UAAGCUGCCAGCAUGAUCUUG
EL379754	850	-35.2	195	0.000645	aly-miR167c,ath-miR167c	Arabidopsis lyrata,Arabidopsis thaliana	21	UAAGCUGCCAGCAUGAUCUUG
EL380686	757	-30	726	0.008785	aly-miR167c,ath-miR167c	Arabidopsis lyrata,Arabidopsis thaliana	21	UAAGCUGCCAGCAUGAUCUUG
EL382212	639	-30.9	188	0.003982	aly-miR167c,ath-miR167c	Arabidopsis lyrata,Arabidopsis thaliana	21	UAAGCUGCCAGCAUGAUCUUG
EL382994	755	-30.4	261	0.007033	aly-miR167c,ath-miR167c	Arabidopsis lyrata,Arabidopsis thaliana	21	UAAGCUGCCAGCAUGAUCUUG
EL383178	819	-31.6	131	0.00422	aly-miR167c,ath-miR167c	Arabidopsis lyrata,Arabidopsis thaliana	21	UAAGCUGCCAGCAUGAUCUUG
EL384773	775	-31.9	620	0.003251	aly-miR167c,ath-miR167c	Arabidopsis lyrata,Arabidopsis thaliana	21	UAAGCUGCCAGCAUGAUCUUG
EL386332	515	-31.5	92	0.001899	aly-miR167c,ath-miR167c	Arabidopsis lyrata,Arabidopsis thaliana	21	UAAGCUGCCAGCAUGAUCUUG
EL386408	674	-33.4	617	0.0011	aly-miR167c,ath-miR167c	Arabidopsis lyrata,Arabidopsis thaliana	21	UAAGCUGCCAGCAUGAUCUUG
EL387707	659	-30	619	0.006927	aly-miR167c,ath-miR167c	Arabidopsis lyrata,Arabidopsis thaliana	21	UAAGCUGCCAGCAUGAUCUUG
EL388972	811	-29.8	314	0.010986	aly-miR167c,ath-miR167c	Arabidopsis lyrata,Arabidopsis thaliana	21	UAAGCUGCCAGCAUGAUCUUG
EL389054	550	-34.1	404	0.000495	aly-miR167c,ath-miR167c	Arabidopsis lyrata,Arabidopsis thaliana	21	UAAGCUGCCAGCAUGAUCUUG
EL389064	765	-32.2	620	0.002696	aly-miR167c,ath-miR167c	Arabidopsis lyrata,Arabidopsis thaliana	21	UAAGCUGCCAGCAUGAUCUUG
EL389868	808	-36.8	726	0.000245	aly-miR167c,ath-miR167c	Arabidopsis lyrata,Arabidopsis thaliana	21	UAAGCUGCCAGCAUGAUCUUG
EL390553	768	-29.8	466	0.010035	aly-miR167c,ath-miR167c	Arabidopsis lyrata,Arabidopsis thaliana	21	UAAGCUGCCAGCAUGAUCUUG
EL391557	834	-32.3	792	0.002983	aly-miR167c,ath-miR167c	Arabidopsis lyrata,Arabidopsis thaliana	21	UAAGCUGCCAGCAUGAUCUUG
EL392388	810	-30	676	0.009841	aly-miR167c,ath-miR167c	Arabidopsis lyrata,Arabidopsis thaliana	21	UAAGCUGCCAGCAUGAUCUUG
EL392543	789	-29.9	583	0.009943	aly-miR167c,ath-miR167c	Arabidopsis lyrata,Arabidopsis thaliana	21	UAAGCUGCCAGCAUGAUCUUG
EL393815	667	-30	108	0.007074	aly-miR167c,ath-miR167c	Arabidopsis lyrata,Arabidopsis thaliana	21	UAAGCUGCCAGCAUGAUCUUG
EL394206	818	-30	358	0.010003	aly-miR167c,ath-miR167c	Arabidopsis lyrata,Arabidopsis thaliana	21	UAAGCUGCCAGCAUGAUCUUG
EL395287	840	-30.2	362	0.009385	aly-miR167c,ath-miR167c	Arabidopsis lyrata,Arabidopsis thaliana	21	UAAGCUGCCAGCAUGAUCUUG
EL397402	828	-30	565	0.010207	aly-miR167c,ath-miR167c	Arabidopsis lyrata,Arabidopsis thaliana	21	UAAGCUGCCAGCAUGAUCUUG
EL397647	762	-31.3	660	0.004375	aly-miR167c,ath-miR167c	Arabidopsis lyrata,Arabidopsis thaliana	21	UAAGCUGCCAGCAUGAUCUUG
EL397747	787	-30	503	0.009379	aly-miR167c,ath-miR167c	Arabidopsis lyrata,Arabidopsis thaliana	21	UAAGCUGCCAGCAUGAUCUUG
EL398276	793	-33.4	676	0.001498	aly-miR167c,ath-miR167c	Arabidopsis lyrata,Arabidopsis thaliana	21	UAAGCUGCCAGCAUGAUCUUG
EL399788	755	-29.8	431	0.009753	aly-miR167c,ath-miR167c	Arabidopsis lyrata,Arabidopsis thaliana	21	UAAGCUGCCAGCAUGAUCUUG
EL400727	744	-33.4	667	0.001329	aly-miR167c,ath-miR167c	Arabidopsis lyrata,Arabidopsis thaliana	21	UAAGCUGCCAGCAUGAUCUUG
EL400942	787	-30.4	268	0.007549	aly-miR167c,ath-miR167c	Arabidopsis lyrata,Arabidopsis thaliana	21	UAAGCUGCCAGCAUGAUCUUG
EL400989	751	-29.8	423	0.009666	aly-miR167c,ath-miR167c	Arabidopsis lyrata,Arabidopsis thaliana	21	UAAGCUGCCAGCAUGAUCUUG
EL401362	704	-30.6	481	0.005584	aly-miR167c,ath-miR167c	Arabidopsis lyrata,Arabidopsis thaliana	21	UAAGCUGCCAGCAUGAUCUUG
EL401639	749	-35.2	164	0.000502	aly-miR167c,ath-miR167c	Arabidopsis lyrata,Arabidopsis thaliana	21	UAAGCUGCCAGCAUGAUCUUG
EL401781	806	-30.9	727	0.005996	aly-miR167c,ath-miR167c	Arabidopsis lyrata,Arabidopsis thaliana	21	UAAGCUGCCAGCAUGAUCUUG
EL402455	822	-29.8	432	0.011233	aly-miR167c,ath-miR167c	Arabidopsis lyrata,Arabidopsis thaliana	21	UAAGCUGCCAGCAUGAUCUUG
EL403747	850	-29.8	414	0.011868	aly-miR167c,ath-miR167c	Arabidopsis lyrata,Arabidopsis thaliana	21	UAAGCUGCCAGCAUGAUCUUG
EL403836	859	-36.8	742	0.000277	aly-miR167c,ath-miR167c	Arabidopsis lyrata,Arabidopsis thaliana	21	UAAGCUGCCAGCAUGAUCUUG
EL404621	595	-31.3	385	0.002795	aly-miR167c,ath-miR167c	Arabidopsis lyrata,Arabidopsis thaliana	21	UAAGCUGCCAGCAUGAUCUUG
EL404720	779	-29.9	553	0.009734	aly-miR167c,ath-miR167c	Arabidopsis lyrata,Arabidopsis thaliana	21	UAAGCUGCCAGCAUGAUCUUG
EL405730	686	-31.2	664	0.003833	aly-miR167c,ath-miR167c	Arabidopsis lyrata,Arabidopsis thaliana	21	UAAGCUGCCAGCAUGAUCUUG
EL406499	864	-29.9	586	0.011552	aly-miR167c,ath-miR167c	Arabidopsis lyrata,Arabidopsis thaliana	21	UAAGCUGCCAGCAUGAUCUUG
EL406794	814	-29.8	384	0.011054	aly-miR167c,ath-miR167c	Arabidopsis lyrata,Arabidopsis thaliana	21	UAAGCUGCCAGCAUGAUCUUG
EL406894	855	-31.4	787	0.005066	aly-miR167c,ath-miR167c	Arabidopsis lyrata,Arabidopsis thaliana	21	UAAGCUGCCAGCAUGAUCUUG
EL407323	783	-31.1	681	0.005116	aly-miR167c,ath-miR167c	Arabidopsis lyrata,Arabidopsis thaliana	21	UAAGCUGCCAGCAUGAUCUUG
EL407363	719	-30.5	148	0.00612	aly-miR167c,ath-miR167c	Arabidopsis lyrata,Arabidopsis thaliana	21	UAAGCUGCCAGCAUGAUCUUG
EL407906	797	-30.4	552	0.007713	aly-miR167c,ath-miR167c	Arabidopsis lyrata,Arabidopsis thaliana	21	UAAGCUGCCAGCAUGAUCUUG
EL407967	797	-35.2	180	0.000568	aly-miR167c,ath-miR167c	Arabidopsis lyrata,Arabidopsis thaliana	21	UAAGCUGCCAGCAUGAUCUUG
EL408056	799	-30.4	289	0.007746	aly-miR167c,ath-miR167c	Arabidopsis lyrata,Arabidopsis thaliana	21	UAAGCUGCCAGCAUGAUCUUG
EL408853	786	-31.3	53	0.00462	aly-miR167c,ath-miR167c	Arabidopsis lyrata,Arabidopsis thaliana	21	UAAGCUGCCAGCAUGAUCUUG
EL410580	842	-35.2	221	0.000633	aly-miR167c,ath-miR167c	Arabidopsis lyrata,Arabidopsis thaliana	21	UAAGCUGCCAGCAUGAUCUUG
EL510751	909	-30.1	860	0.011277	aly-miR167c,ath-miR167c	Arabidopsis lyrata,Arabidopsis thaliana	21	UAAGCUGCCAGCAUGAUCUUG
EL389066	801	-30.7	20	0.006003	aly-miR170,ath-miR170	Arabidopsis lyrata,Arabidopsis thaliana	21	UGAUUGAGCCGUGUCAAUAUC
EL392884	692	-30	559	0.006851	aly-miR170,ath-miR170	Arabidopsis lyrata,Arabidopsis thaliana	21	UGAUUGAGCCGUGUCAAUAUC
EL394099	856	-30	568	0.009825	aly-miR170,ath-miR170	Arabidopsis lyrata,Arabidopsis thaliana	21	UGAUUGAGCCGUGUCAAUAUC
EL394933	779	-39.7	260	4.1e-05	aly-miR170,ath-miR170	Arabidopsis lyrata,Arabidopsis thaliana	21	UGAUUGAGCCGUGUCAAUAUC
EL400004	829	-29.8	156	0.010383	aly-miR170,ath-miR170	Arabidopsis lyrata,Arabidopsis thaliana	21	UGAUUGAGCCGUGUCAAUAUC
EL400386	674	-29.8	152	0.007313	aly-miR170,ath-miR170	Arabidopsis lyrata,Arabidopsis thaliana	21	UGAUUGAGCCGUGUCAAUAUC
EL401318	846	-30	569	0.009635	aly-miR170,ath-miR170	Arabidopsis lyrata,Arabidopsis thaliana	21	UGAUUGAGCCGUGUCAAUAUC
EL407723	841	-34.2	791	0.000972	aly-miR170,ath-miR170	Arabidopsis lyrata,Arabidopsis thaliana	21	UGAUUGAGCCGUGUCAAUAUC
EL510373	824	-29.6	135	0.011459	aly-miR170,ath-miR170	Arabidopsis lyrata,Arabidopsis thaliana	21	UGAUUGAGCCGUGUCAAUAUC
EL510529	837	-31.1	108	0.005208	aly-miR170,ath-miR170	Arabidopsis lyrata,Arabidopsis thaliana	21	UGAUUGAGCCGUGUCAAUAUC
EL372697	875	-29.3	287	0.014616	aly-miR172c,aly-miR172d,ath-miR172c,ath-miR172d	Arabidopsis lyrata,Arabidopsis thaliana	21	AGAAUCUUGAUGAUGCUGCAG
EL377660	735	-30.3	693	0.006331	aly-miR172c,aly-miR172d,ath-miR172c,ath-miR172d	Arabidopsis lyrata,Arabidopsis thaliana	21	AGAAUCUUGAUGAUGCUGCAG
EL380599	787	-31.1	555	0.004595	aly-miR172c,aly-miR172d,ath-miR172c,ath-miR172d	Arabidopsis lyrata,Arabidopsis thaliana	21	AGAAUCUUGAUGAUGCUGCAG
EL396387	812	-31.1	290	0.004853	aly-miR172c,aly-miR172d,ath-miR172c,ath-miR172d	Arabidopsis lyrata,Arabidopsis thaliana	21	AGAAUCUUGAUGAUGCUGCAG
EL400958	772	-30.3	27	0.00689	aly-miR172c,aly-miR172d,ath-miR172c,ath-miR172d	Arabidopsis lyrata,Arabidopsis thaliana	21	AGAAUCUUGAUGAUGCUGCAG
EL403296	821	-29.2	88	0.013918	aly-miR172c,aly-miR172d,ath-miR172c,ath-miR172d	Arabidopsis lyrata,Arabidopsis thaliana	21	AGAAUCUUGAUGAUGCUGCAG
EL405002	753	-29.7	474	0.00918	aly-miR172c,aly-miR172d,ath-miR172c,ath-miR172d	Arabidopsis lyrata,Arabidopsis thaliana	21	AGAAUCUUGAUGAUGCUGCAG
EL407368	779	-30.3	25	0.006998	aly-miR172c,aly-miR172d,ath-miR172c,ath-miR172d	Arabidopsis lyrata,Arabidopsis thaliana	21	AGAAUCUUGAUGAUGCUGCAG
EL408872	856	-30.3	14	0.008209	aly-miR172c,aly-miR172d,ath-miR172c,ath-miR172d	Arabidopsis lyrata,Arabidopsis thaliana	21	AGAAUCUUGAUGAUGCUGCAG
EL409994	839	-30.3	52	0.007937	aly-miR172c,aly-miR172d,ath-miR172c,ath-miR172d	Arabidopsis lyrata,Arabidopsis thaliana	21	AGAAUCUUGAUGAUGCUGCAG
EL372617	807	-29.4	62	0.00865	aly-miR172e*,ath-miR172b*	Arabidopsis lyrata,Arabidopsis thaliana	20	GCAGCACCAUUAAGAUUCAC
EL384455	806	-30.6	515	0.004413	aly-miR172e*,ath-miR172b*	Arabidopsis lyrata,Arabidopsis thaliana	20	GCAGCACCAUUAAGAUUCAC
EL387808	784	-29.4	67	0.008235	aly-miR172e*,ath-miR172b*	Arabidopsis lyrata,Arabidopsis thaliana	20	GCAGCACCAUUAAGAUUCAC
EL394923	809	-29.4	68	0.008686	aly-miR172e*,ath-miR172b*	Arabidopsis lyrata,Arabidopsis thaliana	20	GCAGCACCAUUAAGAUUCAC
EL396653	734	-29.5	55	0.00695	aly-miR172e*,ath-miR172b*	Arabidopsis lyrata,Arabidopsis thaliana	20	GCAGCACCAUUAAGAUUCAC
EL401684	789	-30.8	323	0.003798	aly-miR172e*,ath-miR172b*	Arabidopsis lyrata,Arabidopsis thaliana	20	GCAGCACCAUUAAGAUUCAC
EL402010	679	-32.3	484	0.001229	aly-miR172e*,ath-miR172b*	Arabidopsis lyrata,Arabidopsis thaliana	20	GCAGCACCAUUAAGAUUCAC
EL402779	812	-30.8	346	0.003998	aly-miR172e*,ath-miR172b*	Arabidopsis lyrata,Arabidopsis thaliana	20	GCAGCACCAUUAAGAUUCAC
EL510563	837	-29.4	69	0.009199	aly-miR172e*,ath-miR172b*	Arabidopsis lyrata,Arabidopsis thaliana	20	GCAGCACCAUUAAGAUUCAC
EL390949	814	-30.1	745	0.011136	aly-miR173,ath-miR173	Arabidopsis lyrata,Arabidopsis thaliana	22	UUCGCUUGCAGAGAGAAAUCAC
EL394276	858	-30.1	758	0.012134	aly-miR173,ath-miR173	Arabidopsis lyrata,Arabidopsis thaliana	22	UUCGCUUGCAGAGAGAAAUCAC
EL400113	831	-31.8	722	0.00465	aly-miR173,ath-miR173	Arabidopsis lyrata,Arabidopsis thaliana	22	UUCGCUUGCAGAGAGAAAUCAC
EL403204	777	-30.4	140	0.00878	aly-miR173,ath-miR173	Arabidopsis lyrata,Arabidopsis thaliana	22	UUCGCUUGCAGAGAGAAAUCAC
EL407656	804	-31.2	619	0.006057	aly-miR173,ath-miR173	Arabidopsis lyrata,Arabidopsis thaliana	22	UUCGCUUGCAGAGAGAAAUCAC
EL408383	797	-30.4	720	0.00916	aly-miR173,ath-miR173	Arabidopsis lyrata,Arabidopsis thaliana	22	UUCGCUUGCAGAGAGAAAUCAC
EL408472	688	-31.2	627	0.00462	aly-miR173,ath-miR173	Arabidopsis lyrata,Arabidopsis thaliana	22	UUCGCUUGCAGAGAGAAAUCAC
EL409398	516	-30.4	415	0.004289	aly-miR173,ath-miR173	Arabidopsis lyrata,Arabidopsis thaliana	22	UUCGCUUGCAGAGAGAAAUCAC
EL382829	580	-29.4	363	0.006617	aly-miR2112*,ath-miR2112-5p	Arabidopsis lyrata,Arabidopsis thaliana	21	CGCAAAUGCGGAUAUCAAUGU
EL373357	853	-30.3	431	0.007222	aly-miR2112,ath-miR2112-3p	Arabidopsis lyrata,Arabidopsis thaliana	21	CUUUAUAUCCGCAUUUGCGCA
EL374190	761	-30.3	424	0.005939	aly-miR2112,ath-miR2112-3p	Arabidopsis lyrata,Arabidopsis thaliana	21	CUUUAUAUCCGCAUUUGCGCA
EL376462	719	-30.3	422	0.005379	aly-miR2112,ath-miR2112-3p	Arabidopsis lyrata,Arabidopsis thaliana	21	CUUUAUAUCCGCAUUUGCGCA
EL377814	785	-30.3	432	0.006267	aly-miR2112,ath-miR2112-3p	Arabidopsis lyrata,Arabidopsis thaliana	21	CUUUAUAUCCGCAUUUGCGCA
EL377953	756	-29.2	422	0.010799	aly-miR2112,ath-miR2112-3p	Arabidopsis lyrata,Arabidopsis thaliana	21	CUUUAUAUCCGCAUUUGCGCA
EL391524	807	-29.1	732	0.012713	aly-miR2112,ath-miR2112-3p	Arabidopsis lyrata,Arabidopsis thaliana	21	CUUUAUAUCCGCAUUUGCGCA
EL404639	521	-30.3	398	0.002995	aly-miR2112,ath-miR2112-3p	Arabidopsis lyrata,Arabidopsis thaliana	21	CUUUAUAUCCGCAUUUGCGCA
EL402957	828	-33.1	709	0.003165	aly-miR391,ath-miR391	Arabidopsis lyrata,Arabidopsis thaliana	21	UUCGCAGGAGAGAUAGCGCCA
EL411885	830	-36.9	431	0.000434	aly-miR391,ath-miR391	Arabidopsis lyrata,Arabidopsis thaliana	21	UUCGCAGGAGAGAUAGCGCCA
EL380379	624	-33.4	356	0.001504	aly-miR395b,aly-miR395f,aly-miR395h,ath-miR395b,ath-miR395c,ath-miR395f	Arabidopsis lyrata,Arabidopsis thaliana	21	CUGAAGUGUUUGGGGGGACUC
EL375938	796	-33.6	2	0.002417	aly-miR398b,ath-miR398b,ath-miR398c	Arabidopsis lyrata,Arabidopsis thaliana	21	UGUGUUCUCAGGUCACCCCUG
EL378418	762	-34.7	342	0.001251	aly-miR398b,ath-miR398b,ath-miR398c	Arabidopsis lyrata,Arabidopsis thaliana	21	UGUGUUCUCAGGUCACCCCUG
EL378645	772	-33.1	597	0.002973	aly-miR398b,ath-miR398b,ath-miR398c	Arabidopsis lyrata,Arabidopsis thaliana	21	UGUGUUCUCAGGUCACCCCUG
EL380366	771	-33.3	2	0.00267	aly-miR398b,ath-miR398b,ath-miR398c	Arabidopsis lyrata,Arabidopsis thaliana	21	UGUGUUCUCAGGUCACCCCUG
EL384106	775	-33.1	356	0.002994	aly-miR398b,ath-miR398b,ath-miR398c	Arabidopsis lyrata,Arabidopsis thaliana	21	UGUGUUCUCAGGUCACCCCUG
EL390606	681	-33.1	462	0.002367	aly-miR398b,ath-miR398b,ath-miR398c	Arabidopsis lyrata,Arabidopsis thaliana	21	UGUGUUCUCAGGUCACCCCUG
EL392239	740	-35.5	1	0.000776	aly-miR398b,ath-miR398b,ath-miR398c	Arabidopsis lyrata,Arabidopsis thaliana	21	UGUGUUCUCAGGUCACCCCUG
EL398770	812	-33.6	477	0.002505	aly-miR398b,ath-miR398b,ath-miR398c	Arabidopsis lyrata,Arabidopsis thaliana	21	UGUGUUCUCAGGUCACCCCUG
EL402293	770	-33.6	464	0.002275	aly-miR398b,ath-miR398b,ath-miR398c	Arabidopsis lyrata,Arabidopsis thaliana	21	UGUGUUCUCAGGUCACCCCUG
EL405402	724	-35.1	662	0.000919	aly-miR398b,ath-miR398b,ath-miR398c	Arabidopsis lyrata,Arabidopsis thaliana	21	UGUGUUCUCAGGUCACCCCUG
EL406119	714	-34.7	38	0.001106	aly-miR398b,ath-miR398b,ath-miR398c	Arabidopsis lyrata,Arabidopsis thaliana	21	UGUGUUCUCAGGUCACCCCUG
EL408419	805	-34.7	519	0.001387	aly-miR398b,ath-miR398b,ath-miR398c	Arabidopsis lyrata,Arabidopsis thaliana	21	UGUGUUCUCAGGUCACCCCUG
EL409456	758	-33.6	474	0.002211	aly-miR398b,ath-miR398b,ath-miR398c	Arabidopsis lyrata,Arabidopsis thaliana	21	UGUGUUCUCAGGUCACCCCUG
EL409648	798	-33.6	478	0.002428	aly-miR398b,ath-miR398b,ath-miR398c	Arabidopsis lyrata,Arabidopsis thaliana	21	UGUGUUCUCAGGUCACCCCUG
EL410611	743	-34.7	65	0.001193	aly-miR398b,ath-miR398b,ath-miR398c	Arabidopsis lyrata,Arabidopsis thaliana	21	UGUGUUCUCAGGUCACCCCUG
EL411695	820	-34.7	517	0.001436	aly-miR398b,ath-miR398b,ath-miR398c	Arabidopsis lyrata,Arabidopsis thaliana	21	UGUGUUCUCAGGUCACCCCUG
EL412093	851	-35.1	675	0.001249	aly-miR398b,ath-miR398b,ath-miR398c	Arabidopsis lyrata,Arabidopsis thaliana	21	UGUGUUCUCAGGUCACCCCUG
EL510332	713	-34.1	1	0.001516	aly-miR398b,ath-miR398b,ath-miR398c	Arabidopsis lyrata,Arabidopsis thaliana	21	UGUGUUCUCAGGUCACCCCUG
EL510881	686	-34.7	52	0.001024	aly-miR398b,ath-miR398b,ath-miR398c	Arabidopsis lyrata,Arabidopsis thaliana	21	UGUGUUCUCAGGUCACCCCUG
EL377818	769	-31.5	521	0.004894	aly-miR399e,ath-miR399e	Arabidopsis lyrata,Arabidopsis thaliana	21	UGCCAAAGGAGAUUUGCCUCG
EL379112	788	-31.5	513	0.005106	aly-miR399e,ath-miR399e	Arabidopsis lyrata,Arabidopsis thaliana	21	UGCCAAAGGAGAUUUGCCUCG
EL379752	828	-32.6	394	0.003094	aly-miR399e,ath-miR399e	Arabidopsis lyrata,Arabidopsis thaliana	21	UGCCAAAGGAGAUUUGCCUCG
EL382127	824	-31.5	525	0.005516	aly-miR399e,ath-miR399e	Arabidopsis lyrata,Arabidopsis thaliana	21	UGCCAAAGGAGAUUUGCCUCG
EL395427	816	-31.5	461	0.005424	aly-miR399e,ath-miR399e	Arabidopsis lyrata,Arabidopsis thaliana	21	UGCCAAAGGAGAUUUGCCUCG
EL402496	845	-30.6	640	0.009292	aly-miR399e,ath-miR399e	Arabidopsis lyrata,Arabidopsis thaliana	21	UGCCAAAGGAGAUUUGCCUCG
EL403872	887	-31.5	489	0.006256	aly-miR399e,ath-miR399e	Arabidopsis lyrata,Arabidopsis thaliana	21	UGCCAAAGGAGAUUUGCCUCG
EL406969	854	-32.6	1	0.003268	aly-miR399e,ath-miR399e	Arabidopsis lyrata,Arabidopsis thaliana	21	UGCCAAAGGAGAUUUGCCUCG
EL373445	856	-32.4	475	0.004601	aly-miR472,ath-miR472	Arabidopsis lyrata,Arabidopsis thaliana	22	UUUUUCCUACUCCGCCCAUACC
EL373691	797	-33.4	52	0.002398	aly-miR472,ath-miR472	Arabidopsis lyrata,Arabidopsis thaliana	22	UUUUUCCUACUCCGCCCAUACC
EL373864	808	-33.1	51	0.002879	aly-miR472,ath-miR472	Arabidopsis lyrata,Arabidopsis thaliana	22	UUUUUCCUACUCCGCCCAUACC
EL374215	771	-33.7	265	0.001926	aly-miR472,ath-miR472	Arabidopsis lyrata,Arabidopsis thaliana	22	UUUUUCCUACUCCGCCCAUACC
EL374398	836	-33.4	97	0.002612	aly-miR472,ath-miR472	Arabidopsis lyrata,Arabidopsis thaliana	22	UUUUUCCUACUCCGCCCAUACC
EL376031	780	-33.4	105	0.002306	aly-miR472,ath-miR472	Arabidopsis lyrata,Arabidopsis thaliana	22	UUUUUCCUACUCCGCCCAUACC
EL376831	819	-32.1	55	0.00499	aly-miR472,ath-miR472	Arabidopsis lyrata,Arabidopsis thaliana	22	UUUUUCCUACUCCGCCCAUACC
EL376957	822	-33.1	61	0.002968	aly-miR472,ath-miR472	Arabidopsis lyrata,Arabidopsis thaliana	22	UUUUUCCUACUCCGCCCAUACC
EL378220	763	-33.9	115	0.001699	aly-miR472,ath-miR472	Arabidopsis lyrata,Arabidopsis thaliana	22	UUUUUCCUACUCCGCCCAUACC
EL378494	706	-33.4	56	0.001921	aly-miR472,ath-miR472	Arabidopsis lyrata,Arabidopsis thaliana	22	UUUUUCCUACUCCGCCCAUACC
EL378669	754	-33.4	84	0.002168	aly-miR472,ath-miR472	Arabidopsis lyrata,Arabidopsis thaliana	22	UUUUUCCUACUCCGCCCAUACC
EL378891	754	-33.7	409	0.001849	aly-miR472,ath-miR472	Arabidopsis lyrata,Arabidopsis thaliana	22	UUUUUCCUACUCCGCCCAUACC
EL379105	588	-33.7	320	0.001155	aly-miR472,ath-miR472	Arabidopsis lyrata,Arabidopsis thaliana	22	UUUUUCCUACUCCGCCCAUACC
EL379216	762	-33.7	352	0.001885	aly-miR472,ath-miR472	Arabidopsis lyrata,Arabidopsis thaliana	22	UUUUUCCUACUCCGCCCAUACC
EL381676	765	-33.7	382	0.001899	aly-miR472,ath-miR472	Arabidopsis lyrata,Arabidopsis thaliana	22	UUUUUCCUACUCCGCCCAUACC
EL382055	803	-33.8	575	0.001968	aly-miR472,ath-miR472	Arabidopsis lyrata,Arabidopsis thaliana	22	UUUUUCCUACUCCGCCCAUACC
EL383140	772	-33.1	91	0.002653	aly-miR472,ath-miR472	Arabidopsis lyrata,Arabidopsis thaliana	22	UUUUUCCUACUCCGCCCAUACC
EL383226	795	-33.9	130	0.001833	aly-miR472,ath-miR472	Arabidopsis lyrata,Arabidopsis thaliana	22	UUUUUCCUACUCCGCCCAUACC
EL383856	839	-32.4	508	0.004444	aly-miR472,ath-miR472	Arabidopsis lyrata,Arabidopsis thaliana	22	UUUUUCCUACUCCGCCCAUACC
EL385119	737	-33.9	125	0.001593	aly-miR472,ath-miR472	Arabidopsis lyrata,Arabidopsis thaliana	22	UUUUUCCUACUCCGCCCAUACC
EL386127	798	-33.5	361	0.002279	aly-miR472,ath-miR472	Arabidopsis lyrata,Arabidopsis thaliana	22	UUUUUCCUACUCCGCCCAUACC
EL387372	805	-33.1	59	0.00286	aly-miR472,ath-miR472	Arabidopsis lyrata,Arabidopsis thaliana	22	UUUUUCCUACUCCGCCCAUACC
EL388989	818	-32.1	66	0.00498	aly-miR472,ath-miR472	Arabidopsis lyrata,Arabidopsis thaliana	22	UUUUUCCUACUCCGCCCAUACC
EL390062	691	-33.7	332	0.001572	aly-miR472,ath-miR472	Arabidopsis lyrata,Arabidopsis thaliana	22	UUUUUCCUACUCCGCCCAUACC
EL390549	766	-33.5	17	0.002116	aly-miR472,ath-miR472	Arabidopsis lyrata,Arabidopsis thaliana	22	UUUUUCCUACUCCGCCCAUACC
EL390977	725	-33.7	332	0.001719	aly-miR472,ath-miR472	Arabidopsis lyrata,Arabidopsis thaliana	22	UUUUUCCUACUCCGCCCAUACC
EL391498	800	-33.7	409	0.00206	aly-miR472,ath-miR472	Arabidopsis lyrata,Arabidopsis thaliana	22	UUUUUCCUACUCCGCCCAUACC
EL392014	760	-33.1	50	0.002579	aly-miR472,ath-miR472	Arabidopsis lyrata,Arabidopsis thaliana	22	UUUUUCCUACUCCGCCCAUACC
EL392633	781	-32	55	0.004846	aly-miR472,ath-miR472	Arabidopsis lyrata,Arabidopsis thaliana	22	UUUUUCCUACUCCGCCCAUACC
EL393101	770	-33.9	125	0.001728	aly-miR472,ath-miR472	Arabidopsis lyrata,Arabidopsis thaliana	22	UUUUUCCUACUCCGCCCAUACC
EL393808	698	-33.9	133	0.001439	aly-miR472,ath-miR472	Arabidopsis lyrata,Arabidopsis thaliana	22	UUUUUCCUACUCCGCCCAUACC
EL394234	847	-33.7	369	0.002285	aly-miR472,ath-miR472	Arabidopsis lyrata,Arabidopsis thaliana	22	UUUUUCCUACUCCGCCCAUACC
EL395123	764	-33.7	415	0.001894	aly-miR472,ath-miR472	Arabidopsis lyrata,Arabidopsis thaliana	22	UUUUUCCUACUCCGCCCAUACC
EL395962	716	-33.5	332	0.001869	aly-miR472,ath-miR472	Arabidopsis lyrata,Arabidopsis thaliana	22	UUUUUCCUACUCCGCCCAUACC
EL396181	776	-33.5	310	0.002167	aly-miR472,ath-miR472	Arabidopsis lyrata,Arabidopsis thaliana	22	UUUUUCCUACUCCGCCCAUACC
EL396659	804	-33.4	78	0.002436	aly-miR472,ath-miR472	Arabidopsis lyrata,Arabidopsis thaliana	22	UUUUUCCUACUCCGCCCAUACC
EL396809	797	-33.7	312	0.002046	aly-miR472,ath-miR472	Arabidopsis lyrata,Arabidopsis thaliana	22	UUUUUCCUACUCCGCCCAUACC
EL396973	772	-33.5	353	0.002146	aly-miR472,ath-miR472	Arabidopsis lyrata,Arabidopsis thaliana	22	UUUUUCCUACUCCGCCCAUACC
EL397137	823	-33.4	57	0.00254	aly-miR472,ath-miR472	Arabidopsis lyrata,Arabidopsis thaliana	22	UUUUUCCUACUCCGCCCAUACC
EL397754	776	-33.1	44	0.002678	aly-miR472,ath-miR472	Arabidopsis lyrata,Arabidopsis thaliana	22	UUUUUCCUACUCCGCCCAUACC
EL407397	790	-32	8	0.004943	aly-miR472,ath-miR472	Arabidopsis lyrata,Arabidopsis thaliana	22	UUUUUCCUACUCCGCCCAUACC
EL407767	807	-33.9	16	0.001884	aly-miR472,ath-miR472	Arabidopsis lyrata,Arabidopsis thaliana	22	UUUUUCCUACUCCGCCCAUACC
EL409717	868	-33.5	366	0.002651	aly-miR472,ath-miR472	Arabidopsis lyrata,Arabidopsis thaliana	22	UUUUUCCUACUCCGCCCAUACC
EL411611	820	-32	8	0.00527	aly-miR472,ath-miR472	Arabidopsis lyrata,Arabidopsis thaliana	22	UUUUUCCUACUCCGCCCAUACC
EL383573	837	-29.8	67	0.006812	aly-miR781,ath-miR781	Arabidopsis lyrata,Arabidopsis thaliana	21	UUAGAGUUUUCUGGAUACUUA
EL384672	818	-29.8	433	0.006549	aly-miR781,ath-miR781	Arabidopsis lyrata,Arabidopsis thaliana	21	UUAGAGUUUUCUGGAUACUUA
EL387115	816	-29.1	169	0.009662	aly-miR781,ath-miR781	Arabidopsis lyrata,Arabidopsis thaliana	21	UUAGAGUUUUCUGGAUACUUA
EL510471	935	-29.8	434	0.008212	aly-miR781,ath-miR781	Arabidopsis lyrata,Arabidopsis thaliana	21	UUAGAGUUUUCUGGAUACUUA
EL386916	697	-29.5	239	0.007972	aly-miR828,ath-miR828	Arabidopsis lyrata,Arabidopsis thaliana	22	UCUUGCUUAAAUGAGUAUUCCA
EL397275	815	-29.5	182	0.010372	aly-miR828,ath-miR828	Arabidopsis lyrata,Arabidopsis thaliana	22	UCUUGCUUAAAUGAGUAUUCCA
EL389971	750	-29.6	709	0.011813	aly-miR833-3p,ath-miR833-3p	Arabidopsis lyrata,Arabidopsis thaliana	22	UAGACCGAUGUCAACAAACAAG
EL395502	831	-29.8	185	0.012547	aly-miR833-3p,ath-miR833-3p	Arabidopsis lyrata,Arabidopsis thaliana	22	UAGACCGAUGUCAACAAACAAG
EL398990	825	-29.8	198	0.0124	aly-miR833-3p,ath-miR833-3p	Arabidopsis lyrata,Arabidopsis thaliana	22	UAGACCGAUGUCAACAAACAAG
EL404991	796	-29.8	688	0.011696	aly-miR833-3p,ath-miR833-3p	Arabidopsis lyrata,Arabidopsis thaliana	22	UAGACCGAUGUCAACAAACAAG
EL411266	690	-29.8	145	0.009218	aly-miR833-3p,ath-miR833-3p	Arabidopsis lyrata,Arabidopsis thaliana	22	UAGACCGAUGUCAACAAACAAG
EL411701	800	-29.8	121	0.011792	aly-miR833-3p,ath-miR833-3p	Arabidopsis lyrata,Arabidopsis thaliana	22	UAGACCGAUGUCAACAAACAAG
EL372794	859	-32.4	453	0.004159	aly-miR834,ath-miR834	Arabidopsis lyrata,Arabidopsis thaliana	21	UGGUAGCAGUAGCGGUGGUAA
EL372912	842	-35.9	531	0.000632	aly-miR834,ath-miR834	Arabidopsis lyrata,Arabidopsis thaliana	21	UGGUAGCAGUAGCGGUGGUAA
EL372967	843	-35.1	368	0.000966	aly-miR834,ath-miR834	Arabidopsis lyrata,Arabidopsis thaliana	21	UGGUAGCAGUAGCGGUGGUAA
EL372986	745	-32.1	65	0.003796	aly-miR834,ath-miR834	Arabidopsis lyrata,Arabidopsis thaliana	21	UGGUAGCAGUAGCGGUGGUAA
EL373287	860	-32.1	754	0.004881	aly-miR834,ath-miR834	Arabidopsis lyrata,Arabidopsis thaliana	21	UGGUAGCAGUAGCGGUGGUAA
EL373296	847	-32.1	743	0.004754	aly-miR834,ath-miR834	Arabidopsis lyrata,Arabidopsis thaliana	21	UGGUAGCAGUAGCGGUGGUAA
EL373519	805	-32	461	0.004589	aly-miR834,ath-miR834	Arabidopsis lyrata,Arabidopsis thaliana	21	UGGUAGCAGUAGCGGUGGUAA
EL373537	802	-31.8	368	0.005069	aly-miR834,ath-miR834	Arabidopsis lyrata,Arabidopsis thaliana	21	UGGUAGCAGUAGCGGUGGUAA
EL373559	823	-36.6	385	0.000417	aly-miR834,ath-miR834	Arabidopsis lyrata,Arabidopsis thaliana	21	UGGUAGCAGUAGCGGUGGUAA
EL373656	796	-34.1	139	0.001474	aly-miR834,ath-miR834	Arabidopsis lyrata,Arabidopsis thaliana	21	UGGUAGCAGUAGCGGUGGUAA
EL373724	827	-33.2	160	0.002549	aly-miR834,ath-miR834	Arabidopsis lyrata,Arabidopsis thaliana	21	UGGUAGCAGUAGCGGUGGUAA
EL374034	749	-32.4	546	0.003265	aly-miR834,ath-miR834	Arabidopsis lyrata,Arabidopsis thaliana	21	UGGUAGCAGUAGCGGUGGUAA
EL374129	718	-31.8	225	0.004175	aly-miR834,ath-miR834	Arabidopsis lyrata,Arabidopsis thaliana	21	UGGUAGCAGUAGCGGUGGUAA
EL374130	773	-34.9	294	0.000911	aly-miR834,ath-miR834	Arabidopsis lyrata,Arabidopsis thaliana	21	UGGUAGCAGUAGCGGUGGUAA
EL374168	733	-34	60	0.001332	aly-miR834,ath-miR834	Arabidopsis lyrata,Arabidopsis thaliana	21	UGGUAGCAGUAGCGGUGGUAA
EL374267	715	-32.1	108	0.003528	aly-miR834,ath-miR834	Arabidopsis lyrata,Arabidopsis thaliana	21	UGGUAGCAGUAGCGGUGGUAA
EL374718	779	-33.5	486	0.001949	aly-miR834,ath-miR834	Arabidopsis lyrata,Arabidopsis thaliana	21	UGGUAGCAGUAGCGGUGGUAA
EL374767	816	-32.1	66	0.004456	aly-miR834,ath-miR834	Arabidopsis lyrata,Arabidopsis thaliana	21	UGGUAGCAGUAGCGGUGGUAA
EL374780	811	-33.6	118	0.00199	aly-miR834,ath-miR834	Arabidopsis lyrata,Arabidopsis thaliana	21	UGGUAGCAGUAGCGGUGGUAA
EL375031	801	-37.7	13	0.00022	aly-miR834,ath-miR834	Arabidopsis lyrata,Arabidopsis thaliana	21	UGGUAGCAGUAGCGGUGGUAA
EL375120	807	-35.4	666	0.000758	aly-miR834,ath-miR834	Arabidopsis lyrata,Arabidopsis thaliana	21	UGGUAGCAGUAGCGGUGGUAA
EL375242	838	-33.8	55	0.0019	aly-miR834,ath-miR834	Arabidopsis lyrata,Arabidopsis thaliana	21	UGGUAGCAGUAGCGGUGGUAA
EL375293	650	-32.3	147	0.002663	aly-miR834,ath-miR834	Arabidopsis lyrata,Arabidopsis thaliana	21	UGGUAGCAGUAGCGGUGGUAA
EL375323	821	-31.8	247	0.005279	aly-miR834,ath-miR834	Arabidopsis lyrata,Arabidopsis thaliana	21	UGGUAGCAGUAGCGGUGGUAA
EL375465	683	-31.9	79	0.003619	aly-miR834,ath-miR834	Arabidopsis lyrata,Arabidopsis thaliana	21	UGGUAGCAGUAGCGGUGGUAA
EL376076	760	-34	50	0.001426	aly-miR834,ath-miR834	Arabidopsis lyrata,Arabidopsis thaliana	21	UGGUAGCAGUAGCGGUGGUAA
EL376105	797	-32.8	126	0.002949	aly-miR834,ath-miR834	Arabidopsis lyrata,Arabidopsis thaliana	21	UGGUAGCAGUAGCGGUGGUAA
EL376148	736	-38.2	45	0.000141	aly-miR834,ath-miR834	Arabidopsis lyrata,Arabidopsis thaliana	21	UGGUAGCAGUAGCGGUGGUAA
EL376161	761	-35.8	14	0.000546	aly-miR834,ath-miR834	Arabidopsis lyrata,Arabidopsis thaliana	21	UGGUAGCAGUAGCGGUGGUAA
EL376488	771	-31.8	261	0.004733	aly-miR834,ath-miR834	Arabidopsis lyrata,Arabidopsis thaliana	21	UGGUAGCAGUAGCGGUGGUAA
EL376833	816	-33.3	1	0.002359	aly-miR834,ath-miR834	Arabidopsis lyrata,Arabidopsis thaliana	21	UGGUAGCAGUAGCGGUGGUAA
EL376913	820	-34.1	410	0.001558	aly-miR834,ath-miR834	Arabidopsis lyrata,Arabidopsis thaliana	21	UGGUAGCAGUAGCGGUGGUAA
EL376929	846	-32.7	58	0.003457	aly-miR834,ath-miR834	Arabidopsis lyrata,Arabidopsis thaliana	21	UGGUAGCAGUAGCGGUGGUAA
EL377058	732	-31.9	143	0.004095	aly-miR834,ath-miR834	Arabidopsis lyrata,Arabidopsis thaliana	21	UGGUAGCAGUAGCGGUGGUAA
EL377144	801	-32.3	269	0.00388	aly-miR834,ath-miR834	Arabidopsis lyrata,Arabidopsis thaliana	21	UGGUAGCAGUAGCGGUGGUAA
EL377191	839	-33.7	83	0.002008	aly-miR834,ath-miR834	Arabidopsis lyrata,Arabidopsis thaliana	21	UGGUAGCAGUAGCGGUGGUAA
EL377327	749	-34.1	218	0.001315	aly-miR834,ath-miR834	Arabidopsis lyrata,Arabidopsis thaliana	21	UGGUAGCAGUAGCGGUGGUAA
EL377398	671	-41.9	454	1.6e-05	aly-miR834,ath-miR834	Arabidopsis lyrata,Arabidopsis thaliana	21	UGGUAGCAGUAGCGGUGGUAA
EL377479	776	-33.3	374	0.002153	aly-miR834,ath-miR834	Arabidopsis lyrata,Arabidopsis thaliana	21	UGGUAGCAGUAGCGGUGGUAA
EL377599	752	-35.1	360	0.000776	aly-miR834,ath-miR834	Arabidopsis lyrata,Arabidopsis thaliana	21	UGGUAGCAGUAGCGGUGGUAA
EL377751	827	-33.1	107	0.002687	aly-miR834,ath-miR834	Arabidopsis lyrata,Arabidopsis thaliana	21	UGGUAGCAGUAGCGGUGGUAA
EL377757	438	-32.1	283	0.001397	aly-miR834,ath-miR834	Arabidopsis lyrata,Arabidopsis thaliana	21	UGGUAGCAGUAGCGGUGGUAA
EL377861	716	-34.1	5	0.001207	aly-miR834,ath-miR834	Arabidopsis lyrata,Arabidopsis thaliana	21	UGGUAGCAGUAGCGGUGGUAA
EL378066	824	-33.8	608	0.001843	aly-miR834,ath-miR834	Arabidopsis lyrata,Arabidopsis thaliana	21	UGGUAGCAGUAGCGGUGGUAA
EL378107	706	-35.6	17	0.000524	aly-miR834,ath-miR834	Arabidopsis lyrata,Arabidopsis thaliana	21	UGGUAGCAGUAGCGGUGGUAA
EL378135	748	-32.4	443	0.003257	aly-miR834,ath-miR834	Arabidopsis lyrata,Arabidopsis thaliana	21	UGGUAGCAGUAGCGGUGGUAA
EL378376	805	-35.9	462	0.000579	aly-miR834,ath-miR834	Arabidopsis lyrata,Arabidopsis thaliana	21	UGGUAGCAGUAGCGGUGGUAA
EL378794	754	-39.2	100	8.7e-05	aly-miR834,ath-miR834	Arabidopsis lyrata,Arabidopsis thaliana	21	UGGUAGCAGUAGCGGUGGUAA
EL378881	742	-33.8	349	0.001517	aly-miR834,ath-miR834	Arabidopsis lyrata,Arabidopsis thaliana	21	UGGUAGCAGUAGCGGUGGUAA
EL379081	749	-32.6	404	0.002934	aly-miR834,ath-miR834	Arabidopsis lyrata,Arabidopsis thaliana	21	UGGUAGCAGUAGCGGUGGUAA
EL379164	806	-38.2	36	0.000171	aly-miR834,ath-miR834	Arabidopsis lyrata,Arabidopsis thaliana	21	UGGUAGCAGUAGCGGUGGUAA
EL379187	754	-39.3	244	8.2e-05	aly-miR834,ath-miR834	Arabidopsis lyrata,Arabidopsis thaliana	21	UGGUAGCAGUAGCGGUGGUAA
EL379249	710	-33.6	568	0.001555	aly-miR834,ath-miR834	Arabidopsis lyrata,Arabidopsis thaliana	21	UGGUAGCAGUAGCGGUGGUAA
EL379413	766	-31.9	119	0.004437	aly-miR834,ath-miR834	Arabidopsis lyrata,Arabidopsis thaliana	21	UGGUAGCAGUAGCGGUGGUAA
EL379465	751	-32.1	122	0.003851	aly-miR834,ath-miR834	Arabidopsis lyrata,Arabidopsis thaliana	21	UGGUAGCAGUAGCGGUGGUAA
EL379595	750	-33.5	486	0.001817	aly-miR834,ath-miR834	Arabidopsis lyrata,Arabidopsis thaliana	21	UGGUAGCAGUAGCGGUGGUAA
EL379652	763	-32.3	216	0.00356	aly-miR834,ath-miR834	Arabidopsis lyrata,Arabidopsis thaliana	21	UGGUAGCAGUAGCGGUGGUAA
EL379707	849	-34.9	372	0.001089	aly-miR834,ath-miR834	Arabidopsis lyrata,Arabidopsis thaliana	21	UGGUAGCAGUAGCGGUGGUAA
EL379807	882	-33.3	20	0.002713	aly-miR834,ath-miR834	Arabidopsis lyrata,Arabidopsis thaliana	21	UGGUAGCAGUAGCGGUGGUAA
EL380082	822	-32.2	660	0.004281	aly-miR834,ath-miR834	Arabidopsis lyrata,Arabidopsis thaliana	21	UGGUAGCAGUAGCGGUGGUAA
EL380133	614	-34.2	209	0.000849	aly-miR834,ath-miR834	Arabidopsis lyrata,Arabidopsis thaliana	21	UGGUAGCAGUAGCGGUGGUAA
EL380202	708	-34.1	94	0.001182	aly-miR834,ath-miR834	Arabidopsis lyrata,Arabidopsis thaliana	21	UGGUAGCAGUAGCGGUGGUAA
EL380237	782	-32.1	284	0.004136	aly-miR834,ath-miR834	Arabidopsis lyrata,Arabidopsis thaliana	21	UGGUAGCAGUAGCGGUGGUAA
EL380297	714	-33.6	125	0.001571	aly-miR834,ath-miR834	Arabidopsis lyrata,Arabidopsis thaliana	21	UGGUAGCAGUAGCGGUGGUAA
EL380358	762	-32.9	73	0.002578	aly-miR834,ath-miR834	Arabidopsis lyrata,Arabidopsis thaliana	21	UGGUAGCAGUAGCGGUGGUAA
EL380366	771	-34.1	416	0.001389	aly-miR834,ath-miR834	Arabidopsis lyrata,Arabidopsis thaliana	21	UGGUAGCAGUAGCGGUGGUAA
EL380478	761	-37.9	430	0.000178	aly-miR834,ath-miR834	Arabidopsis lyrata,Arabidopsis thaliana	21	UGGUAGCAGUAGCGGUGGUAA
EL380547	755	-34.5	220	0.001078	aly-miR834,ath-miR834	Arabidopsis lyrata,Arabidopsis thaliana	21	UGGUAGCAGUAGCGGUGGUAA
EL380666	726	-35.4	686	0.000617	aly-miR834,ath-miR834	Arabidopsis lyrata,Arabidopsis thaliana	21	UGGUAGCAGUAGCGGUGGUAA
EL380744	638	-32.6	403	0.002186	aly-miR834,ath-miR834	Arabidopsis lyrata,Arabidopsis thaliana	21	UGGUAGCAGUAGCGGUGGUAA
EL381451	768	-32.2	163	0.003798	aly-miR834,ath-miR834	Arabidopsis lyrata,Arabidopsis thaliana	21	UGGUAGCAGUAGCGGUGGUAA
EL381487	821	-33	258	0.002797	aly-miR834,ath-miR834	Arabidopsis lyrata,Arabidopsis thaliana	21	UGGUAGCAGUAGCGGUGGUAA
EL381505	826	-31.8	108	0.005334	aly-miR834,ath-miR834	Arabidopsis lyrata,Arabidopsis thaliana	21	UGGUAGCAGUAGCGGUGGUAA
EL381594	813	-31.9	83	0.004922	aly-miR834,ath-miR834	Arabidopsis lyrata,Arabidopsis thaliana	21	UGGUAGCAGUAGCGGUGGUAA
EL381906	814	-34.4	48	0.001311	aly-miR834,ath-miR834	Arabidopsis lyrata,Arabidopsis thaliana	21	UGGUAGCAGUAGCGGUGGUAA
EL381910	791	-35.6	23	0.000656	aly-miR834,ath-miR834	Arabidopsis lyrata,Arabidopsis thaliana	21	UGGUAGCAGUAGCGGUGGUAA
EL381954	574	-32.9	335	0.001518	aly-miR834,ath-miR834	Arabidopsis lyrata,Arabidopsis thaliana	21	UGGUAGCAGUAGCGGUGGUAA
EL382132	798	-34.9	349	0.000968	aly-miR834,ath-miR834	Arabidopsis lyrata,Arabidopsis thaliana	21	UGGUAGCAGUAGCGGUGGUAA
EL382168	803	-33.5	486	0.002061	aly-miR834,ath-miR834	Arabidopsis lyrata,Arabidopsis thaliana	21	UGGUAGCAGUAGCGGUGGUAA
EL382333	827	-33.7	72	0.001956	aly-miR834,ath-miR834	Arabidopsis lyrata,Arabidopsis thaliana	21	UGGUAGCAGUAGCGGUGGUAA
EL382469	831	-32.9	71	0.003013	aly-miR834,ath-miR834	Arabidopsis lyrata,Arabidopsis thaliana	21	UGGUAGCAGUAGCGGUGGUAA
EL382894	776	-34.2	277	0.001333	aly-miR834,ath-miR834	Arabidopsis lyrata,Arabidopsis thaliana	21	UGGUAGCAGUAGCGGUGGUAA
EL382976	758	-35.4	680	0.000671	aly-miR834,ath-miR834	Arabidopsis lyrata,Arabidopsis thaliana	21	UGGUAGCAGUAGCGGUGGUAA
EL383116	796	-32.2	99	0.004046	aly-miR834,ath-miR834	Arabidopsis lyrata,Arabidopsis thaliana	21	UGGUAGCAGUAGCGGUGGUAA
EL383122	814	-33.6	146	0.002003	aly-miR834,ath-miR834	Arabidopsis lyrata,Arabidopsis thaliana	21	UGGUAGCAGUAGCGGUGGUAA
EL383319	783	-33.6	96	0.001866	aly-miR834,ath-miR834	Arabidopsis lyrata,Arabidopsis thaliana	21	UGGUAGCAGUAGCGGUGGUAA
EL383426	796	-32	552	0.0045	aly-miR834,ath-miR834	Arabidopsis lyrata,Arabidopsis thaliana	21	UGGUAGCAGUAGCGGUGGUAA
EL383441	748	-31.8	431	0.004488	aly-miR834,ath-miR834	Arabidopsis lyrata,Arabidopsis thaliana	21	UGGUAGCAGUAGCGGUGGUAA
EL383532	848	-36.8	20	0.000398	aly-miR834,ath-miR834	Arabidopsis lyrata,Arabidopsis thaliana	21	UGGUAGCAGUAGCGGUGGUAA
EL383742	832	-35.6	16	0.000723	aly-miR834,ath-miR834	Arabidopsis lyrata,Arabidopsis thaliana	21	UGGUAGCAGUAGCGGUGGUAA
EL383745	741	-35.4	687	0.000642	aly-miR834,ath-miR834	Arabidopsis lyrata,Arabidopsis thaliana	21	UGGUAGCAGUAGCGGUGGUAA
EL383763	809	-32.6	568	0.003367	aly-miR834,ath-miR834	Arabidopsis lyrata,Arabidopsis thaliana	21	UGGUAGCAGUAGCGGUGGUAA
EL383907	822	-32.1	783	0.004513	aly-miR834,ath-miR834	Arabidopsis lyrata,Arabidopsis thaliana	21	UGGUAGCAGUAGCGGUGGUAA
EL383924	817	-34.5	246	0.001251	aly-miR834,ath-miR834	Arabidopsis lyrata,Arabidopsis thaliana	21	UGGUAGCAGUAGCGGUGGUAA
EL384041	731	-33.6	541	0.001642	aly-miR834,ath-miR834	Arabidopsis lyrata,Arabidopsis thaliana	21	UGGUAGCAGUAGCGGUGGUAA
EL384373	778	-34	527	0.00149	aly-miR834,ath-miR834	Arabidopsis lyrata,Arabidopsis thaliana	21	UGGUAGCAGUAGCGGUGGUAA
EL384397	817	-34	56	0.001631	aly-miR834,ath-miR834	Arabidopsis lyrata,Arabidopsis thaliana	21	UGGUAGCAGUAGCGGUGGUAA
EL384544	799	-37.9	407	0.000197	aly-miR834,ath-miR834	Arabidopsis lyrata,Arabidopsis thaliana	21	UGGUAGCAGUAGCGGUGGUAA
EL384563	802	-33.3	453	0.002286	aly-miR834,ath-miR834	Arabidopsis lyrata,Arabidopsis thaliana	21	UGGUAGCAGUAGCGGUGGUAA
EL384763	775	-34.1	399	0.001402	aly-miR834,ath-miR834	Arabidopsis lyrata,Arabidopsis thaliana	21	UGGUAGCAGUAGCGGUGGUAA
EL384860	785	-33.5	485	0.001977	aly-miR834,ath-miR834	Arabidopsis lyrata,Arabidopsis thaliana	21	UGGUAGCAGUAGCGGUGGUAA
EL385416	804	-34	108	0.001584	aly-miR834,ath-miR834	Arabidopsis lyrata,Arabidopsis thaliana	21	UGGUAGCAGUAGCGGUGGUAA
EL385490	751	-33.8	307	0.001552	aly-miR834,ath-miR834	Arabidopsis lyrata,Arabidopsis thaliana	21	UGGUAGCAGUAGCGGUGGUAA
EL385508	744	-33.5	482	0.00179	aly-miR834,ath-miR834	Arabidopsis lyrata,Arabidopsis thaliana	21	UGGUAGCAGUAGCGGUGGUAA
EL385529	692	-32.9	65	0.002161	aly-miR834,ath-miR834	Arabidopsis lyrata,Arabidopsis thaliana	21	UGGUAGCAGUAGCGGUGGUAA
EL385565	728	-33.5	489	0.001719	aly-miR834,ath-miR834	Arabidopsis lyrata,Arabidopsis thaliana	21	UGGUAGCAGUAGCGGUGGUAA
EL385739	756	-32.1	330	0.003896	aly-miR834,ath-miR834	Arabidopsis lyrata,Arabidopsis thaliana	21	UGGUAGCAGUAGCGGUGGUAA
EL386048	790	-32.9	65	0.002752	aly-miR834,ath-miR834	Arabidopsis lyrata,Arabidopsis thaliana	21	UGGUAGCAGUAGCGGUGGUAA
EL386300	794	-31.9	404	0.004724	aly-miR834,ath-miR834	Arabidopsis lyrata,Arabidopsis thaliana	21	UGGUAGCAGUAGCGGUGGUAA
EL386438	791	-34.1	421	0.001457	aly-miR834,ath-miR834	Arabidopsis lyrata,Arabidopsis thaliana	21	UGGUAGCAGUAGCGGUGGUAA
EL386509	789	-32.7	32	0.003054	aly-miR834,ath-miR834	Arabidopsis lyrata,Arabidopsis thaliana	21	UGGUAGCAGUAGCGGUGGUAA
EL386540	783	-32.6	405	0.003177	aly-miR834,ath-miR834	Arabidopsis lyrata,Arabidopsis thaliana	21	UGGUAGCAGUAGCGGUGGUAA
EL386586	794	-31.8	194	0.004982	aly-miR834,ath-miR834	Arabidopsis lyrata,Arabidopsis thaliana	21	UGGUAGCAGUAGCGGUGGUAA
EL386614	773	-33.6	702	0.001822	aly-miR834,ath-miR834	Arabidopsis lyrata,Arabidopsis thaliana	21	UGGUAGCAGUAGCGGUGGUAA
EL386670	798	-33.6	565	0.001932	aly-miR834,ath-miR834	Arabidopsis lyrata,Arabidopsis thaliana	21	UGGUAGCAGUAGCGGUGGUAA
EL386702	765	-32.3	255	0.003576	aly-miR834,ath-miR834	Arabidopsis lyrata,Arabidopsis thaliana	21	UGGUAGCAGUAGCGGUGGUAA
EL387189	762	-32	517	0.004168	aly-miR834,ath-miR834	Arabidopsis lyrata,Arabidopsis thaliana	21	UGGUAGCAGUAGCGGUGGUAA
EL387200	815	-31.8	424	0.005212	aly-miR834,ath-miR834	Arabidopsis lyrata,Arabidopsis thaliana	21	UGGUAGCAGUAGCGGUGGUAA
EL387208	766	-32.1	746	0.003988	aly-miR834,ath-miR834	Arabidopsis lyrata,Arabidopsis thaliana	21	UGGUAGCAGUAGCGGUGGUAA
EL387291	742	-32.1	113	0.003769	aly-miR834,ath-miR834	Arabidopsis lyrata,Arabidopsis thaliana	21	UGGUAGCAGUAGCGGUGGUAA
EL387357	785	-33	268	0.00258	aly-miR834,ath-miR834	Arabidopsis lyrata,Arabidopsis thaliana	21	UGGUAGCAGUAGCGGUGGUAA
EL387461	797	-34.2	260	0.001401	aly-miR834,ath-miR834	Arabidopsis lyrata,Arabidopsis thaliana	21	UGGUAGCAGUAGCGGUGGUAA
EL387466	766	-31.8	31	0.00468	aly-miR834,ath-miR834	Arabidopsis lyrata,Arabidopsis thaliana	21	UGGUAGCAGUAGCGGUGGUAA
EL387772	764	-35.9	442	0.000522	aly-miR834,ath-miR834	Arabidopsis lyrata,Arabidopsis thaliana	21	UGGUAGCAGUAGCGGUGGUAA
EL387865	768	-32.4	142	0.003414	aly-miR834,ath-miR834	Arabidopsis lyrata,Arabidopsis thaliana	21	UGGUAGCAGUAGCGGUGGUAA
EL388032	791	-33.3	610	0.00223	aly-miR834,ath-miR834	Arabidopsis lyrata,Arabidopsis thaliana	21	UGGUAGCAGUAGCGGUGGUAA
EL388280	773	-34	27	0.001472	aly-miR834,ath-miR834	Arabidopsis lyrata,Arabidopsis thaliana	21	UGGUAGCAGUAGCGGUGGUAA
EL388302	725	-31.8	243	0.004248	aly-miR834,ath-miR834	Arabidopsis lyrata,Arabidopsis thaliana	21	UGGUAGCAGUAGCGGUGGUAA
EL388639	710	-36.9	43	0.000263	aly-miR834,ath-miR834	Arabidopsis lyrata,Arabidopsis thaliana	21	UGGUAGCAGUAGCGGUGGUAA
EL388761	486	-34.1	129	0.000559	aly-miR834,ath-miR834	Arabidopsis lyrata,Arabidopsis thaliana	21	UGGUAGCAGUAGCGGUGGUAA
EL389294	724	-35.4	615	0.000613	aly-miR834,ath-miR834	Arabidopsis lyrata,Arabidopsis thaliana	21	UGGUAGCAGUAGCGGUGGUAA
EL389357	733	-32.5	517	0.002977	aly-miR834,ath-miR834	Arabidopsis lyrata,Arabidopsis thaliana	21	UGGUAGCAGUAGCGGUGGUAA
EL389410	808	-34.2	310	0.001437	aly-miR834,ath-miR834	Arabidopsis lyrata,Arabidopsis thaliana	21	UGGUAGCAGUAGCGGUGGUAA
EL389486	822	-32.5	457	0.003652	aly-miR834,ath-miR834	Arabidopsis lyrata,Arabidopsis thaliana	21	UGGUAGCAGUAGCGGUGGUAA
EL389515	752	-35.4	673	0.000661	aly-miR834,ath-miR834	Arabidopsis lyrata,Arabidopsis thaliana	21	UGGUAGCAGUAGCGGUGGUAA
EL389596	704	-35.2	159	0.000646	aly-miR834,ath-miR834	Arabidopsis lyrata,Arabidopsis thaliana	21	UGGUAGCAGUAGCGGUGGUAA
EL389797	684	-32.4	440	0.00277	aly-miR834,ath-miR834	Arabidopsis lyrata,Arabidopsis thaliana	21	UGGUAGCAGUAGCGGUGGUAA
EL389977	805	-31.9	106	0.004839	aly-miR834,ath-miR834	Arabidopsis lyrata,Arabidopsis thaliana	21	UGGUAGCAGUAGCGGUGGUAA
EL390238	701	-33.6	87	0.001518	aly-miR834,ath-miR834	Arabidopsis lyrata,Arabidopsis thaliana	21	UGGUAGCAGUAGCGGUGGUAA
EL390323	644	-33.2	95	0.001605	aly-miR834,ath-miR834	Arabidopsis lyrata,Arabidopsis thaliana	21	UGGUAGCAGUAGCGGUGGUAA
EL390579	804	-34	63	0.001584	aly-miR834,ath-miR834	Arabidopsis lyrata,Arabidopsis thaliana	21	UGGUAGCAGUAGCGGUGGUAA
EL391005	809	-32.6	555	0.003367	aly-miR834,ath-miR834	Arabidopsis lyrata,Arabidopsis thaliana	21	UGGUAGCAGUAGCGGUGGUAA
EL391094	807	-32	112	0.004609	aly-miR834,ath-miR834	Arabidopsis lyrata,Arabidopsis thaliana	21	UGGUAGCAGUAGCGGUGGUAA
EL391223	849	-33.8	723	0.001946	aly-miR834,ath-miR834	Arabidopsis lyrata,Arabidopsis thaliana	21	UGGUAGCAGUAGCGGUGGUAA
EL391295	809	-32.4	559	0.003744	aly-miR834,ath-miR834	Arabidopsis lyrata,Arabidopsis thaliana	21	UGGUAGCAGUAGCGGUGGUAA
EL391457	808	-34.1	410	0.001516	aly-miR834,ath-miR834	Arabidopsis lyrata,Arabidopsis thaliana	21	UGGUAGCAGUAGCGGUGGUAA
EL391710	847	-32	454	0.005012	aly-miR834,ath-miR834	Arabidopsis lyrata,Arabidopsis thaliana	21	UGGUAGCAGUAGCGGUGGUAA
EL391843	793	-33.8	192	0.001717	aly-miR834,ath-miR834	Arabidopsis lyrata,Arabidopsis thaliana	21	UGGUAGCAGUAGCGGUGGUAA
EL391999	650	-33.7	52	0.001245	aly-miR834,ath-miR834	Arabidopsis lyrata,Arabidopsis thaliana	21	UGGUAGCAGUAGCGGUGGUAA
EL392126	732	-33.1	295	0.002153	aly-miR834,ath-miR834	Arabidopsis lyrata,Arabidopsis thaliana	21	UGGUAGCAGUAGCGGUGGUAA
EL392225	732	-35.5	34	0.000594	aly-miR834,ath-miR834	Arabidopsis lyrata,Arabidopsis thaliana	21	UGGUAGCAGUAGCGGUGGUAA
EL392306	815	-32.4	592	0.003793	aly-miR834,ath-miR834	Arabidopsis lyrata,Arabidopsis thaliana	21	UGGUAGCAGUAGCGGUGGUAA
EL392317	812	-35.6	23	0.00069	aly-miR834,ath-miR834	Arabidopsis lyrata,Arabidopsis thaliana	21	UGGUAGCAGUAGCGGUGGUAA
EL392369	821	-34.8	28	0.001077	aly-miR834,ath-miR834	Arabidopsis lyrata,Arabidopsis thaliana	21	UGGUAGCAGUAGCGGUGGUAA
EL392662	778	-33.7	62	0.001748	aly-miR834,ath-miR834	Arabidopsis lyrata,Arabidopsis thaliana	21	UGGUAGCAGUAGCGGUGGUAA
EL392876	715	-35.6	15	0.000537	aly-miR834,ath-miR834	Arabidopsis lyrata,Arabidopsis thaliana	21	UGGUAGCAGUAGCGGUGGUAA
EL392947	801	-33.6	110	0.001945	aly-miR834,ath-miR834	Arabidopsis lyrata,Arabidopsis thaliana	21	UGGUAGCAGUAGCGGUGGUAA
EL393817	837	-34	554	0.001706	aly-miR834,ath-miR834	Arabidopsis lyrata,Arabidopsis thaliana	21	UGGUAGCAGUAGCGGUGGUAA
EL394059	863	-33.8	728	0.002005	aly-miR834,ath-miR834	Arabidopsis lyrata,Arabidopsis thaliana	21	UGGUAGCAGUAGCGGUGGUAA
EL394081	851	-33	142	0.002982	aly-miR834,ath-miR834	Arabidopsis lyrata,Arabidopsis thaliana	21	UGGUAGCAGUAGCGGUGGUAA
EL394166	866	-40.5	764	5.9e-05	aly-miR834,ath-miR834	Arabidopsis lyrata,Arabidopsis thaliana	21	UGGUAGCAGUAGCGGUGGUAA
EL394169	870	-32.1	333	0.004979	aly-miR834,ath-miR834	Arabidopsis lyrata,Arabidopsis thaliana	21	UGGUAGCAGUAGCGGUGGUAA
EL394211	846	-31.8	480	0.005558	aly-miR834,ath-miR834	Arabidopsis lyrata,Arabidopsis thaliana	21	UGGUAGCAGUAGCGGUGGUAA
EL394230	805	-32.1	102	0.004352	aly-miR834,ath-miR834	Arabidopsis lyrata,Arabidopsis thaliana	21	UGGUAGCAGUAGCGGUGGUAA
EL394324	790	-33.7	54	0.001798	aly-miR834,ath-miR834	Arabidopsis lyrata,Arabidopsis thaliana	21	UGGUAGCAGUAGCGGUGGUAA
EL394548	755	-35.6	10	0.000599	aly-miR834,ath-miR834	Arabidopsis lyrata,Arabidopsis thaliana	21	UGGUAGCAGUAGCGGUGGUAA
EL394556	790	-32.9	65	0.002752	aly-miR834,ath-miR834	Arabidopsis lyrata,Arabidopsis thaliana	21	UGGUAGCAGUAGCGGUGGUAA
EL394559	671	-35.4	587	0.000527	aly-miR834,ath-miR834	Arabidopsis lyrata,Arabidopsis thaliana	21	UGGUAGCAGUAGCGGUGGUAA
EL394571	791	-35.1	371	0.000856	aly-miR834,ath-miR834	Arabidopsis lyrata,Arabidopsis thaliana	21	UGGUAGCAGUAGCGGUGGUAA
EL394603	589	-34.1	275	0.000826	aly-miR834,ath-miR834	Arabidopsis lyrata,Arabidopsis thaliana	21	UGGUAGCAGUAGCGGUGGUAA
EL394606	755	-32.1	153	0.003887	aly-miR834,ath-miR834	Arabidopsis lyrata,Arabidopsis thaliana	21	UGGUAGCAGUAGCGGUGGUAA
EL394816	799	-33.8	72	0.001741	aly-miR834,ath-miR834	Arabidopsis lyrata,Arabidopsis thaliana	21	UGGUAGCAGUAGCGGUGGUAA
EL394852	787	-31.8	161	0.004906	aly-miR834,ath-miR834	Arabidopsis lyrata,Arabidopsis thaliana	21	UGGUAGCAGUAGCGGUGGUAA
EL394867	778	-32.1	749	0.004099	aly-miR834,ath-miR834	Arabidopsis lyrata,Arabidopsis thaliana	21	UGGUAGCAGUAGCGGUGGUAA
EL394934	817	-32.1	781	0.004466	aly-miR834,ath-miR834	Arabidopsis lyrata,Arabidopsis thaliana	21	UGGUAGCAGUAGCGGUGGUAA
EL394985	805	-31.8	248	0.005102	aly-miR834,ath-miR834	Arabidopsis lyrata,Arabidopsis thaliana	21	UGGUAGCAGUAGCGGUGGUAA
EL395047	772	-32.3	605	0.003635	aly-miR834,ath-miR834	Arabidopsis lyrata,Arabidopsis thaliana	21	UGGUAGCAGUAGCGGUGGUAA
EL395175	848	-37.1	452	0.00034	aly-miR834,ath-miR834	Arabidopsis lyrata,Arabidopsis thaliana	21	UGGUAGCAGUAGCGGUGGUAA
EL395175	848	-32.3	479	0.004287	aly-miR834,ath-miR834	Arabidopsis lyrata,Arabidopsis thaliana	21	UGGUAGCAGUAGCGGUGGUAA
EL395367	675	-32.4	385	0.002704	aly-miR834,ath-miR834	Arabidopsis lyrata,Arabidopsis thaliana	21	UGGUAGCAGUAGCGGUGGUAA
EL395467	798	-32.3	688	0.003854	aly-miR834,ath-miR834	Arabidopsis lyrata,Arabidopsis thaliana	21	UGGUAGCAGUAGCGGUGGUAA
EL395480	685	-34	229	0.001171	aly-miR834,ath-miR834	Arabidopsis lyrata,Arabidopsis thaliana	21	UGGUAGCAGUAGCGGUGGUAA
EL395504	829	-33.8	128	0.001863	aly-miR834,ath-miR834	Arabidopsis lyrata,Arabidopsis thaliana	21	UGGUAGCAGUAGCGGUGGUAA
EL395683	716	-31.8	104	0.004155	aly-miR834,ath-miR834	Arabidopsis lyrata,Arabidopsis thaliana	21	UGGUAGCAGUAGCGGUGGUAA
EL395831	729	-32.4	174	0.00311	aly-miR834,ath-miR834	Arabidopsis lyrata,Arabidopsis thaliana	21	UGGUAGCAGUAGCGGUGGUAA
EL395935	825	-35.8	47	0.00064	aly-miR834,ath-miR834	Arabidopsis lyrata,Arabidopsis thaliana	21	UGGUAGCAGUAGCGGUGGUAA
EL396113	840	-35.4	687	0.000819	aly-miR834,ath-miR834	Arabidopsis lyrata,Arabidopsis thaliana	21	UGGUAGCAGUAGCGGUGGUAA
EL396202	840	-35.4	687	0.000819	aly-miR834,ath-miR834	Arabidopsis lyrata,Arabidopsis thaliana	21	UGGUAGCAGUAGCGGUGGUAA
EL396464	786	-34.5	212	0.001164	aly-miR834,ath-miR834	Arabidopsis lyrata,Arabidopsis thaliana	21	UGGUAGCAGUAGCGGUGGUAA
EL396524	791	-35.6	740	0.000656	aly-miR834,ath-miR834	Arabidopsis lyrata,Arabidopsis thaliana	21	UGGUAGCAGUAGCGGUGGUAA
EL396749	775	-31.8	243	0.004776	aly-miR834,ath-miR834	Arabidopsis lyrata,Arabidopsis thaliana	21	UGGUAGCAGUAGCGGUGGUAA
EL396767	777	-32.4	85	0.003486	aly-miR834,ath-miR834	Arabidopsis lyrata,Arabidopsis thaliana	21	UGGUAGCAGUAGCGGUGGUAA
EL396894	844	-31.9	63	0.005251	aly-miR834,ath-miR834	Arabidopsis lyrata,Arabidopsis thaliana	21	UGGUAGCAGUAGCGGUGGUAA
EL396973	772	-33	429	0.002503	aly-miR834,ath-miR834	Arabidopsis lyrata,Arabidopsis thaliana	21	UGGUAGCAGUAGCGGUGGUAA
EL396983	830	-33.8	279	0.001867	aly-miR834,ath-miR834	Arabidopsis lyrata,Arabidopsis thaliana	21	UGGUAGCAGUAGCGGUGGUAA
EL397000	837	-32.6	405	0.003576	aly-miR834,ath-miR834	Arabidopsis lyrata,Arabidopsis thaliana	21	UGGUAGCAGUAGCGGUGGUAA
EL397038	708	-34.1	418	0.001182	aly-miR834,ath-miR834	Arabidopsis lyrata,Arabidopsis thaliana	21	UGGUAGCAGUAGCGGUGGUAA
EL397121	830	-34.1	375	0.001593	aly-miR834,ath-miR834	Arabidopsis lyrata,Arabidopsis thaliana	21	UGGUAGCAGUAGCGGUGGUAA
EL397282	823	-36.2	80	0.000515	aly-miR834,ath-miR834	Arabidopsis lyrata,Arabidopsis thaliana	21	UGGUAGCAGUAGCGGUGGUAA
EL397282	823	-33.3	111	0.002396	aly-miR834,ath-miR834	Arabidopsis lyrata,Arabidopsis thaliana	21	UGGUAGCAGUAGCGGUGGUAA
EL397336	809	-32.9	73	0.002872	aly-miR834,ath-miR834	Arabidopsis lyrata,Arabidopsis thaliana	21	UGGUAGCAGUAGCGGUGGUAA
EL397497	828	-36.1	237	0.00055	aly-miR834,ath-miR834	Arabidopsis lyrata,Arabidopsis thaliana	21	UGGUAGCAGUAGCGGUGGUAA
EL397620	737	-32.4	650	0.003171	aly-miR834,ath-miR834	Arabidopsis lyrata,Arabidopsis thaliana	21	UGGUAGCAGUAGCGGUGGUAA
EL397683	786	-33	269	0.002586	aly-miR834,ath-miR834	Arabidopsis lyrata,Arabidopsis thaliana	21	UGGUAGCAGUAGCGGUGGUAA
EL397688	719	-33.5	65	0.00168	aly-miR834,ath-miR834	Arabidopsis lyrata,Arabidopsis thaliana	21	UGGUAGCAGUAGCGGUGGUAA
EL397811	739	-35.6	27	0.000574	aly-miR834,ath-miR834	Arabidopsis lyrata,Arabidopsis thaliana	21	UGGUAGCAGUAGCGGUGGUAA
EL398008	752	-32.3	261	0.003469	aly-miR834,ath-miR834	Arabidopsis lyrata,Arabidopsis thaliana	21	UGGUAGCAGUAGCGGUGGUAA
EL398141	832	-32.1	113	0.004609	aly-miR834,ath-miR834	Arabidopsis lyrata,Arabidopsis thaliana	21	UGGUAGCAGUAGCGGUGGUAA
EL398188	762	-35.6	24	0.000609	aly-miR834,ath-miR834	Arabidopsis lyrata,Arabidopsis thaliana	21	UGGUAGCAGUAGCGGUGGUAA
EL398220	806	-35.6	23	0.00068	aly-miR834,ath-miR834	Arabidopsis lyrata,Arabidopsis thaliana	21	UGGUAGCAGUAGCGGUGGUAA
EL398247	818	-32.1	69	0.004475	aly-miR834,ath-miR834	Arabidopsis lyrata,Arabidopsis thaliana	21	UGGUAGCAGUAGCGGUGGUAA
EL398371	720	-33.3	539	0.001875	aly-miR834,ath-miR834	Arabidopsis lyrata,Arabidopsis thaliana	21	UGGUAGCAGUAGCGGUGGUAA
EL398385	777	-32.9	65	0.002671	aly-miR834,ath-miR834	Arabidopsis lyrata,Arabidopsis thaliana	21	UGGUAGCAGUAGCGGUGGUAA
EL398610	785	-32.6	129	0.003192	aly-miR834,ath-miR834	Arabidopsis lyrata,Arabidopsis thaliana	21	UGGUAGCAGUAGCGGUGGUAA
EL398625	710	-37.9	407	0.000154	aly-miR834,ath-miR834	Arabidopsis lyrata,Arabidopsis thaliana	21	UGGUAGCAGUAGCGGUGGUAA
EL398785	779	-33.6	96	0.001848	aly-miR834,ath-miR834	Arabidopsis lyrata,Arabidopsis thaliana	21	UGGUAGCAGUAGCGGUGGUAA
EL398929	776	-33.6	352	0.001835	aly-miR834,ath-miR834	Arabidopsis lyrata,Arabidopsis thaliana	21	UGGUAGCAGUAGCGGUGGUAA
EL399451	676	-32.5	341	0.002568	aly-miR834,ath-miR834	Arabidopsis lyrata,Arabidopsis thaliana	21	UGGUAGCAGUAGCGGUGGUAA
EL399548	669	-32.4	543	0.00266	aly-miR834,ath-miR834	Arabidopsis lyrata,Arabidopsis thaliana	21	UGGUAGCAGUAGCGGUGGUAA
EL399616	824	-35.7	180	0.000673	aly-miR834,ath-miR834	Arabidopsis lyrata,Arabidopsis thaliana	21	UGGUAGCAGUAGCGGUGGUAA
EL399632	852	-41.9	787	2.7e-05	aly-miR834,ath-miR834	Arabidopsis lyrata,Arabidopsis thaliana	21	UGGUAGCAGUAGCGGUGGUAA
EL400586	704	-39.6	490	6e-05	aly-miR834,ath-miR834	Arabidopsis lyrata,Arabidopsis thaliana	21	UGGUAGCAGUAGCGGUGGUAA
EL400589	657	-33.5	103	0.001417	aly-miR834,ath-miR834	Arabidopsis lyrata,Arabidopsis thaliana	21	UGGUAGCAGUAGCGGUGGUAA
EL400764	745	-36.5	386	0.00036	aly-miR834,ath-miR834	Arabidopsis lyrata,Arabidopsis thaliana	21	UGGUAGCAGUAGCGGUGGUAA
EL400797	703	-37.5	23	0.000187	aly-miR834,ath-miR834	Arabidopsis lyrata,Arabidopsis thaliana	21	UGGUAGCAGUAGCGGUGGUAA
EL400832	808	-32	14	0.004619	aly-miR834,ath-miR834	Arabidopsis lyrata,Arabidopsis thaliana	21	UGGUAGCAGUAGCGGUGGUAA
EL400878	748	-34	450	0.001384	aly-miR834,ath-miR834	Arabidopsis lyrata,Arabidopsis thaliana	21	UGGUAGCAGUAGCGGUGGUAA
EL401098	851	-32.3	683	0.004313	aly-miR834,ath-miR834	Arabidopsis lyrata,Arabidopsis thaliana	21	UGGUAGCAGUAGCGGUGGUAA
EL401105	723	-32.4	545	0.003064	aly-miR834,ath-miR834	Arabidopsis lyrata,Arabidopsis thaliana	21	UGGUAGCAGUAGCGGUGGUAA
EL401288	749	-32	29	0.004043	aly-miR834,ath-miR834	Arabidopsis lyrata,Arabidopsis thaliana	21	UGGUAGCAGUAGCGGUGGUAA
EL401391	734	-35.1	549	0.00074	aly-miR834,ath-miR834	Arabidopsis lyrata,Arabidopsis thaliana	21	UGGUAGCAGUAGCGGUGGUAA
EL401559	815	-33.6	198	0.002008	aly-miR834,ath-miR834	Arabidopsis lyrata,Arabidopsis thaliana	21	UGGUAGCAGUAGCGGUGGUAA
EL401877	809	-36.1	737	0.000525	aly-miR834,ath-miR834	Arabidopsis lyrata,Arabidopsis thaliana	21	UGGUAGCAGUAGCGGUGGUAA
EL401933	842	-41.9	795	2.6e-05	aly-miR834,ath-miR834	Arabidopsis lyrata,Arabidopsis thaliana	21	UGGUAGCAGUAGCGGUGGUAA
EL402009	811	-31.9	723	0.004902	aly-miR834,ath-miR834	Arabidopsis lyrata,Arabidopsis thaliana	21	UGGUAGCAGUAGCGGUGGUAA
EL402111	774	-35.9	562	0.000535	aly-miR834,ath-miR834	Arabidopsis lyrata,Arabidopsis thaliana	21	UGGUAGCAGUAGCGGUGGUAA
EL402417	658	-39.6	429	5.2e-05	aly-miR834,ath-miR834	Arabidopsis lyrata,Arabidopsis thaliana	21	UGGUAGCAGUAGCGGUGGUAA
EL402436	768	-32	8	0.004226	aly-miR834,ath-miR834	Arabidopsis lyrata,Arabidopsis thaliana	21	UGGUAGCAGUAGCGGUGGUAA
EL402529	836	-32	520	0.0049	aly-miR834,ath-miR834	Arabidopsis lyrata,Arabidopsis thaliana	21	UGGUAGCAGUAGCGGUGGUAA
EL402786	819	-33.5	509	0.002136	aly-miR834,ath-miR834	Arabidopsis lyrata,Arabidopsis thaliana	21	UGGUAGCAGUAGCGGUGGUAA
EL402894	771	-32	14	0.004255	aly-miR834,ath-miR834	Arabidopsis lyrata,Arabidopsis thaliana	21	UGGUAGCAGUAGCGGUGGUAA
EL402908	817	-35.2	300	0.000863	aly-miR834,ath-miR834	Arabidopsis lyrata,Arabidopsis thaliana	21	UGGUAGCAGUAGCGGUGGUAA
EL403138	783	-32	458	0.004372	aly-miR834,ath-miR834	Arabidopsis lyrata,Arabidopsis thaliana	21	UGGUAGCAGUAGCGGUGGUAA
EL403273	824	-32.4	160	0.003867	aly-miR834,ath-miR834	Arabidopsis lyrata,Arabidopsis thaliana	21	UGGUAGCAGUAGCGGUGGUAA
EL403444	860	-32.5	57	0.003954	aly-miR834,ath-miR834	Arabidopsis lyrata,Arabidopsis thaliana	21	UGGUAGCAGUAGCGGUGGUAA
EL403459	789	-33.5	495	0.001995	aly-miR834,ath-miR834	Arabidopsis lyrata,Arabidopsis thaliana	21	UGGUAGCAGUAGCGGUGGUAA
EL403718	787	-35.1	485	0.000847	aly-miR834,ath-miR834	Arabidopsis lyrata,Arabidopsis thaliana	21	UGGUAGCAGUAGCGGUGGUAA
EL403738	879	-31.8	130	0.005933	aly-miR834,ath-miR834	Arabidopsis lyrata,Arabidopsis thaliana	21	UGGUAGCAGUAGCGGUGGUAA
EL403832	780	-32.1	130	0.004117	aly-miR834,ath-miR834	Arabidopsis lyrata,Arabidopsis thaliana	21	UGGUAGCAGUAGCGGUGGUAA
EL403911	852	-32	16	0.005063	aly-miR834,ath-miR834	Arabidopsis lyrata,Arabidopsis thaliana	21	UGGUAGCAGUAGCGGUGGUAA
EL404030	818	-31.8	184	0.005245	aly-miR834,ath-miR834	Arabidopsis lyrata,Arabidopsis thaliana	21	UGGUAGCAGUAGCGGUGGUAA
EL404182	556	-32.9	332	0.001427	aly-miR834,ath-miR834	Arabidopsis lyrata,Arabidopsis thaliana	21	UGGUAGCAGUAGCGGUGGUAA
EL404222	826	-33.6	217	0.002058	aly-miR834,ath-miR834	Arabidopsis lyrata,Arabidopsis thaliana	21	UGGUAGCAGUAGCGGUGGUAA
EL404241	841	-37	144	0.000352	aly-miR834,ath-miR834	Arabidopsis lyrata,Arabidopsis thaliana	21	UGGUAGCAGUAGCGGUGGUAA
EL404300	830	-32	27	0.004839	aly-miR834,ath-miR834	Arabidopsis lyrata,Arabidopsis thaliana	21	UGGUAGCAGUAGCGGUGGUAA
EL404455	775	-34.9	583	0.000915	aly-miR834,ath-miR834	Arabidopsis lyrata,Arabidopsis thaliana	21	UGGUAGCAGUAGCGGUGGUAA
EL404471	790	-32	461	0.004441	aly-miR834,ath-miR834	Arabidopsis lyrata,Arabidopsis thaliana	21	UGGUAGCAGUAGCGGUGGUAA
EL404581	752	-32	31	0.004072	aly-miR834,ath-miR834	Arabidopsis lyrata,Arabidopsis thaliana	21	UGGUAGCAGUAGCGGUGGUAA
EL404595	598	-32.9	347	0.001642	aly-miR834,ath-miR834	Arabidopsis lyrata,Arabidopsis thaliana	21	UGGUAGCAGUAGCGGUGGUAA
EL404853	750	-35.4	398	0.000657	aly-miR834,ath-miR834	Arabidopsis lyrata,Arabidopsis thaliana	21	UGGUAGCAGUAGCGGUGGUAA
EL404865	791	-35.7	179	0.000622	aly-miR834,ath-miR834	Arabidopsis lyrata,Arabidopsis thaliana	21	UGGUAGCAGUAGCGGUGGUAA
EL404889	792	-32.3	174	0.003803	aly-miR834,ath-miR834	Arabidopsis lyrata,Arabidopsis thaliana	21	UGGUAGCAGUAGCGGUGGUAA
EL404920	784	-33.2	160	0.002314	aly-miR834,ath-miR834	Arabidopsis lyrata,Arabidopsis thaliana	21	UGGUAGCAGUAGCGGUGGUAA
EL404967	792	-32.4	344	0.003606	aly-miR834,ath-miR834	Arabidopsis lyrata,Arabidopsis thaliana	21	UGGUAGCAGUAGCGGUGGUAA
EL405367	727	-34.5	82	0.001003	aly-miR834,ath-miR834	Arabidopsis lyrata,Arabidopsis thaliana	21	UGGUAGCAGUAGCGGUGGUAA
EL405373	804	-37.1	579	0.000305	aly-miR834,ath-miR834	Arabidopsis lyrata,Arabidopsis thaliana	21	UGGUAGCAGUAGCGGUGGUAA
EL405402	724	-32.4	437	0.003071	aly-miR834,ath-miR834	Arabidopsis lyrata,Arabidopsis thaliana	21	UGGUAGCAGUAGCGGUGGUAA
EL405516	745	-31.8	360	0.004457	aly-miR834,ath-miR834	Arabidopsis lyrata,Arabidopsis thaliana	21	UGGUAGCAGUAGCGGUGGUAA
EL405520	646	-32.1	618	0.002935	aly-miR834,ath-miR834	Arabidopsis lyrata,Arabidopsis thaliana	21	UGGUAGCAGUAGCGGUGGUAA
EL405729	733	-32.4	147	0.003141	aly-miR834,ath-miR834	Arabidopsis lyrata,Arabidopsis thaliana	21	UGGUAGCAGUAGCGGUGGUAA
EL406018	851	-33.8	71	0.001955	aly-miR834,ath-miR834	Arabidopsis lyrata,Arabidopsis thaliana	21	UGGUAGCAGUAGCGGUGGUAA
EL406629	687	-32.4	142	0.002792	aly-miR834,ath-miR834	Arabidopsis lyrata,Arabidopsis thaliana	21	UGGUAGCAGUAGCGGUGGUAA
EL406694	730	-32	15	0.003863	aly-miR834,ath-miR834	Arabidopsis lyrata,Arabidopsis thaliana	21	UGGUAGCAGUAGCGGUGGUAA
EL406765	815	-39	797	0.000114	aly-miR834,ath-miR834	Arabidopsis lyrata,Arabidopsis thaliana	21	UGGUAGCAGUAGCGGUGGUAA
EL406805	777	-34	238	0.001486	aly-miR834,ath-miR834	Arabidopsis lyrata,Arabidopsis thaliana	21	UGGUAGCAGUAGCGGUGGUAA
EL406807	822	-33.2	217	0.002521	aly-miR834,ath-miR834	Arabidopsis lyrata,Arabidopsis thaliana	21	UGGUAGCAGUAGCGGUGGUAA
EL407386	814	-33.6	157	0.002003	aly-miR834,ath-miR834	Arabidopsis lyrata,Arabidopsis thaliana	21	UGGUAGCAGUAGCGGUGGUAA
EL407509	807	-33.6	210	0.001972	aly-miR834,ath-miR834	Arabidopsis lyrata,Arabidopsis thaliana	21	UGGUAGCAGUAGCGGUGGUAA
EL407631	788	-36.1	685	0.000499	aly-miR834,ath-miR834	Arabidopsis lyrata,Arabidopsis thaliana	21	UGGUAGCAGUAGCGGUGGUAA
EL407639	783	-33	119	0.002568	aly-miR834,ath-miR834	Arabidopsis lyrata,Arabidopsis thaliana	21	UGGUAGCAGUAGCGGUGGUAA
EL407675	843	-35.1	552	0.000966	aly-miR834,ath-miR834	Arabidopsis lyrata,Arabidopsis thaliana	21	UGGUAGCAGUAGCGGUGGUAA
EL407748	837	-34.4	445	0.001381	aly-miR834,ath-miR834	Arabidopsis lyrata,Arabidopsis thaliana	21	UGGUAGCAGUAGCGGUGGUAA
EL407771	798	-32	34	0.004519	aly-miR834,ath-miR834	Arabidopsis lyrata,Arabidopsis thaliana	21	UGGUAGCAGUAGCGGUGGUAA
EL407780	660	-34.4	245	0.000877	aly-miR834,ath-miR834	Arabidopsis lyrata,Arabidopsis thaliana	21	UGGUAGCAGUAGCGGUGGUAA
EL407884	791	-33.8	226	0.001709	aly-miR834,ath-miR834	Arabidopsis lyrata,Arabidopsis thaliana	21	UGGUAGCAGUAGCGGUGGUAA
EL407894	823	-32.1	462	0.004523	aly-miR834,ath-miR834	Arabidopsis lyrata,Arabidopsis thaliana	21	UGGUAGCAGUAGCGGUGGUAA
EL408048	726	-32.1	246	0.003625	aly-miR834,ath-miR834	Arabidopsis lyrata,Arabidopsis thaliana	21	UGGUAGCAGUAGCGGUGGUAA
EL408347	776	-34.4	430	0.001198	aly-miR834,ath-miR834	Arabidopsis lyrata,Arabidopsis thaliana	21	UGGUAGCAGUAGCGGUGGUAA
EL408358	690	-32.6	387	0.002527	aly-miR834,ath-miR834	Arabidopsis lyrata,Arabidopsis thaliana	21	UGGUAGCAGUAGCGGUGGUAA
EL408620	811	-33.8	156	0.00179	aly-miR834,ath-miR834	Arabidopsis lyrata,Arabidopsis thaliana	21	UGGUAGCAGUAGCGGUGGUAA
EL408742	821	-34.7	766	0.001136	aly-miR834,ath-miR834	Arabidopsis lyrata,Arabidopsis thaliana	21	UGGUAGCAGUAGCGGUGGUAA
EL409144	752	-35.2	151	0.000736	aly-miR834,ath-miR834	Arabidopsis lyrata,Arabidopsis thaliana	21	UGGUAGCAGUAGCGGUGGUAA
EL409208	856	-33.8	238	0.001976	aly-miR834,ath-miR834	Arabidopsis lyrata,Arabidopsis thaliana	21	UGGUAGCAGUAGCGGUGGUAA
EL409252	804	-32.1	77	0.004342	aly-miR834,ath-miR834	Arabidopsis lyrata,Arabidopsis thaliana	21	UGGUAGCAGUAGCGGUGGUAA
EL409282	791	-33	570	0.002615	aly-miR834,ath-miR834	Arabidopsis lyrata,Arabidopsis thaliana	21	UGGUAGCAGUAGCGGUGGUAA
EL409288	729	-33.2	172	0.002025	aly-miR834,ath-miR834	Arabidopsis lyrata,Arabidopsis thaliana	21	UGGUAGCAGUAGCGGUGGUAA
EL409337	808	-34.9	291	0.000991	aly-miR834,ath-miR834	Arabidopsis lyrata,Arabidopsis thaliana	21	UGGUAGCAGUAGCGGUGGUAA
EL409510	866	-41.9	797	2.8e-05	aly-miR834,ath-miR834	Arabidopsis lyrata,Arabidopsis thaliana	21	UGGUAGCAGUAGCGGUGGUAA
EL409553	781	-32	459	0.004352	aly-miR834,ath-miR834	Arabidopsis lyrata,Arabidopsis thaliana	21	UGGUAGCAGUAGCGGUGGUAA
EL409592	791	-31.9	222	0.004693	aly-miR834,ath-miR834	Arabidopsis lyrata,Arabidopsis thaliana	21	UGGUAGCAGUAGCGGUGGUAA
EL409604	688	-32	463	0.003474	aly-miR834,ath-miR834	Arabidopsis lyrata,Arabidopsis thaliana	21	UGGUAGCAGUAGCGGUGGUAA
EL409808	870	-33.4	764	0.002512	aly-miR834,ath-miR834	Arabidopsis lyrata,Arabidopsis thaliana	21	UGGUAGCAGUAGCGGUGGUAA
EL410089	790	-36.1	736	0.000501	aly-miR834,ath-miR834	Arabidopsis lyrata,Arabidopsis thaliana	21	UGGUAGCAGUAGCGGUGGUAA
EL410155	783	-31.8	351	0.004862	aly-miR834,ath-miR834	Arabidopsis lyrata,Arabidopsis thaliana	21	UGGUAGCAGUAGCGGUGGUAA
EL410227	620	-32.3	305	0.00244	aly-miR834,ath-miR834	Arabidopsis lyrata,Arabidopsis thaliana	21	UGGUAGCAGUAGCGGUGGUAA
EL410496	782	-32	175	0.004362	aly-miR834,ath-miR834	Arabidopsis lyrata,Arabidopsis thaliana	21	UGGUAGCAGUAGCGGUGGUAA
EL410499	820	-31.8	364	0.005268	aly-miR834,ath-miR834	Arabidopsis lyrata,Arabidopsis thaliana	21	UGGUAGCAGUAGCGGUGGUAA
EL410680	768	-33.5	486	0.001899	aly-miR834,ath-miR834	Arabidopsis lyrata,Arabidopsis thaliana	21	UGGUAGCAGUAGCGGUGGUAA
EL410752	747	-39.6	492	6.9e-05	aly-miR834,ath-miR834	Arabidopsis lyrata,Arabidopsis thaliana	21	UGGUAGCAGUAGCGGUGGUAA
EL410761	779	-32.4	183	0.003502	aly-miR834,ath-miR834	Arabidopsis lyrata,Arabidopsis thaliana	21	UGGUAGCAGUAGCGGUGGUAA
EL410792	725	-32	333	0.003816	aly-miR834,ath-miR834	Arabidopsis lyrata,Arabidopsis thaliana	21	UGGUAGCAGUAGCGGUGGUAA
EL410895	824	-31.9	366	0.005038	aly-miR834,ath-miR834	Arabidopsis lyrata,Arabidopsis thaliana	21	UGGUAGCAGUAGCGGUGGUAA
EL411151	818	-33	136	0.002778	aly-miR834,ath-miR834	Arabidopsis lyrata,Arabidopsis thaliana	21	UGGUAGCAGUAGCGGUGGUAA
EL411463	747	-34	229	0.00138	aly-miR834,ath-miR834	Arabidopsis lyrata,Arabidopsis thaliana	21	UGGUAGCAGUAGCGGUGGUAA
EL411544	729	-32.4	68	0.00311	aly-miR834,ath-miR834	Arabidopsis lyrata,Arabidopsis thaliana	21	UGGUAGCAGUAGCGGUGGUAA
EL411700	774	-31.8	626	0.004765	aly-miR834,ath-miR834	Arabidopsis lyrata,Arabidopsis thaliana	21	UGGUAGCAGUAGCGGUGGUAA
EL411703	751	-31.9	279	0.004285	aly-miR834,ath-miR834	Arabidopsis lyrata,Arabidopsis thaliana	21	UGGUAGCAGUAGCGGUGGUAA
EL411763	848	-34	192	0.001747	aly-miR834,ath-miR834	Arabidopsis lyrata,Arabidopsis thaliana	21	UGGUAGCAGUAGCGGUGGUAA
EL411899	807	-36.1	730	0.000523	aly-miR834,ath-miR834	Arabidopsis lyrata,Arabidopsis thaliana	21	UGGUAGCAGUAGCGGUGGUAA
EL412056	558	-32.9	332	0.001437	aly-miR834,ath-miR834	Arabidopsis lyrata,Arabidopsis thaliana	21	UGGUAGCAGUAGCGGUGGUAA
EL412093	851	-32.4	450	0.004092	aly-miR834,ath-miR834	Arabidopsis lyrata,Arabidopsis thaliana	21	UGGUAGCAGUAGCGGUGGUAA
EL412182	782	-36.9	579	0.000321	aly-miR834,ath-miR834	Arabidopsis lyrata,Arabidopsis thaliana	21	UGGUAGCAGUAGCGGUGGUAA
EL412225	824	-32.1	311	0.004533	aly-miR834,ath-miR834	Arabidopsis lyrata,Arabidopsis thaliana	21	UGGUAGCAGUAGCGGUGGUAA
EL510166	876	-33	79	0.003139	aly-miR834,ath-miR834	Arabidopsis lyrata,Arabidopsis thaliana	21	UGGUAGCAGUAGCGGUGGUAA
EL510309	610	-33.4	564	0.001298	aly-miR834,ath-miR834	Arabidopsis lyrata,Arabidopsis thaliana	21	UGGUAGCAGUAGCGGUGGUAA
EL510325	838	-34.4	423	0.001384	aly-miR834,ath-miR834	Arabidopsis lyrata,Arabidopsis thaliana	21	UGGUAGCAGUAGCGGUGGUAA
EL510388	846	-33.5	436	0.002266	aly-miR834,ath-miR834	Arabidopsis lyrata,Arabidopsis thaliana	21	UGGUAGCAGUAGCGGUGGUAA
EL510492	892	-41.9	795	3e-05	aly-miR834,ath-miR834	Arabidopsis lyrata,Arabidopsis thaliana	21	UGGUAGCAGUAGCGGUGGUAA
EL510513	842	-33.5	95	0.002246	aly-miR834,ath-miR834	Arabidopsis lyrata,Arabidopsis thaliana	21	UGGUAGCAGUAGCGGUGGUAA
EL510574	854	-41.9	792	2.7e-05	aly-miR834,ath-miR834	Arabidopsis lyrata,Arabidopsis thaliana	21	UGGUAGCAGUAGCGGUGGUAA
EL510650	858	-41.9	793	2.8e-05	aly-miR834,ath-miR834	Arabidopsis lyrata,Arabidopsis thaliana	21	UGGUAGCAGUAGCGGUGGUAA
EL510694	907	-32.2	94	0.005075	aly-miR834,ath-miR834	Arabidopsis lyrata,Arabidopsis thaliana	21	UGGUAGCAGUAGCGGUGGUAA
EL510766	578	-33.8	337	0.000938	aly-miR834,ath-miR834	Arabidopsis lyrata,Arabidopsis thaliana	21	UGGUAGCAGUAGCGGUGGUAA
EL510766	578	-32	315	0.002523	aly-miR834,ath-miR834	Arabidopsis lyrata,Arabidopsis thaliana	21	UGGUAGCAGUAGCGGUGGUAA
EL510778	880	-41.9	792	2.9e-05	aly-miR834,ath-miR834	Arabidopsis lyrata,Arabidopsis thaliana	21	UGGUAGCAGUAGCGGUGGUAA
EL510788	862	-41.9	792	2.8e-05	aly-miR834,ath-miR834	Arabidopsis lyrata,Arabidopsis thaliana	21	UGGUAGCAGUAGCGGUGGUAA
EL611884	734	-34	483	0.001335	aly-miR834,ath-miR834	Arabidopsis lyrata,Arabidopsis thaliana	21	UGGUAGCAGUAGCGGUGGUAA
EL400669	743	-34.6	403	0.00106	aly-miR842,ath-miR842	Arabidopsis lyrata,Arabidopsis thaliana	21	UCAUGGUCAGAUCCGUCAUCC
EL405232	802	-34.6	413	0.001225	aly-miR842,ath-miR842	Arabidopsis lyrata,Arabidopsis thaliana	21	UCAUGGUCAGAUCCGUCAUCC
EL406971	832	-34.6	411	0.001313	aly-miR842,ath-miR842	Arabidopsis lyrata,Arabidopsis thaliana	21	UCAUGGUCAGAUCCGUCAUCC
EL407836	843	-31.5	333	0.006868	aly-miR842,ath-miR842	Arabidopsis lyrata,Arabidopsis thaliana	21	UCAUGGUCAGAUCCGUCAUCC
EL372747	870	-29.5	77	0.01424	aly-miR858,ath-miR858	Arabidopsis lyrata,Arabidopsis thaliana	21	UUUCGUUGUCUGUUCGACCUU
EL373913	769	-29.7	274	0.010441	aly-miR858,ath-miR858	Arabidopsis lyrata,Arabidopsis thaliana	21	UUUCGUUGUCUGUUCGACCUU
EL374005	773	-29.3	602	0.013088	aly-miR858,ath-miR858	Arabidopsis lyrata,Arabidopsis thaliana	21	UUUCGUUGUCUGUUCGACCUU
EL374463	775	-29.7	257	0.010577	aly-miR858,ath-miR858	Arabidopsis lyrata,Arabidopsis thaliana	21	UUUCGUUGUCUGUUCGACCUU
EL375992	588	-29.7	145	0.006587	aly-miR858,ath-miR858	Arabidopsis lyrata,Arabidopsis thaliana	21	UUUCGUUGUCUGUUCGACCUU
EL377153	825	-29.7	286	0.011729	aly-miR858,ath-miR858	Arabidopsis lyrata,Arabidopsis thaliana	21	UUUCGUUGUCUGUUCGACCUU
EL377470	753	-33.2	51	0.001488	aly-miR858,ath-miR858	Arabidopsis lyrata,Arabidopsis thaliana	21	UUUCGUUGUCUGUUCGACCUU
EL378089	765	-29.7	245	0.010351	aly-miR858,ath-miR858	Arabidopsis lyrata,Arabidopsis thaliana	21	UUUCGUUGUCUGUUCGACCUU
EL379609	783	-30.1	102	0.008659	aly-miR858,ath-miR858	Arabidopsis lyrata,Arabidopsis thaliana	21	UUUCGUUGUCUGUUCGACCUU
EL381855	806	-29.7	274	0.011288	aly-miR858,ath-miR858	Arabidopsis lyrata,Arabidopsis thaliana	21	UUUCGUUGUCUGUUCGACCUU
EL382223	808	-30.1	110	0.009128	aly-miR858,ath-miR858	Arabidopsis lyrata,Arabidopsis thaliana	21	UUUCGUUGUCUGUUCGACCUU
EL382614	791	-29.4	158	0.012874	aly-miR858,ath-miR858	Arabidopsis lyrata,Arabidopsis thaliana	21	UUUCGUUGUCUGUUCGACCUU
EL384143	802	-29.8	2	0.010606	aly-miR858,ath-miR858	Arabidopsis lyrata,Arabidopsis thaliana	21	UUUCGUUGUCUGUUCGACCUU
EL384757	739	-30	260	0.008291	aly-miR858,ath-miR858	Arabidopsis lyrata,Arabidopsis thaliana	21	UUUCGUUGUCUGUUCGACCUU
EL385198	816	-29.7	275	0.01152	aly-miR858,ath-miR858	Arabidopsis lyrata,Arabidopsis thaliana	21	UUUCGUUGUCUGUUCGACCUU
EL385844	850	-30.1	116	0.009931	aly-miR858,ath-miR858	Arabidopsis lyrata,Arabidopsis thaliana	21	UUUCGUUGUCUGUUCGACCUU
EL388758	771	-29.3	722	0.013033	aly-miR858,ath-miR858	Arabidopsis lyrata,Arabidopsis thaliana	21	UUUCGUUGUCUGUUCGACCUU
EL390552	752	-30.1	117	0.008087	aly-miR858,ath-miR858	Arabidopsis lyrata,Arabidopsis thaliana	21	UUUCGUUGUCUGUUCGACCUU
EL390949	814	-33.5	38	0.001461	aly-miR858,ath-miR858	Arabidopsis lyrata,Arabidopsis thaliana	21	UUUCGUUGUCUGUUCGACCUU
EL391504	767	-29.7	279	0.010396	aly-miR858,ath-miR858	Arabidopsis lyrata,Arabidopsis thaliana	21	UUUCGUUGUCUGUUCGACCUU
EL392569	761	-29.7	285	0.010261	aly-miR858,ath-miR858	Arabidopsis lyrata,Arabidopsis thaliana	21	UUUCGUUGUCUGUUCGACCUU
EL392756	760	-29.7	277	0.010238	aly-miR858,ath-miR858	Arabidopsis lyrata,Arabidopsis thaliana	21	UUUCGUUGUCUGUUCGACCUU
EL393066	717	-29.7	275	0.009283	aly-miR858,ath-miR858	Arabidopsis lyrata,Arabidopsis thaliana	21	UUUCGUUGUCUGUUCGACCUU
EL394276	858	-33.5	51	0.001612	aly-miR858,ath-miR858	Arabidopsis lyrata,Arabidopsis thaliana	21	UUUCGUUGUCUGUUCGACCUU
EL395156	711	-29.4	667	0.010788	aly-miR858,ath-miR858	Arabidopsis lyrata,Arabidopsis thaliana	21	UUUCGUUGUCUGUUCGACCUU
EL396488	765	-29	324	0.015144	aly-miR858,ath-miR858	Arabidopsis lyrata,Arabidopsis thaliana	21	UUUCGUUGUCUGUUCGACCUU
EL397511	842	-29.7	288	0.012128	aly-miR858,ath-miR858	Arabidopsis lyrata,Arabidopsis thaliana	21	UUUCGUUGUCUGUUCGACCUU
EL399493	527	-30.1	110	0.004316	aly-miR858,ath-miR858	Arabidopsis lyrata,Arabidopsis thaliana	21	UUUCGUUGUCUGUUCGACCUU
EL400495	708	-30.1	103	0.007294	aly-miR858,ath-miR858	Arabidopsis lyrata,Arabidopsis thaliana	21	UUUCGUUGUCUGUUCGACCUU
EL401121	815	-30.1	113	0.009261	aly-miR858,ath-miR858	Arabidopsis lyrata,Arabidopsis thaliana	21	UUUCGUUGUCUGUUCGACCUU
EL401381	891	-30.1	119	0.010733	aly-miR858,ath-miR858	Arabidopsis lyrata,Arabidopsis thaliana	21	UUUCGUUGUCUGUUCGACCUU
EL402936	843	-29.4	789	0.01428	aly-miR858,ath-miR858	Arabidopsis lyrata,Arabidopsis thaliana	21	UUUCGUUGUCUGUUCGACCUU
EL407137	813	-29.4	116	0.013465	aly-miR858,ath-miR858	Arabidopsis lyrata,Arabidopsis thaliana	21	UUUCGUUGUCUGUUCGACCUU
EL407940	845	-30	88	0.010379	aly-miR858,ath-miR858	Arabidopsis lyrata,Arabidopsis thaliana	21	UUUCGUUGUCUGUUCGACCUU
EL410709	688	-30	370	0.007335	aly-miR858,ath-miR858	Arabidopsis lyrata,Arabidopsis thaliana	21	UUUCGUUGUCUGUUCGACCUU
EL411714	848	-30.9	492	0.006427	aly-miR858,ath-miR858	Arabidopsis lyrata,Arabidopsis thaliana	21	UUUCGUUGUCUGUUCGACCUU
EL412089	711	-29.6	460	0.009668	aly-miR858,ath-miR858	Arabidopsis lyrata,Arabidopsis thaliana	21	UUUCGUUGUCUGUUCGACCUU
EL510145	813	-29.7	279	0.01145	aly-miR858,ath-miR858	Arabidopsis lyrata,Arabidopsis thaliana	21	UUUCGUUGUCUGUUCGACCUU
EL510765	922	-30	739	0.011971	aly-miR858,ath-miR858	Arabidopsis lyrata,Arabidopsis thaliana	21	UUUCGUUGUCUGUUCGACCUU
EL382545	821	-29.8	200	0.008869	aqc-miR156b,aqc-miR156a,aly-miR157d,ath-miR157d	Aquilegia caerulea,Arabidopsis lyrata,Arabidopsis thaliana	20	UGACAGAAGAUAGAGAGCAC
EL384078	438	-29.5	40	0.003405	aqc-miR156b,aqc-miR156a,aly-miR157d,ath-miR157d	Aquilegia caerulea,Arabidopsis lyrata,Arabidopsis thaliana	20	UGACAGAAGAUAGAGAGCAC
EL391453	717	-29.5	31	0.008316	aqc-miR156b,aqc-miR156a,aly-miR157d,ath-miR157d	Aquilegia caerulea,Arabidopsis lyrata,Arabidopsis thaliana	20	UGACAGAAGAUAGAGAGCAC
EL393311	822	-29.7	730	0.009389	aqc-miR156b,aqc-miR156a,aly-miR157d,ath-miR157d	Aquilegia caerulea,Arabidopsis lyrata,Arabidopsis thaliana	20	UGACAGAAGAUAGAGAGCAC
EL401428	834	-29.6	561	0.010161	aqc-miR156b,aqc-miR156a,aly-miR157d,ath-miR157d	Aquilegia caerulea,Arabidopsis lyrata,Arabidopsis thaliana	20	UGACAGAAGAUAGAGAGCAC
EL402183	864	-29.1	312	0.01415	aqc-miR156b,aqc-miR156a,aly-miR157d,ath-miR157d	Aquilegia caerulea,Arabidopsis lyrata,Arabidopsis thaliana	20	UGACAGAAGAUAGAGAGCAC
EL403073	793	-29.5	34	0.009866	aqc-miR156b,aqc-miR156a,aly-miR157d,ath-miR157d	Aquilegia caerulea,Arabidopsis lyrata,Arabidopsis thaliana	20	UGACAGAAGAUAGAGAGCAC
EL404477	806	-29.6	507	0.009597	aqc-miR156b,aqc-miR156a,aly-miR157d,ath-miR157d	Aquilegia caerulea,Arabidopsis lyrata,Arabidopsis thaliana	20	UGACAGAAGAUAGAGAGCAC
EL408137	799	-29.6	510	0.009457	aqc-miR156b,aqc-miR156a,aly-miR157d,ath-miR157d	Aquilegia caerulea,Arabidopsis lyrata,Arabidopsis thaliana	20	UGACAGAAGAUAGAGAGCAC
EL409919	714	-29.5	32	0.008256	aqc-miR156b,aqc-miR156a,aly-miR157d,ath-miR157d	Aquilegia caerulea,Arabidopsis lyrata,Arabidopsis thaliana	20	UGACAGAAGAUAGAGAGCAC
EL412368	818	-29.6	516	0.009838	aqc-miR156b,aqc-miR156a,aly-miR157d,ath-miR157d	Aquilegia caerulea,Arabidopsis lyrata,Arabidopsis thaliana	20	UGACAGAAGAUAGAGAGCAC
EL510601	750	-29.5	34	0.00898	aqc-miR156b,aqc-miR156a,aly-miR157d,ath-miR157d	Aquilegia caerulea,Arabidopsis lyrata,Arabidopsis thaliana	20	UGACAGAAGAUAGAGAGCAC
EL387921	838	-29.7	677	0.009052	ath-miR158b	Arabidopsis thaliana	20	CCCCAAAUGUAGACAAAGCA
EL377433	739	-33.6	593	0.00154	ath-miR161.1	Arabidopsis thaliana	21	UGAAAGUGACUACAUCGGGGU
EL377552	668	-34.9	592	0.000626	ath-miR161.1	Arabidopsis thaliana	21	UGAAAGUGACUACAUCGGGGU
EL379030	736	-30.9	301	0.006538	ath-miR161.1	Arabidopsis thaliana	21	UGAAAGUGACUACAUCGGGGU
EL387002	750	-32.3	260	0.003184	ath-miR161.1	Arabidopsis thaliana	21	UGAAAGUGACUACAUCGGGGU
EL387798	700	-34.9	591	0.000687	ath-miR161.1	Arabidopsis thaliana	21	UGAAAGUGACUACAUCGGGGU
EL388702	726	-34.9	575	0.000738	ath-miR161.1	Arabidopsis thaliana	21	UGAAAGUGACUACAUCGGGGU
EL389914	621	-33.3	590	0.001302	ath-miR161.1	Arabidopsis thaliana	21	UGAAAGUGACUACAUCGGGGU
EL396460	793	-34.9	576	0.000876	ath-miR161.1	Arabidopsis thaliana	21	UGAAAGUGACUACAUCGGGGU
EL400909	704	-31.7	467	0.003929	ath-miR161.1	Arabidopsis thaliana	21	UGAAAGUGACUACAUCGGGGU
EL402078	817	-33.8	114	0.002795	ath-miR163	Arabidopsis thaliana	24	UUGAAGAGGACUUGGAACUUCGAU
EL402187	816	-33.8	111	0.002789	ath-miR163	Arabidopsis thaliana	24	UUGAAGAGGACUUGGAACUUCGAU
EL403153	799	-33.8	102	0.002687	ath-miR163	Arabidopsis thaliana	24	UUGAAGAGGACUUGGAACUUCGAU
EL403596	742	-34.6	502	0.001551	ath-miR163	Arabidopsis thaliana	24	UUGAAGAGGACUUGGAACUUCGAU
EL408604	794	-33.9	664	0.002523	ath-miR163	Arabidopsis thaliana	24	UUGAAGAGGACUUGGAACUUCGAU
EL376205	772	-35.8	67	0.001033	ath-miR165a,ath-miR165b	Arabidopsis thaliana	21	UCGGACCAGGCUUCAUCCCCC
EL390810	802	-36.1	752	0.000952	ath-miR165a,ath-miR165b	Arabidopsis thaliana	21	UCGGACCAGGCUUCAUCCCCC
EL393661	750	-38.9	704	0.000197	ath-miR165a,ath-miR165b	Arabidopsis thaliana	21	UCGGACCAGGCUUCAUCCCCC
EL402201	833	-36.1	716	0.001023	ath-miR165a,ath-miR165b	Arabidopsis thaliana	21	UCGGACCAGGCUUCAUCCCCC
EL374577	800	-33.2	140	0.002825	ath-miR169g*	Arabidopsis thaliana	21	UCCGGCAAGUUGACCUUGGCU
EL374787	841	-33.2	199	0.003088	ath-miR169g*	Arabidopsis thaliana	21	UCCGGCAAGUUGACCUUGGCU
EL374930	740	-33.5	569	0.002093	ath-miR169g*	Arabidopsis thaliana	21	UCCGGCAAGUUGACCUUGGCU
EL378219	806	-33.2	240	0.002863	ath-miR169g*	Arabidopsis thaliana	21	UCCGGCAAGUUGACCUUGGCU
EL385785	768	-36.7	465	0.000413	ath-miR169g*	Arabidopsis thaliana	21	UCCGGCAAGUUGACCUUGGCU
EL401238	860	-33.7	729	0.002475	ath-miR169g*	Arabidopsis thaliana	21	UCCGGCAAGUUGACCUUGGCU
EL408669	832	-34.5	468	0.001534	ath-miR169g*	Arabidopsis thaliana	21	UCCGGCAAGUUGACCUUGGCU
EL410717	791	-34.5	607	0.001397	ath-miR169g*	Arabidopsis thaliana	21	UCCGGCAAGUUGACCUUGGCU
EL375025	830	-31.1	549	0.004524	ath-miR1886.1	Arabidopsis thaliana	21	UGAGAGAAGUGAGAUGAAAUC
EL381131	796	-29.1	36	0.012641	ath-miR1886.1	Arabidopsis thaliana	21	UGAGAGAAGUGAGAUGAAAUC
EL381820	797	-30.4	4	0.006197	ath-miR1886.1	Arabidopsis thaliana	21	UGAGAGAAGUGAGAUGAAAUC
EL382935	741	-29.1	453	0.011228	ath-miR1886.1	Arabidopsis thaliana	21	UGAGAGAAGUGAGAUGAAAUC
EL391488	799	-29.3	128	0.011397	ath-miR1886.1	Arabidopsis thaliana	21	UGAGAGAAGUGAGAUGAAAUC
EL395447	708	-29.9	28	0.006662	ath-miR1886.1	Arabidopsis thaliana	21	UGAGAGAAGUGAGAUGAAAUC
EL404318	830	-32.7	75	0.001878	ath-miR1886.1	Arabidopsis thaliana	21	UGAGAGAAGUGAGAUGAAAUC
EL406783	799	-30.4	7	0.006223	ath-miR1886.1	Arabidopsis thaliana	21	UGAGAGAAGUGAGAUGAAAUC
EL407912	755	-30.4	12	0.005642	ath-miR1886.1	Arabidopsis thaliana	21	UGAGAGAAGUGAGAUGAAAUC
EL410839	773	-30.4	8	0.005878	ath-miR1886.1	Arabidopsis thaliana	21	UGAGAGAAGUGAGAUGAAAUC
EL374543	760	-33.1	167	0.00197	ath-miR2111b*	Arabidopsis thaliana	21	AUCCUCGGGAUACAGUUUACC
EL375636	801	-32	173	0.003914	ath-miR2111b*	Arabidopsis thaliana	21	AUCCUCGGGAUACAGUUUACC
EL378162	802	-32	324	0.003922	ath-miR2111b*	Arabidopsis thaliana	21	AUCCUCGGGAUACAGUUUACC
EL378878	785	-33.1	185	0.002091	ath-miR2111b*	Arabidopsis thaliana	21	AUCCUCGGGAUACAGUUUACC
EL380220	777	-33.1	87	0.002052	ath-miR2111b*	Arabidopsis thaliana	21	AUCCUCGGGAUACAGUUUACC
EL382839	692	-33.1	138	0.001654	ath-miR2111b*	Arabidopsis thaliana	21	AUCCUCGGGAUACAGUUUACC
EL384342	783	-29.7	44	0.012914	ath-miR2111b*	Arabidopsis thaliana	21	AUCCUCGGGAUACAGUUUACC
EL386047	870	-33.1	204	0.002519	ath-miR2111b*	Arabidopsis thaliana	21	AUCCUCGGGAUACAGUUUACC
EL389017	794	-33.1	91	0.002135	ath-miR2111b*	Arabidopsis thaliana	21	AUCCUCGGGAUACAGUUUACC
EL391623	845	-33.1	131	0.002391	ath-miR2111b*	Arabidopsis thaliana	21	AUCCUCGGGAUACAGUUUACC
EL392446	783	-33.1	170	0.002081	ath-miR2111b*	Arabidopsis thaliana	21	AUCCUCGGGAUACAGUUUACC
EL392551	764	-32	124	0.003599	ath-miR2111b*	Arabidopsis thaliana	21	AUCCUCGGGAUACAGUUUACC
EL393177	789	-33.1	187	0.00211	ath-miR2111b*	Arabidopsis thaliana	21	AUCCUCGGGAUACAGUUUACC
EL393271	678	-33.1	183	0.001592	ath-miR2111b*	Arabidopsis thaliana	21	AUCCUCGGGAUACAGUUUACC
EL395190	795	-33.1	158	0.00214	ath-miR2111b*	Arabidopsis thaliana	21	AUCCUCGGGAUACAGUUUACC
EL406774	811	-32.4	494	0.003229	ath-miR2111b*	Arabidopsis thaliana	21	AUCCUCGGGAUACAGUUUACC
EL411045	804	-30.6	189	0.008338	ath-miR2111b*	Arabidopsis thaliana	21	AUCCUCGGGAUACAGUUUACC
EL401576	806	-32.2	10	0.004144	ath-miR2933a,ath-miR2933b	Arabidopsis thaliana	22	GAAAUCGGAGAGGAAAUUCGCC
EL405144	812	-31.4	9	0.006414	ath-miR2933a,ath-miR2933b	Arabidopsis thaliana	22	GAAAUCGGAGAGGAAAUUCGCC
EL412008	843	-31.8	73	0.005534	ath-miR2933a,ath-miR2933b	Arabidopsis thaliana	22	GAAAUCGGAGAGGAAAUUCGCC
EL378180	783	-31.9	315	0.002456	ath-miR2934-3p	Arabidopsis thaliana	21	CAUCCAAGGUGUUUGUAGAAA
EL379658	771	-31.9	375	0.002387	ath-miR2934-3p	Arabidopsis thaliana	21	CAUCCAAGGUGUUUGUAGAAA
EL380760	715	-31.9	397	0.002077	ath-miR2934-3p	Arabidopsis thaliana	21	CAUCCAAGGUGUUUGUAGAAA
EL382055	803	-31.9	391	0.002571	ath-miR2934-3p	Arabidopsis thaliana	21	CAUCCAAGGUGUUUGUAGAAA
EL383000	662	-31.9	366	0.001798	ath-miR2934-3p	Arabidopsis thaliana	21	CAUCCAAGGUGUUUGUAGAAA
EL384613	767	-29.5	226	0.008975	ath-miR2934-3p	Arabidopsis thaliana	21	CAUCCAAGGUGUUUGUAGAAA
EL396084	738	-31.9	285	0.002203	ath-miR2934-3p	Arabidopsis thaliana	21	CAUCCAAGGUGUUUGUAGAAA
EL399114	587	-29.5	59	0.005638	ath-miR2934-3p	Arabidopsis thaliana	21	CAUCCAAGGUGUUUGUAGAAA
EL403271	822	-29.5	240	0.01008	ath-miR2934-3p	Arabidopsis thaliana	21	CAUCCAAGGUGUUUGUAGAAA
EL410116	819	-29.5	160	0.010019	ath-miR2934-3p	Arabidopsis thaliana	21	CAUCCAAGGUGUUUGUAGAAA
EL411426	757	-31.9	24	0.002308	ath-miR2934-3p	Arabidopsis thaliana	21	CAUCCAAGGUGUUUGUAGAAA
EL375686	776	-29.9	149	0.010259	ath-miR2934-5p	Arabidopsis thaliana	21	UCUUUCUGCAAACGCCUUGGA
EL378200	754	-33.3	538	0.00154	ath-miR2934-5p	Arabidopsis thaliana	21	UCUUUCUGCAAACGCCUUGGA
EL380029	792	-33.3	541	0.001688	ath-miR2934-5p	Arabidopsis thaliana	21	UCUUUCUGCAAACGCCUUGGA
EL386478	807	-33.3	553	0.001747	ath-miR2934-5p	Arabidopsis thaliana	21	UCUUUCUGCAAACGCCUUGGA
EL388258	737	-30.7	196	0.006089	ath-miR2934-5p	Arabidopsis thaliana	21	UCUUUCUGCAAACGCCUUGGA
EL392371	710	-30.2	5	0.007499	ath-miR2934-5p	Arabidopsis thaliana	21	UCUUUCUGCAAACGCCUUGGA
EL392452	820	-30	774	0.010653	ath-miR2934-5p	Arabidopsis thaliana	21	UCUUUCUGCAAACGCCUUGGA
EL395873	759	-33.8	385	0.001188	ath-miR2934-5p	Arabidopsis thaliana	21	UCUUUCUGCAAACGCCUUGGA
EL396488	765	-33.4	512	0.001498	ath-miR2934-5p	Arabidopsis thaliana	21	UCUUUCUGCAAACGCCUUGGA
EL399870	798	-30	509	0.010183	ath-miR2934-5p	Arabidopsis thaliana	21	UCUUUCUGCAAACGCCUUGGA
EL403020	862	-30	458	0.011564	ath-miR2934-5p	Arabidopsis thaliana	21	UCUUUCUGCAAACGCCUUGGA
EL404885	759	-30	659	0.009365	ath-miR2934-5p	Arabidopsis thaliana	21	UCUUUCUGCAAACGCCUUGGA
EL405724	726	-33.8	389	0.001091	ath-miR2934-5p	Arabidopsis thaliana	21	UCUUUCUGCAAACGCCUUGGA
EL406303	823	-30	493	0.010717	ath-miR2934-5p	Arabidopsis thaliana	21	UCUUUCUGCAAACGCCUUGGA
EL406534	736	-32.4	317	0.002405	ath-miR2934-5p	Arabidopsis thaliana	21	UCUUUCUGCAAACGCCUUGGA
EL408715	857	-33.8	391	0.001492	ath-miR2934-5p	Arabidopsis thaliana	21	UCUUUCUGCAAACGCCUUGGA
EL409243	717	-30	284	0.008506	ath-miR2934-5p	Arabidopsis thaliana	21	UCUUUCUGCAAACGCCUUGGA
EL375018	802	-32.6	12	0.003797	ath-miR2936	Arabidopsis thaliana	22	CUUGAGAGAGAGAACACAGACG
EL376318	761	-31	5	0.008065	ath-miR2936	Arabidopsis thaliana	22	CUUGAGAGAGAGAACACAGACG
EL376471	637	-32.2	62	0.003114	ath-miR2936	Arabidopsis thaliana	22	CUUGAGAGAGAGAACACAGACG
EL384170	780	-31	9	0.008406	ath-miR2936	Arabidopsis thaliana	22	CUUGAGAGAGAGAACACAGACG
EL384274	749	-31	15	0.007852	ath-miR2936	Arabidopsis thaliana	22	CUUGAGAGAGAGAACACAGACG
EL392916	841	-31.5	396	0.007336	ath-miR2936	Arabidopsis thaliana	22	CUUGAGAGAGAGAACACAGACG
EL395956	770	-32.2	733	0.004366	ath-miR2936	Arabidopsis thaliana	22	CUUGAGAGAGAGAACACAGACG
EL403349	813	-31	23	0.009007	ath-miR2936	Arabidopsis thaliana	22	CUUGAGAGAGAGAACACAGACG
EL403566	814	-31	13	0.009026	ath-miR2936	Arabidopsis thaliana	22	CUUGAGAGAGAGAACACAGACG
EL372925	746	-30.1	721	0.007444	ath-miR2937	Arabidopsis thaliana	21	AUAAGAGCUGUUGAAGGAGUC
EL375665	790	-29.4	439	0.012019	ath-miR2937	Arabidopsis thaliana	21	AUAAGAGCUGUUGAAGGAGUC
EL376635	753	-29.4	373	0.011101	ath-miR2937	Arabidopsis thaliana	21	AUAAGAGCUGUUGAAGGAGUC
EL388970	822	-29.2	78	0.014297	ath-miR2937	Arabidopsis thaliana	21	AUAAGAGCUGUUGAAGGAGUC
EL389223	781	-30.1	319	0.008048	ath-miR2937	Arabidopsis thaliana	21	AUAAGAGCUGUUGAAGGAGUC
EL390589	802	-30.1	559	0.008417	ath-miR2937	Arabidopsis thaliana	21	AUAAGAGCUGUUGAAGGAGUC
EL391524	807	-30.1	702	0.008506	ath-miR2937	Arabidopsis thaliana	21	AUAAGAGCUGUUGAAGGAGUC
EL391839	843	-29.4	386	0.013366	ath-miR2937	Arabidopsis thaliana	21	AUAAGAGCUGUUGAAGGAGUC
EL392621	684	-29.4	472	0.009443	ath-miR2937	Arabidopsis thaliana	21	AUAAGAGCUGUUGAAGGAGUC
EL395064	775	-30.1	555	0.007944	ath-miR2937	Arabidopsis thaliana	21	AUAAGAGCUGUUGAAGGAGUC
EL395423	833	-30.1	710	0.00897	ath-miR2937	Arabidopsis thaliana	21	AUAAGAGCUGUUGAAGGAGUC
EL396810	772	-33	639	0.00161	ath-miR2937	Arabidopsis thaliana	21	AUAAGAGCUGUUGAAGGAGUC
EL400622	768	-29.2	188	0.012795	ath-miR2937	Arabidopsis thaliana	21	AUAAGAGCUGUUGAAGGAGUC
EL400847	783	-30.2	569	0.007653	ath-miR2937	Arabidopsis thaliana	21	AUAAGAGCUGUUGAAGGAGUC
EL402371	680	-30.2	178	0.006	ath-miR2937	Arabidopsis thaliana	21	AUAAGAGCUGUUGAAGGAGUC
EL402619	833	-29.2	30	0.014608	ath-miR2937	Arabidopsis thaliana	21	AUAAGAGCUGUUGAAGGAGUC
EL402995	716	-30.3	421	0.006212	ath-miR2937	Arabidopsis thaliana	21	AUAAGAGCUGUUGAAGGAGUC
EL404905	805	-30.2	475	0.008021	ath-miR2937	Arabidopsis thaliana	21	AUAAGAGCUGUUGAAGGAGUC
EL404978	789	-29.2	31	0.013374	ath-miR2937	Arabidopsis thaliana	21	AUAAGAGCUGUUGAAGGAGUC
EL407894	823	-29.7	424	0.010923	ath-miR2937	Arabidopsis thaliana	21	AUAAGAGCUGUUGAAGGAGUC
EL411696	828	-29.2	73	0.014466	ath-miR2937	Arabidopsis thaliana	21	AUAAGAGCUGUUGAAGGAGUC
EL411892	869	-29.6	274	0.012606	ath-miR2937	Arabidopsis thaliana	21	AUAAGAGCUGUUGAAGGAGUC
EL510109	932	-30	875	0.011393	ath-miR2937	Arabidopsis thaliana	21	AUAAGAGCUGUUGAAGGAGUC
EL373088	860	-29.5	543	0.014924	ath-miR2938	Arabidopsis thaliana	21	GAUCUUUUGAGAGGGUUCCAG
EL374684	803	-29.6	161	0.012656	ath-miR2938	Arabidopsis thaliana	21	GAUCUUUUGAGAGGGUUCCAG
EL376128	774	-31.9	646	0.003426	ath-miR2938	Arabidopsis thaliana	21	GAUCUUUUGAGAGGGUUCCAG
EL376469	765	-29.7	65	0.01107	ath-miR2938	Arabidopsis thaliana	21	GAUCUUUUGAGAGGGUUCCAG
EL377953	756	-30.6	162	0.00666	ath-miR2938	Arabidopsis thaliana	21	GAUCUUUUGAGAGGGUUCCAG
EL378292	784	-29.6	651	0.012168	ath-miR2938	Arabidopsis thaliana	21	GAUCUUUUGAGAGGGUUCCAG
EL378862	771	-29.2	346	0.014694	ath-miR2938	Arabidopsis thaliana	21	GAUCUUUUGAGAGGGUUCCAG
EL380530	787	-29.1	641	0.016032	ath-miR2938	Arabidopsis thaliana	21	GAUCUUUUGAGAGGGUUCCAG
EL382269	816	-29.9	549	0.011058	ath-miR2938	Arabidopsis thaliana	21	GAUCUUUUGAGAGGGUUCCAG
EL382659	747	-31	162	0.005248	ath-miR2938	Arabidopsis thaliana	21	GAUCUUUUGAGAGGGUUCCAG
EL383207	794	-29.5	63	0.013112	ath-miR2938	Arabidopsis thaliana	21	GAUCUUUUGAGAGGGUUCCAG
EL383505	860	-33.6	159	0.001656	ath-miR2938	Arabidopsis thaliana	21	GAUCUUUUGAGAGGGUUCCAG
EL383899	798	-29.1	624	0.016395	ath-miR2938	Arabidopsis thaliana	21	GAUCUUUUGAGAGGGUUCCAG
EL384906	729	-31.4	578	0.004042	ath-miR2938	Arabidopsis thaliana	21	GAUCUUUUGAGAGGGUUCCAG
EL385010	760	-29	539	0.015993	ath-miR2938	Arabidopsis thaliana	21	GAUCUUUUGAGAGGGUUCCAG
EL385330	750	-29.7	631	0.010711	ath-miR2938	Arabidopsis thaliana	21	GAUCUUUUGAGAGGGUUCCAG
EL388123	733	-29.1	200	0.014283	ath-miR2938	Arabidopsis thaliana	21	GAUCUUUUGAGAGGGUUCCAG
EL388227	799	-29.3	624	0.014753	ath-miR2938	Arabidopsis thaliana	21	GAUCUUUUGAGAGGGUUCCAG
EL389221	774	-29.6	747	0.011914	ath-miR2938	Arabidopsis thaliana	21	GAUCUUUUGAGAGGGUUCCAG
EL389776	497	-32.5	97	0.001062	ath-miR2938	Arabidopsis thaliana	21	GAUCUUUUGAGAGGGUUCCAG
EL389894	652	-29.4	496	0.009969	ath-miR2938	Arabidopsis thaliana	21	GAUCUUUUGAGAGGGUUCCAG
EL390493	733	-30.1	121	0.008292	ath-miR2938	Arabidopsis thaliana	21	GAUCUUUUGAGAGGGUUCCAG
EL391039	826	-29.8	769	0.011904	ath-miR2938	Arabidopsis thaliana	21	GAUCUUUUGAGAGGGUUCCAG
EL391337	783	-30.8	490	0.006347	ath-miR2938	Arabidopsis thaliana	21	GAUCUUUUGAGAGGGUUCCAG
EL392344	783	-29.2	736	0.015067	ath-miR2938	Arabidopsis thaliana	21	GAUCUUUUGAGAGGGUUCCAG
EL394168	880	-30	410	0.011862	ath-miR2938	Arabidopsis thaliana	21	GAUCUUUUGAGAGGGUUCCAG
EL394724	805	-29.9	572	0.010813	ath-miR2938	Arabidopsis thaliana	21	GAUCUUUUGAGAGGGUUCCAG
EL395218	830	-29.1	369	0.01746	ath-miR2938	Arabidopsis thaliana	21	GAUCUUUUGAGAGGGUUCCAG
EL395353	808	-29.4	418	0.014237	ath-miR2938	Arabidopsis thaliana	21	GAUCUUUUGAGAGGGUUCCAG
EL395896	760	-29.7	240	0.01095	ath-miR2938	Arabidopsis thaliana	21	GAUCUUUUGAGAGGGUUCCAG
EL396145	785	-29.7	536	0.011553	ath-miR2938	Arabidopsis thaliana	21	GAUCUUUUGAGAGGGUUCCAG
EL396352	851	-29.7	214	0.013185	ath-miR2938	Arabidopsis thaliana	21	GAUCUUUUGAGAGGGUUCCAG
EL397099	693	-29.8	155	0.008878	ath-miR2938	Arabidopsis thaliana	21	GAUCUUUUGAGAGGGUUCCAG
EL398144	814	-31.4	321	0.004907	ath-miR2938	Arabidopsis thaliana	21	GAUCUUUUGAGAGGGUUCCAG
EL398994	829	-29.2	343	0.016518	ath-miR2938	Arabidopsis thaliana	21	GAUCUUUUGAGAGGGUUCCAG
EL399881	796	-30	400	0.010056	ath-miR2938	Arabidopsis thaliana	21	GAUCUUUUGAGAGGGUUCCAG
EL400097	833	-30	364	0.010842	ath-miR2938	Arabidopsis thaliana	21	GAUCUUUUGAGAGGGUUCCAG
EL400099	827	-30	436	0.010713	ath-miR2938	Arabidopsis thaliana	21	GAUCUUUUGAGAGGGUUCCAG
EL400531	731	-30.3	13	0.007401	ath-miR2938	Arabidopsis thaliana	21	GAUCUUUUGAGAGGGUUCCAG
EL400886	820	-29.2	345	0.016232	ath-miR2938	Arabidopsis thaliana	21	GAUCUUUUGAGAGGGUUCCAG
EL401409	842	-29	612	0.018844	ath-miR2938	Arabidopsis thaliana	21	GAUCUUUUGAGAGGGUUCCAG
EL402150	772	-33.4	633	0.00151	ath-miR2938	Arabidopsis thaliana	21	GAUCUUUUGAGAGGGUUCCAG
EL402177	870	-30.8	486	0.007591	ath-miR2938	Arabidopsis thaliana	21	GAUCUUUUGAGAGGGUUCCAG
EL402204	759	-31	223	0.005396	ath-miR2938	Arabidopsis thaliana	21	GAUCUUUUGAGAGGGUUCCAG
EL402558	781	-29.2	70	0.015005	ath-miR2938	Arabidopsis thaliana	21	GAUCUUUUGAGAGGGUUCCAG
EL402559	814	-29.2	258	0.016042	ath-miR2938	Arabidopsis thaliana	21	GAUCUUUUGAGAGGGUUCCAG
EL403191	774	-30.8	577	0.006222	ath-miR2938	Arabidopsis thaliana	21	GAUCUUUUGAGAGGGUUCCAG
EL403322	824	-30.8	572	0.006925	ath-miR2938	Arabidopsis thaliana	21	GAUCUUUUGAGAGGGUUCCAG
EL404080	797	-33.6	137	0.001438	ath-miR2938	Arabidopsis thaliana	21	GAUCUUUUGAGAGGGUUCCAG
EL404139	843	-33.6	151	0.001596	ath-miR2938	Arabidopsis thaliana	21	GAUCUUUUGAGAGGGUUCCAG
EL404218	852	-30	397	0.011251	ath-miR2938	Arabidopsis thaliana	21	GAUCUUUUGAGAGGGUUCCAG
EL405347	784	-30.8	576	0.006361	ath-miR2938	Arabidopsis thaliana	21	GAUCUUUUGAGAGGGUUCCAG
EL405433	774	-29.2	347	0.014787	ath-miR2938	Arabidopsis thaliana	21	GAUCUUUUGAGAGGGUUCCAG
EL405738	755	-29.4	243	0.012742	ath-miR2938	Arabidopsis thaliana	21	GAUCUUUUGAGAGGGUUCCAG
EL405863	769	-29.2	347	0.014632	ath-miR2938	Arabidopsis thaliana	21	GAUCUUUUGAGAGGGUUCCAG
EL405879	495	-29.9	307	0.00463	ath-miR2938	Arabidopsis thaliana	21	GAUCUUUUGAGAGGGUUCCAG
EL406715	743	-29.4	490	0.01241	ath-miR2938	Arabidopsis thaliana	21	GAUCUUUUGAGAGGGUUCCAG
EL407645	814	-31	231	0.006089	ath-miR2938	Arabidopsis thaliana	21	GAUCUUUUGAGAGGGUUCCAG
EL407784	807	-30.8	691	0.006684	ath-miR2938	Arabidopsis thaliana	21	GAUCUUUUGAGAGGGUUCCAG
EL409152	818	-30	436	0.010521	ath-miR2938	Arabidopsis thaliana	21	GAUCUUUUGAGAGGGUUCCAG
EL411136	769	-34.7	176	0.000739	ath-miR2938	Arabidopsis thaliana	21	GAUCUUUUGAGAGGGUUCCAG
EL411306	702	-30.8	572	0.00525	ath-miR2938	Arabidopsis thaliana	21	GAUCUUUUGAGAGGGUUCCAG
EL411801	861	-29.2	350	0.017547	ath-miR2938	Arabidopsis thaliana	21	GAUCUUUUGAGAGGGUUCCAG
EL510258	913	-30.8	486	0.008228	ath-miR2938	Arabidopsis thaliana	21	GAUCUUUUGAGAGGGUUCCAG
EL388902	813	-30.1	372	0.008539	ath-miR2939	Arabidopsis thaliana	21	UAACGCACAACACUAAGCCAU
EL399373	525	-29.4	276	0.005891	ath-miR2939	Arabidopsis thaliana	21	UAACGCACAACACUAAGCCAU
EL400606	740	-29.4	249	0.010692	ath-miR2939	Arabidopsis thaliana	21	UAACGCACAACACUAAGCCAU
EL402729	861	-29.1	135	0.016127	ath-miR2939	Arabidopsis thaliana	21	UAACGCACAACACUAAGCCAU
EL404730	736	-29.1	194	0.012493	ath-miR2939	Arabidopsis thaliana	21	UAACGCACAACACUAAGCCAU
EL405121	774	-29.1	135	0.013573	ath-miR2939	Arabidopsis thaliana	21	UAACGCACAACACUAAGCCAU
EL406277	669	-29.4	247	0.009016	ath-miR2939	Arabidopsis thaliana	21	UAACGCACAACACUAAGCCAU
EL406560	687	-29.4	250	0.009433	ath-miR2939	Arabidopsis thaliana	21	UAACGCACAACACUAAGCCAU
EL408991	658	-29.4	247	0.008763	ath-miR2939	Arabidopsis thaliana	21	UAACGCACAACACUAAGCCAU
EL510723	842	-29.1	169	0.01556	ath-miR2939	Arabidopsis thaliana	21	UAACGCACAACACUAAGCCAU
EL511097	679	-29.4	257	0.009247	ath-miR2939	Arabidopsis thaliana	21	UAACGCACAACACUAAGCCAU
EL377269	757	-29.8	732	0.008571	ath-miR3434*	Arabidopsis thaliana	20	UCAGAGUAUCAGCCAUGUGA
EL378168	799	-29.8	504	0.009391	ath-miR3434*	Arabidopsis thaliana	20	UCAGAGUAUCAGCCAUGUGA
EL379132	759	-29	321	0.013354	ath-miR3434*	Arabidopsis thaliana	20	UCAGAGUAUCAGCCAUGUGA
EL383659	802	-29.8	503	0.00945	ath-miR3434*	Arabidopsis thaliana	20	UCAGAGUAUCAGCCAUGUGA
EL383720	893	-29.8	510	0.011297	ath-miR3434*	Arabidopsis thaliana	20	UCAGAGUAUCAGCCAUGUGA
EL385245	761	-29.8	503	0.008649	ath-miR3434*	Arabidopsis thaliana	20	UCAGAGUAUCAGCCAUGUGA
EL385999	798	-29.8	490	0.009371	ath-miR3434*	Arabidopsis thaliana	20	UCAGAGUAUCAGCCAUGUGA
EL387404	767	-29.8	493	0.008765	ath-miR3434*	Arabidopsis thaliana	20	UCAGAGUAUCAGCCAUGUGA
EL392386	789	-29.8	503	0.009194	ath-miR3434*	Arabidopsis thaliana	20	UCAGAGUAUCAGCCAUGUGA
EL393707	650	-29.8	487	0.006586	ath-miR3434*	Arabidopsis thaliana	20	UCAGAGUAUCAGCCAUGUGA
EL393869	752	-29.1	705	0.012449	ath-miR3434*	Arabidopsis thaliana	20	UCAGAGUAUCAGCCAUGUGA
EL394757	792	-29.8	533	0.009253	ath-miR3434*	Arabidopsis thaliana	20	UCAGAGUAUCAGCCAUGUGA
EL396307	726	-30.7	588	0.004854	ath-miR3434*	Arabidopsis thaliana	20	UCAGAGUAUCAGCCAUGUGA
EL396906	833	-29.8	501	0.01007	ath-miR3434*	Arabidopsis thaliana	20	UCAGAGUAUCAGCCAUGUGA
EL397089	832	-30	110	0.009014	ath-miR3434*	Arabidopsis thaliana	20	UCAGAGUAUCAGCCAUGUGA
EL400475	668	-29.6	152	0.007723	ath-miR3434*	Arabidopsis thaliana	20	UCAGAGUAUCAGCCAUGUGA
EL401158	852	-29.6	153	0.011651	ath-miR3434*	Arabidopsis thaliana	20	UCAGAGUAUCAGCCAUGUGA
EL407104	849	-29.1	93	0.015187	ath-miR3434*	Arabidopsis thaliana	20	UCAGAGUAUCAGCCAUGUGA
EL408504	791	-30	589	0.008277	ath-miR3434*	Arabidopsis thaliana	20	UCAGAGUAUCAGCCAUGUGA
EL409903	811	-29.8	304	0.009629	ath-miR3434*	Arabidopsis thaliana	20	UCAGAGUAUCAGCCAUGUGA
EL510298	866	-31.9	464	0.003438	ath-miR3434*	Arabidopsis thaliana	20	UCAGAGUAUCAGCCAUGUGA
EL510976	730	-30	555	0.007214	ath-miR3434*	Arabidopsis thaliana	20	UCAGAGUAUCAGCCAUGUGA
EL511031	812	-30	555	0.008652	ath-miR3434*	Arabidopsis thaliana	20	UCAGAGUAUCAGCCAUGUGA
EL511040	650	-30	512	0.005889	ath-miR3434*	Arabidopsis thaliana	20	UCAGAGUAUCAGCCAUGUGA
EL378787	772	-32.2	213	0.003972	ath-miR3440b-3p	Arabidopsis thaliana	21	UGGAUUGGUCAAGGGAAGCGU
EL379168	722	-33.2	311	0.002064	ath-miR3440b-3p	Arabidopsis thaliana	21	UGGAUUGGUCAAGGGAAGCGU
EL381451	768	-32	649	0.004377	ath-miR3440b-3p	Arabidopsis thaliana	21	UGGAUUGGUCAAGGGAAGCGU
EL398897	807	-33.2	257	0.002529	ath-miR3440b-3p	Arabidopsis thaliana	21	UGGAUUGGUCAAGGGAAGCGU
EL400906	693	-33.2	304	0.001913	ath-miR3440b-3p	Arabidopsis thaliana	21	UGGAUUGGUCAAGGGAAGCGU
EL401512	811	-31.8	25	0.00535	ath-miR3440b-3p	Arabidopsis thaliana	21	UGGAUUGGUCAAGGGAAGCGU
EL402932	714	-31.8	24	0.004282	ath-miR3440b-3p	Arabidopsis thaliana	21	UGGAUUGGUCAAGGGAAGCGU
EL405839	670	-31.8	1	0.003823	ath-miR3440b-3p	Arabidopsis thaliana	21	UGGAUUGGUCAAGGGAAGCGU
EL373542	835	-29.8	638	0.011918	ath-miR3440b-5p	Arabidopsis thaliana	21	UUUUCUUGGCCCAUCCACUUC
EL374097	681	-31.1	274	0.004144	ath-miR3440b-5p	Arabidopsis thaliana	21	UUUUCUUGGCCCAUCCACUUC
EL374402	814	-33.5	349	0.001549	ath-miR3440b-5p	Arabidopsis thaliana	21	UUUUCUUGGCCCAUCCACUUC
EL375935	789	-29.8	732	0.010855	ath-miR3440b-5p	Arabidopsis thaliana	21	UUUUCUUGGCCCAUCCACUUC
EL376042	783	-29.8	750	0.010719	ath-miR3440b-5p	Arabidopsis thaliana	21	UUUUCUUGGCCCAUCCACUUC
EL376078	769	-30.2	146	0.008374	ath-miR3440b-5p	Arabidopsis thaliana	21	UUUUCUUGGCCCAUCCACUUC
EL376535	736	-31.1	530	0.004757	ath-miR3440b-5p	Arabidopsis thaliana	21	UUUUCUUGGCCCAUCCACUUC
EL377364	758	-31.1	612	0.005009	ath-miR3440b-5p	Arabidopsis thaliana	21	UUUUCUUGGCCCAUCCACUUC
EL377541	704	-30.5	93	0.00611	ath-miR3440b-5p	Arabidopsis thaliana	21	UUUUCUUGGCCCAUCCACUUC
EL377694	742	-29.8	671	0.009798	ath-miR3440b-5p	Arabidopsis thaliana	21	UUUUCUUGGCCCAUCCACUUC
EL378010	771	-29.8	672	0.010447	ath-miR3440b-5p	Arabidopsis thaliana	21	UUUUCUUGGCCCAUCCACUUC
EL378277	801	-30.6	143	0.007226	ath-miR3440b-5p	Arabidopsis thaliana	21	UUUUCUUGGCCCAUCCACUUC
EL378870	767	-30.6	278	0.00671	ath-miR3440b-5p	Arabidopsis thaliana	21	UUUUCUUGGCCCAUCCACUUC
EL379145	716	-29.6	167	0.010291	ath-miR3440b-5p	Arabidopsis thaliana	21	UUUUCUUGGCCCAUCCACUUC
EL379246	742	-31.1	604	0.004825	ath-miR3440b-5p	Arabidopsis thaliana	21	UUUUCUUGGCCCAUCCACUUC
EL379406	769	-29.8	685	0.010402	ath-miR3440b-5p	Arabidopsis thaliana	21	UUUUCUUGGCCCAUCCACUUC
EL379713	571	-29.6	523	0.00697	ath-miR3440b-5p	Arabidopsis thaliana	21	UUUUCUUGGCCCAUCCACUUC
EL380114	777	-35.8	587	0.000406	ath-miR3440b-5p	Arabidopsis thaliana	21	UUUUCUUGGCCCAUCCACUUC
EL380536	786	-35.8	570	0.000416	ath-miR3440b-5p	Arabidopsis thaliana	21	UUUUCUUGGCCCAUCCACUUC
EL381337	820	-31.1	612	0.005741	ath-miR3440b-5p	Arabidopsis thaliana	21	UUUUCUUGGCCCAUCCACUUC
EL381762	789	-31.2	123	0.005088	ath-miR3440b-5p	Arabidopsis thaliana	21	UUUUCUUGGCCCAUCCACUUC
EL382924	723	-31.2	156	0.004364	ath-miR3440b-5p	Arabidopsis thaliana	21	UUUUCUUGGCCCAUCCACUUC
EL383777	824	-35.8	559	0.000457	ath-miR3440b-5p	Arabidopsis thaliana	21	UUUUCUUGGCCCAUCCACUUC
EL383821	857	-29.8	557	0.012435	ath-miR3440b-5p	Arabidopsis thaliana	21	UUUUCUUGGCCCAUCCACUUC
EL385812	770	-30.9	245	0.005739	ath-miR3440b-5p	Arabidopsis thaliana	21	UUUUCUUGGCCCAUCCACUUC
EL385824	749	-30.8	494	0.005777	ath-miR3440b-5p	Arabidopsis thaliana	21	UUUUCUUGGCCCAUCCACUUC
EL385835	752	-35.8	554	0.00038	ath-miR3440b-5p	Arabidopsis thaliana	21	UUUUCUUGGCCCAUCCACUUC
EL385984	837	-29.8	556	0.011964	ath-miR3440b-5p	Arabidopsis thaliana	21	UUUUCUUGGCCCAUCCACUUC
EL386148	822	-31.1	613	0.005765	ath-miR3440b-5p	Arabidopsis thaliana	21	UUUUCUUGGCCCAUCCACUUC
EL386882	736	-31.1	568	0.004757	ath-miR3440b-5p	Arabidopsis thaliana	21	UUUUCUUGGCCCAUCCACUUC
EL387848	755	-29.8	674	0.010088	ath-miR3440b-5p	Arabidopsis thaliana	21	UUUUCUUGGCCCAUCCACUUC
EL388041	805	-30.7	317	0.006904	ath-miR3440b-5p	Arabidopsis thaliana	21	UUUUCUUGGCCCAUCCACUUC
EL388970	822	-31.4	529	0.004904	ath-miR3440b-5p	Arabidopsis thaliana	21	UUUUCUUGGCCCAUCCACUUC
EL390410	666	-29.9	632	0.007718	ath-miR3440b-5p	Arabidopsis thaliana	21	UUUUCUUGGCCCAUCCACUUC
EL390422	721	-29.6	138	0.010412	ath-miR3440b-5p	Arabidopsis thaliana	21	UUUUCUUGGCCCAUCCACUUC
EL391456	751	-31.1	588	0.004929	ath-miR3440b-5p	Arabidopsis thaliana	21	UUUUCUUGGCCCAUCCACUUC
EL391774	856	-29.6	171	0.013813	ath-miR3440b-5p	Arabidopsis thaliana	21	UUUUCUUGGCCCAUCCACUUC
EL392496	808	-29.6	156	0.012576	ath-miR3440b-5p	Arabidopsis thaliana	21	UUUUCUUGGCCCAUCCACUUC
EL392649	792	-32.5	709	0.002531	ath-miR3440b-5p	Arabidopsis thaliana	21	UUUUCUUGGCCCAUCCACUUC
EL393714	726	-31.1	597	0.004644	ath-miR3440b-5p	Arabidopsis thaliana	21	UUUUCUUGGCCCAUCCACUUC
EL393799	708	-30.2	653	0.007273	ath-miR3440b-5p	Arabidopsis thaliana	21	UUUUCUUGGCCCAUCCACUUC
EL394530	793	-32.5	753	0.002537	ath-miR3440b-5p	Arabidopsis thaliana	21	UUUUCUUGGCCCAUCCACUUC
EL395192	829	-31.1	595	0.00585	ath-miR3440b-5p	Arabidopsis thaliana	21	UUUUCUUGGCCCAUCCACUUC
EL395242	813	-31	323	0.005971	ath-miR3440b-5p	Arabidopsis thaliana	21	UUUUCUUGGCCCAUCCACUUC
EL395645	782	-31.1	612	0.005289	ath-miR3440b-5p	Arabidopsis thaliana	21	UUUUCUUGGCCCAUCCACUUC
EL395803	770	-29.6	601	0.011617	ath-miR3440b-5p	Arabidopsis thaliana	21	UUUUCUUGGCCCAUCCACUUC
EL396076	834	-31.5	509	0.004765	ath-miR3440b-5p	Arabidopsis thaliana	21	UUUUCUUGGCCCAUCCACUUC
EL396097	795	-35.8	593	0.000425	ath-miR3440b-5p	Arabidopsis thaliana	21	UUUUCUUGGCCCAUCCACUUC
EL396553	687	-31.4	369	0.003569	ath-miR3440b-5p	Arabidopsis thaliana	21	UUUUCUUGGCCCAUCCACUUC
EL397435	798	-32.1	601	0.003187	ath-miR3440b-5p	Arabidopsis thaliana	21	UUUUCUUGGCCCAUCCACUUC
EL398065	804	-29.8	738	0.011199	ath-miR3440b-5p	Arabidopsis thaliana	21	UUUUCUUGGCCCAUCCACUUC
EL399151	562	-30.3	167	0.004574	ath-miR3440b-5p	Arabidopsis thaliana	21	UUUUCUUGGCCCAUCCACUUC
EL399372	644	-30.3	139	0.005836	ath-miR3440b-5p	Arabidopsis thaliana	21	UUUUCUUGGCCCAUCCACUUC
EL400225	739	-30.1	432	0.008265	ath-miR3440b-5p	Arabidopsis thaliana	21	UUUUCUUGGCCCAUCCACUUC
EL400582	677	-29.8	652	0.008387	ath-miR3440b-5p	Arabidopsis thaliana	21	UUUUCUUGGCCCAUCCACUUC
EL400622	768	-31.4	639	0.004354	ath-miR3440b-5p	Arabidopsis thaliana	21	UUUUCUUGGCCCAUCCACUUC
EL400941	748	-34	453	0.001006	ath-miR3440b-5p	Arabidopsis thaliana	21	UUUUCUUGGCCCAUCCACUUC
EL402123	730	-30.3	134	0.007258	ath-miR3440b-5p	Arabidopsis thaliana	21	UUUUCUUGGCCCAUCCACUUC
EL402161	760	-31.1	248	0.005032	ath-miR3440b-5p	Arabidopsis thaliana	21	UUUUCUUGGCCCAUCCACUUC
EL402312	819	-30.8	362	0.006736	ath-miR3440b-5p	Arabidopsis thaliana	21	UUUUCUUGGCCCAUCCACUUC
EL402619	833	-31.4	481	0.005018	ath-miR3440b-5p	Arabidopsis thaliana	21	UUUUCUUGGCCCAUCCACUUC
EL402705	860	-30.5	100	0.008595	ath-miR3440b-5p	Arabidopsis thaliana	21	UUUUCUUGGCCCAUCCACUUC
EL403087	840	-30.2	773	0.009709	ath-miR3440b-5p	Arabidopsis thaliana	21	UUUUCUUGGCCCAUCCACUUC
EL403131	601	-30.3	228	0.005162	ath-miR3440b-5p	Arabidopsis thaliana	21	UUUUCUUGGCCCAUCCACUUC
EL403182	816	-30.2	779	0.009251	ath-miR3440b-5p	Arabidopsis thaliana	21	UUUUCUUGGCCCAUCCACUUC
EL403189	802	-31.3	563	0.004959	ath-miR3440b-5p	Arabidopsis thaliana	21	UUUUCUUGGCCCAUCCACUUC
EL403999	842	-30.5	100	0.008296	ath-miR3440b-5p	Arabidopsis thaliana	21	UUUUCUUGGCCCAUCCACUUC
EL404024	845	-30.8	441	0.007103	ath-miR3440b-5p	Arabidopsis thaliana	21	UUUUCUUGGCCCAUCCACUUC
EL404202	769	-34	530	0.00106	ath-miR3440b-5p	Arabidopsis thaliana	21	UUUUCUUGGCCCAUCCACUUC
EL404496	806	-31.3	469	0.005002	ath-miR3440b-5p	Arabidopsis thaliana	21	UUUUCUUGGCCCAUCCACUUC
EL404848	782	-29.8	553	0.010696	ath-miR3440b-5p	Arabidopsis thaliana	21	UUUUCUUGGCCCAUCCACUUC
EL404856	789	-29.8	658	0.010855	ath-miR3440b-5p	Arabidopsis thaliana	21	UUUUCUUGGCCCAUCCACUUC
EL404946	784	-35.8	557	0.000414	ath-miR3440b-5p	Arabidopsis thaliana	21	UUUUCUUGGCCCAUCCACUUC
EL404954	812	-30.1	340	0.009684	ath-miR3440b-5p	Arabidopsis thaliana	21	UUUUCUUGGCCCAUCCACUUC
EL404978	789	-31.4	482	0.004565	ath-miR3440b-5p	Arabidopsis thaliana	21	UUUUCUUGGCCCAUCCACUUC
EL405182	815	-30.6	325	0.007441	ath-miR3440b-5p	Arabidopsis thaliana	21	UUUUCUUGGCCCAUCCACUUC
EL406318	775	-32.2	683	0.002865	ath-miR3440b-5p	Arabidopsis thaliana	21	UUUUCUUGGCCCAUCCACUUC
EL406922	818	-33.5	349	0.001563	ath-miR3440b-5p	Arabidopsis thaliana	21	UUUUCUUGGCCCAUCCACUUC
EL407144	846	-31.2	349	0.00574	ath-miR3440b-5p	Arabidopsis thaliana	21	UUUUCUUGGCCCAUCCACUUC
EL408197	761	-30.9	260	0.005624	ath-miR3440b-5p	Arabidopsis thaliana	21	UUUUCUUGGCCCAUCCACUUC
EL408672	834	-30.5	94	0.008164	ath-miR3440b-5p	Arabidopsis thaliana	21	UUUUCUUGGCCCAUCCACUUC
EL408994	828	-33.5	331	0.001598	ath-miR3440b-5p	Arabidopsis thaliana	21	UUUUCUUGGCCCAUCCACUUC
EL409141	809	-30.5	99	0.007756	ath-miR3440b-5p	Arabidopsis thaliana	21	UUUUCUUGGCCCAUCCACUUC
EL409451	749	-31.1	247	0.004906	ath-miR3440b-5p	Arabidopsis thaliana	21	UUUUCUUGGCCCAUCCACUUC
EL409467	833	-30.5	103	0.008148	ath-miR3440b-5p	Arabidopsis thaliana	21	UUUUCUUGGCCCAUCCACUUC
EL409702	876	-30.5	94	0.008863	ath-miR3440b-5p	Arabidopsis thaliana	21	UUUUCUUGGCCCAUCCACUUC
EL409783	864	-30.2	769	0.010172	ath-miR3440b-5p	Arabidopsis thaliana	21	UUUUCUUGGCCCAUCCACUUC
EL410023	882	-30.5	106	0.008964	ath-miR3440b-5p	Arabidopsis thaliana	21	UUUUCUUGGCCCAUCCACUUC
EL411000	806	-30.1	261	0.009565	ath-miR3440b-5p	Arabidopsis thaliana	21	UUUUCUUGGCCCAUCCACUUC
EL411696	828	-31.4	524	0.004966	ath-miR3440b-5p	Arabidopsis thaliana	21	UUUUCUUGGCCCAUCCACUUC
EL411862	785	-29.8	195	0.010764	ath-miR3440b-5p	Arabidopsis thaliana	21	UUUUCUUGGCCCAUCCACUUC
EL412256	790	-29.6	169	0.012119	ath-miR3440b-5p	Arabidopsis thaliana	21	UUUUCUUGGCCCAUCCACUUC
EL401100	825	-29.6	158	0.013446	ath-miR3933	Arabidopsis thaliana	21	AGAAGCAAAAUGACGACUCGG
EL411582	726	-29.6	110	0.010892	ath-miR3933	Arabidopsis thaliana	21	AGAAGCAAAAUGACGACUCGG
EL377622	749	-30.5	495	0.005964	ath-miR397b	Arabidopsis thaliana	21	UCAUUGAGUGCAUCGUUGAUG
EL386357	792	-30.5	504	0.006567	ath-miR397b	Arabidopsis thaliana	21	UCAUUGAGUGCAUCGUUGAUG
EL387029	623	-30.5	481	0.004305	ath-miR397b	Arabidopsis thaliana	21	UCAUUGAGUGCAUCGUUGAUG
EL389806	703	-29.6	339	0.008783	ath-miR397b	Arabidopsis thaliana	21	UCAUUGAGUGCAUCGUUGAUG
EL390760	738	-30.2	447	0.006856	ath-miR397b	Arabidopsis thaliana	21	UCAUUGAGUGCAUCGUUGAUG
EL391310	782	-29.2	615	0.013071	ath-miR397b	Arabidopsis thaliana	21	UCAUUGAGUGCAUCGUUGAUG
EL399903	774	-29.2	180	0.012852	ath-miR397b	Arabidopsis thaliana	21	UCAUUGAGUGCAUCGUUGAUG
EL400057	802	-30.7	204	0.006016	ath-miR397b	Arabidopsis thaliana	21	UCAUUGAGUGCAUCGUUGAUG
EL400562	749	-29.2	445	0.012174	ath-miR397b	Arabidopsis thaliana	21	UCAUUGAGUGCAUCGUUGAUG
EL401920	808	-29.6	352	0.011094	ath-miR397b	Arabidopsis thaliana	21	UCAUUGAGUGCAUCGUUGAUG
EL403028	804	-29.2	620	0.013677	ath-miR397b	Arabidopsis thaliana	21	UCAUUGAGUGCAUCGUUGAUG
EL403245	754	-29.2	444	0.012309	ath-miR397b	Arabidopsis thaliana	21	UCAUUGAGUGCAUCGUUGAUG
EL403816	721	-29.2	620	0.011427	ath-miR397b	Arabidopsis thaliana	21	UCAUUGAGUGCAUCGUUGAUG
EL403817	814	-29.2	449	0.013955	ath-miR397b	Arabidopsis thaliana	21	UCAUUGAGUGCAUCGUUGAUG
EL404213	801	-29.2	210	0.013594	ath-miR397b	Arabidopsis thaliana	21	UCAUUGAGUGCAUCGUUGAUG
EL406933	810	-29.2	627	0.013844	ath-miR397b	Arabidopsis thaliana	21	UCAUUGAGUGCAUCGUUGAUG
EL408207	778	-29.2	197	0.012961	ath-miR397b	Arabidopsis thaliana	21	UCAUUGAGUGCAUCGUUGAUG
EL510391	826	-29.2	325	0.014291	ath-miR397b	Arabidopsis thaliana	21	UCAUUGAGUGCAUCGUUGAUG
EL510941	692	-29.2	433	0.010667	ath-miR397b	Arabidopsis thaliana	21	UCAUUGAGUGCAUCGUUGAUG
EL375806	816	-31.3	103	0.008051	ath-miR401	Arabidopsis thaliana	21	CGAAACUGGUGUCGACCGACA
EL403847	844	-32.2	224	0.00533	ath-miR401	Arabidopsis thaliana	21	CGAAACUGGUGUCGACCGACA
EL404795	792	-31.3	225	0.007657	ath-miR401	Arabidopsis thaliana	21	CGAAACUGGUGUCGACCGACA
EL385420	678	-30.8	166	0.006163	ath-miR402	Arabidopsis thaliana	22	UUCGAGGCCUAUUAAACCUCUG
EL389047	723	-30.9	606	0.006524	ath-miR402	Arabidopsis thaliana	22	UUCGAGGCCUAUUAAACCUCUG
EL510396	873	-34.4	838	0.001411	ath-miR402	Arabidopsis thaliana	22	UUCGAGGCCUAUUAAACCUCUG
EL373491	856	-38.9	572	0.000411	ath-miR404	Arabidopsis thaliana	24	AUUAACGCUGGCGGUUGCGGCAGC
EL374414	785	-40.9	526	0.000128	ath-miR404	Arabidopsis thaliana	24	AUUAACGCUGGCGGUUGCGGCAGC
EL377509	757	-39.9	114	0.000195	ath-miR404	Arabidopsis thaliana	24	AUUAACGCUGGCGGUUGCGGCAGC
EL377843	809	-37.9	129	0.000607	ath-miR404	Arabidopsis thaliana	24	AUUAACGCUGGCGGUUGCGGCAGC
EL379162	766	-39.2	474	0.000284	ath-miR404	Arabidopsis thaliana	24	AUUAACGCUGGCGGUUGCGGCAGC
EL384544	799	-39.5	431	0.000266	ath-miR404	Arabidopsis thaliana	24	AUUAACGCUGGCGGUUGCGGCAGC
EL384563	802	-38.5	33	0.000442	ath-miR404	Arabidopsis thaliana	24	AUUAACGCUGGCGGUUGCGGCAGC
EL390249	750	-40.6	82	0.000135	ath-miR404	Arabidopsis thaliana	24	AUUAACGCUGGCGGUUGCGGCAGC
EL393882	844	-38.9	615	0.0004	ath-miR404	Arabidopsis thaliana	24	AUUAACGCUGGCGGUUGCGGCAGC
EL394678	816	-38.9	637	0.000375	ath-miR404	Arabidopsis thaliana	24	AUUAACGCUGGCGGUUGCGGCAGC
EL401418	842	-38.3	64	0.000537	ath-miR404	Arabidopsis thaliana	24	AUUAACGCUGGCGGUUGCGGCAGC
EL404435	792	-37.9	294	0.000583	ath-miR404	Arabidopsis thaliana	24	AUUAACGCUGGCGGUUGCGGCAGC
EL404881	824	-37.9	311	0.000629	ath-miR404	Arabidopsis thaliana	24	AUUAACGCUGGCGGUUGCGGCAGC
EL405176	817	-38.3	60	0.000507	ath-miR404	Arabidopsis thaliana	24	AUUAACGCUGGCGGUUGCGGCAGC
EL405435	776	-39.1	657	0.000307	ath-miR404	Arabidopsis thaliana	24	AUUAACGCUGGCGGUUGCGGCAGC
EL406029	831	-38.3	66	0.000523	ath-miR404	Arabidopsis thaliana	24	AUUAACGCUGGCGGUUGCGGCAGC
EL407825	848	-39.1	721	0.000366	ath-miR404	Arabidopsis thaliana	24	AUUAACGCUGGCGGUUGCGGCAGC
EL410497	803	-38.3	654	0.00049	ath-miR404	Arabidopsis thaliana	24	AUUAACGCUGGCGGUUGCGGCAGC
EL412349	760	-45.3	53	1.3e-05	ath-miR404	Arabidopsis thaliana	24	AUUAACGCUGGCGGUUGCGGCAGC
EL510690	884	-38.1	35	0.00065	ath-miR404	Arabidopsis thaliana	24	AUUAACGCUGGCGGUUGCGGCAGC
EL510704	913	-37.9	298	0.000763	ath-miR404	Arabidopsis thaliana	24	AUUAACGCUGGCGGUUGCGGCAGC
EL373088	860	-34.5	262	0.002234	ath-miR405a,ath-miR405b,ath-miR405d	Arabidopsis thaliana	24	AUGAGUUGGGUCUAACCCAUAACU
EL383335	762	-38.8	520	0.000193	ath-miR405a,ath-miR405b,ath-miR405d	Arabidopsis thaliana	24	AUGAGUUGGGUCUAACCCAUAACU
EL387599	764	-33.7	417	0.002733	ath-miR405a,ath-miR405b,ath-miR405d	Arabidopsis thaliana	24	AUGAGUUGGGUCUAACCCAUAACU
EL390231	773	-38.8	520	0.000199	ath-miR405a,ath-miR405b,ath-miR405d	Arabidopsis thaliana	24	AUGAGUUGGGUCUAACCCAUAACU
EL400188	718	-38.8	519	0.000171	ath-miR405a,ath-miR405b,ath-miR405d	Arabidopsis thaliana	24	AUGAGUUGGGUCUAACCCAUAACU
EL401308	638	-38.8	36	0.000133	ath-miR405a,ath-miR405b,ath-miR405d	Arabidopsis thaliana	24	AUGAGUUGGGUCUAACCCAUAACU
EL401421	827	-33.6	329	0.003309	ath-miR405a,ath-miR405b,ath-miR405d	Arabidopsis thaliana	24	AUGAGUUGGGUCUAACCCAUAACU
EL404592	800	-38.8	521	0.000213	ath-miR405a,ath-miR405b,ath-miR405d	Arabidopsis thaliana	24	AUGAGUUGGGUCUAACCCAUAACU
EL412360	790	-38.8	518	0.000208	ath-miR405a,ath-miR405b,ath-miR405d	Arabidopsis thaliana	24	AUGAGUUGGGUCUAACCCAUAACU
EL373491	856	-30.3	428	0.006709	ath-miR413	Arabidopsis thaliana	21	AUAGUUUCUCUUGUUCUGCAC
EL374414	785	-30.3	382	0.005782	ath-miR413	Arabidopsis thaliana	21	AUAGUUUCUCUUGUUCUGCAC
EL375790	799	-29.2	512	0.010963	ath-miR413	Arabidopsis thaliana	21	AUAGUUUCUCUUGUUCUGCAC
EL376315	782	-29.1	13	0.011181	ath-miR413	Arabidopsis thaliana	21	AUAGUUUCUCUUGUUCUGCAC
EL378722	741	-30.1	226	0.005847	ath-miR413	Arabidopsis thaliana	21	AUAGUUUCUCUUGUUCUGCAC
EL380122	733	-30.3	366	0.005129	ath-miR413	Arabidopsis thaliana	21	AUAGUUUCUCUUGUUCUGCAC
EL391387	786	-30.1	158	0.006475	ath-miR413	Arabidopsis thaliana	21	AUAGUUUCUCUUGUUCUGCAC
EL393882	844	-30.3	471	0.006549	ath-miR413	Arabidopsis thaliana	21	AUAGUUUCUCUUGUUCUGCAC
EL394678	816	-30.3	493	0.006181	ath-miR413	Arabidopsis thaliana	21	AUAGUUUCUCUUGUUCUGCAC
EL394811	828	-30.1	173	0.007079	ath-miR413	Arabidopsis thaliana	21	AUAGUUUCUCUUGUUCUGCAC
EL396000	822	-30.1	163	0.006991	ath-miR413	Arabidopsis thaliana	21	AUAGUUUCUCUUGUUCUGCAC
EL396430	796	-29.7	222	0.00826	ath-miR413	Arabidopsis thaliana	21	AUAGUUUCUCUUGUUCUGCAC
EL397725	726	-30.1	232	0.005641	ath-miR413	Arabidopsis thaliana	21	AUAGUUUCUCUUGUUCUGCAC
EL401551	847	-31.3	649	0.003796	ath-miR413	Arabidopsis thaliana	21	AUAGUUUCUCUUGUUCUGCAC
EL408625	813	-30.2	785	0.006492	ath-miR413	Arabidopsis thaliana	21	AUAGUUUCUCUUGUUCUGCAC
EL411850	678	-29.4	418	0.007421	ath-miR413	Arabidopsis thaliana	21	AUAGUUUCUCUUGUUCUGCAC
EL411982	816	-29	78	0.012677	ath-miR413	Arabidopsis thaliana	21	AUAGUUUCUCUUGUUCUGCAC
EL372800	852	-30.8	644	0.006319	ath-miR414	Arabidopsis thaliana	21	UCAUCUUCAUCAUCAUCGUCA
EL372854	800	-29.9	110	0.009267	ath-miR414	Arabidopsis thaliana	21	UCAUCUUCAUCAUCAUCGUCA
EL372902	811	-31.4	321	0.004186	ath-miR414	Arabidopsis thaliana	21	UCAUCUUCAUCAUCAUCGUCA
EL372961	813	-29.8	409	0.010053	ath-miR414	Arabidopsis thaliana	21	UCAUCUUCAUCAUCAUCGUCA
EL373347	822	-33.2	37	0.001606	ath-miR414	Arabidopsis thaliana	21	UCAUCUUCAUCAUCAUCGUCA
EL373620	807	-30.7	323	0.00608	ath-miR414	Arabidopsis thaliana	21	UCAUCUUCAUCAUCAUCGUCA
EL373691	797	-29.7	206	0.01027	ath-miR414	Arabidopsis thaliana	21	UCAUCUUCAUCAUCAUCGUCA
EL373791	660	-35.8	549	0.000248	ath-miR414	Arabidopsis thaliana	21	UCAUCUUCAUCAUCAUCGUCA
EL373791	660	-30.9	613	0.00382	ath-miR414	Arabidopsis thaliana	21	UCAUCUUCAUCAUCAUCGUCA
EL373884	821	-33.3	140	0.001518	ath-miR414	Arabidopsis thaliana	21	UCAUCUUCAUCAUCAUCGUCA
EL373896	770	-29.6	213	0.01024	ath-miR414	Arabidopsis thaliana	21	UCAUCUUCAUCAUCAUCGUCA
EL374012	764	-35.7	734	0.000354	ath-miR414	Arabidopsis thaliana	21	UCAUCUUCAUCAUCAUCGUCA
EL374147	748	-30.7	342	0.005331	ath-miR414	Arabidopsis thaliana	21	UCAUCUUCAUCAUCAUCGUCA
EL374398	836	-29.7	251	0.011115	ath-miR414	Arabidopsis thaliana	21	UCAUCUUCAUCAUCAUCGUCA
EL374459	757	-29.7	211	0.009422	ath-miR414	Arabidopsis thaliana	21	UCAUCUUCAUCAUCAUCGUCA
EL374529	798	-29.6	603	0.010867	ath-miR414	Arabidopsis thaliana	21	UCAUCUUCAUCAUCAUCGUCA
EL374747	804	-34.2	538	0.000892	ath-miR414	Arabidopsis thaliana	21	UCAUCUUCAUCAUCAUCGUCA
EL374769	831	-32.7	504	0.002152	ath-miR414	Arabidopsis thaliana	21	UCAUCUUCAUCAUCAUCGUCA
EL374921	813	-33.7	176	0.001198	ath-miR414	Arabidopsis thaliana	21	UCAUCUUCAUCAUCAUCGUCA
EL375401	776	-29.2	643	0.012906	ath-miR414	Arabidopsis thaliana	21	UCAUCUUCAUCAUCAUCGUCA
EL375482	758	-31.6	732	0.003327	ath-miR414	Arabidopsis thaliana	21	UCAUCUUCAUCAUCAUCGUCA
EL375599	785	-33.7	146	0.001121	ath-miR414	Arabidopsis thaliana	21	UCAUCUUCAUCAUCAUCGUCA
EL375640	818	-29.9	123	0.009618	ath-miR414	Arabidopsis thaliana	21	UCAUCUUCAUCAUCAUCGUCA
EL376031	780	-29.7	259	0.009907	ath-miR414	Arabidopsis thaliana	21	UCAUCUUCAUCAUCAUCGUCA
EL376104	796	-30.4	115	0.006996	ath-miR414	Arabidopsis thaliana	21	UCAUCUUCAUCAUCAUCGUCA
EL376191	791	-29.5	51	0.01131	ath-miR414	Arabidopsis thaliana	21	UCAUCUUCAUCAUCAUCGUCA
EL376197	755	-29.6	594	0.009909	ath-miR414	Arabidopsis thaliana	21	UCAUCUUCAUCAUCAUCGUCA
EL376205	772	-29.2	539	0.012797	ath-miR414	Arabidopsis thaliana	21	UCAUCUUCAUCAUCAUCGUCA
EL376276	682	-31.4	224	0.00307	ath-miR414	Arabidopsis thaliana	21	UCAUCUUCAUCAUCAUCGUCA
EL376341	731	-29.2	547	0.011692	ath-miR414	Arabidopsis thaliana	21	UCAUCUUCAUCAUCAUCGUCA
EL376867	760	-30.7	322	0.005481	ath-miR414	Arabidopsis thaliana	21	UCAUCUUCAUCAUCAUCGUCA
EL376974	768	-33	192	0.001579	ath-miR414	Arabidopsis thaliana	21	UCAUCUUCAUCAUCAUCGUCA
EL377096	842	-29	114	0.016424	ath-miR414	Arabidopsis thaliana	21	UCAUCUUCAUCAUCAUCGUCA
EL377937	829	-29.2	553	0.014375	ath-miR414	Arabidopsis thaliana	21	UCAUCUUCAUCAUCAUCGUCA
EL378471	805	-33.7	182	0.001175	ath-miR414	Arabidopsis thaliana	21	UCAUCUUCAUCAUCAUCGUCA
EL378494	706	-29.7	210	0.008371	ath-miR414	Arabidopsis thaliana	21	UCAUCUUCAUCAUCAUCGUCA
EL378907	768	-29	110	0.014153	ath-miR414	Arabidopsis thaliana	21	UCAUCUUCAUCAUCAUCGUCA
EL379187	754	-29.2	302	0.012309	ath-miR414	Arabidopsis thaliana	21	UCAUCUUCAUCAUCAUCGUCA
EL379436	783	-34.4	95	0.00076	ath-miR414	Arabidopsis thaliana	21	UCAUCUUCAUCAUCAUCGUCA
EL379599	795	-34.2	712	0.000873	ath-miR414	Arabidopsis thaliana	21	UCAUCUUCAUCAUCAUCGUCA
EL379771	791	-36	602	0.000322	ath-miR414	Arabidopsis thaliana	21	UCAUCUUCAUCAUCAUCGUCA
EL379864	835	-31.4	174	0.004406	ath-miR414	Arabidopsis thaliana	21	UCAUCUUCAUCAUCAUCGUCA
EL380616	725	-29.6	213	0.009254	ath-miR414	Arabidopsis thaliana	21	UCAUCUUCAUCAUCAUCGUCA
EL381072	789	-29.5	132	0.011263	ath-miR414	Arabidopsis thaliana	21	UCAUCUUCAUCAUCAUCGUCA
EL381123	799	-29.6	214	0.01089	ath-miR414	Arabidopsis thaliana	21	UCAUCUUCAUCAUCAUCGUCA
EL381209	812	-34.4	333	0.000815	ath-miR414	Arabidopsis thaliana	21	UCAUCUUCAUCAUCAUCGUCA
EL381249	794	-30.5	503	0.006595	ath-miR414	Arabidopsis thaliana	21	UCAUCUUCAUCAUCAUCGUCA
EL381472	770	-29	93	0.014213	ath-miR414	Arabidopsis thaliana	21	UCAUCUUCAUCAUCAUCGUCA
EL381751	808	-29	753	0.01537	ath-miR414	Arabidopsis thaliana	21	UCAUCUUCAUCAUCAUCGUCA
EL381835	783	-31.3	133	0.004156	ath-miR414	Arabidopsis thaliana	21	UCAUCUUCAUCAUCAUCGUCA
EL381944	815	-36	331	0.000342	ath-miR414	Arabidopsis thaliana	21	UCAUCUUCAUCAUCAUCGUCA
EL381982	786	-30.3	86	0.007231	ath-miR414	Arabidopsis thaliana	21	UCAUCUUCAUCAUCAUCGUCA
EL382158	801	-34.9	596	0.000604	ath-miR414	Arabidopsis thaliana	21	UCAUCUUCAUCAUCAUCGUCA
EL382448	838	-29.7	793	0.011159	ath-miR414	Arabidopsis thaliana	21	UCAUCUUCAUCAUCAUCGUCA
EL382946	758	-36	608	0.000296	ath-miR414	Arabidopsis thaliana	21	UCAUCUUCAUCAUCAUCGUCA
EL383154	801	-31.4	165	0.004096	ath-miR414	Arabidopsis thaliana	21	UCAUCUUCAUCAUCAUCGUCA
EL383277	832	-37.7	782	0.000141	ath-miR414	Arabidopsis thaliana	21	UCAUCUUCAUCAUCAUCGUCA
EL383277	832	-33.8	758	0.001185	ath-miR414	Arabidopsis thaliana	21	UCAUCUUCAUCAUCAUCGUCA
EL383322	793	-29.7	199	0.010184	ath-miR414	Arabidopsis thaliana	21	UCAUCUUCAUCAUCAUCGUCA
EL383603	850	-33.2	544	0.001709	ath-miR414	Arabidopsis thaliana	21	UCAUCUUCAUCAUCAUCGUCA
EL383627	788	-31.9	98	0.003026	ath-miR414	Arabidopsis thaliana	21	UCAUCUUCAUCAUCAUCGUCA
EL383787	818	-32	304	0.003064	ath-miR414	Arabidopsis thaliana	21	UCAUCUUCAUCAUCAUCGUCA
EL383923	717	-33.9	91	0.000843	ath-miR414	Arabidopsis thaliana	21	UCAUCUUCAUCAUCAUCGUCA
EL383926	795	-29.6	598	0.0108	ath-miR414	Arabidopsis thaliana	21	UCAUCUUCAUCAUCAUCGUCA
EL384013	811	-34	766	0.001012	ath-miR414	Arabidopsis thaliana	21	UCAUCUUCAUCAUCAUCGUCA
EL384102	808	-30.2	369	0.008002	ath-miR414	Arabidopsis thaliana	21	UCAUCUUCAUCAUCAUCGUCA
EL384192	798	-35.7	180	0.000387	ath-miR414	Arabidopsis thaliana	21	UCAUCUUCAUCAUCAUCGUCA
EL384346	819	-30	338	0.009128	ath-miR414	Arabidopsis thaliana	21	UCAUCUUCAUCAUCAUCGUCA
EL384603	767	-30.4	597	0.006565	ath-miR414	Arabidopsis thaliana	21	UCAUCUUCAUCAUCAUCGUCA
EL384757	739	-29.3	221	0.01127	ath-miR414	Arabidopsis thaliana	21	UCAUCUUCAUCAUCAUCGUCA
EL384911	784	-30.7	334	0.005785	ath-miR414	Arabidopsis thaliana	21	UCAUCUUCAUCAUCAUCGUCA
EL385650	718	-35.8	651	0.000295	ath-miR414	Arabidopsis thaliana	21	UCAUCUUCAUCAUCAUCGUCA
EL386108	669	-30	162	0.00646	ath-miR414	Arabidopsis thaliana	21	UCAUCUUCAUCAUCAUCGUCA
EL386115	808	-33.2	37	0.001556	ath-miR414	Arabidopsis thaliana	21	UCAUCUUCAUCAUCAUCGUCA
EL386245	757	-31	233	0.004616	ath-miR414	Arabidopsis thaliana	21	UCAUCUUCAUCAUCAUCGUCA
EL386526	806	-30	274	0.008886	ath-miR414	Arabidopsis thaliana	21	UCAUCUUCAUCAUCAUCGUCA
EL386682	793	-29.2	537	0.013373	ath-miR414	Arabidopsis thaliana	21	UCAUCUUCAUCAUCAUCGUCA
EL386691	780	-33.7	177	0.001107	ath-miR414	Arabidopsis thaliana	21	UCAUCUUCAUCAUCAUCGUCA
EL387623	774	-33.7	204	0.001091	ath-miR414	Arabidopsis thaliana	21	UCAUCUUCAUCAUCAUCGUCA
EL387810	749	-29	115	0.013584	ath-miR414	Arabidopsis thaliana	21	UCAUCUUCAUCAUCAUCGUCA
EL387876	759	-31	218	0.004638	ath-miR414	Arabidopsis thaliana	21	UCAUCUUCAUCAUCAUCGUCA
EL387941	813	-31.4	779	0.004204	ath-miR414	Arabidopsis thaliana	21	UCAUCUUCAUCAUCAUCGUCA
EL388115	827	-36	599	0.000353	ath-miR414	Arabidopsis thaliana	21	UCAUCUUCAUCAUCAUCGUCA
EL388601	766	-33.7	169	0.001069	ath-miR414	Arabidopsis thaliana	21	UCAUCUUCAUCAUCAUCGUCA
EL388746	782	-30.7	341	0.005759	ath-miR414	Arabidopsis thaliana	21	UCAUCUUCAUCAUCAUCGUCA
EL388759	825	-30.7	95	0.006315	ath-miR414	Arabidopsis thaliana	21	UCAUCUUCAUCAUCAUCGUCA
EL388959	792	-29.8	109	0.009623	ath-miR414	Arabidopsis thaliana	21	UCAUCUUCAUCAUCAUCGUCA
EL389069	801	-29.9	457	0.009287	ath-miR414	Arabidopsis thaliana	21	UCAUCUUCAUCAUCAUCGUCA
EL389284	736	-29.9	109	0.008049	ath-miR414	Arabidopsis thaliana	21	UCAUCUUCAUCAUCAUCGUCA
EL389379	807	-29.5	141	0.01169	ath-miR414	Arabidopsis thaliana	21	UCAUCUUCAUCAUCAUCGUCA
EL389394	781	-33.7	182	0.00111	ath-miR414	Arabidopsis thaliana	21	UCAUCUUCAUCAUCAUCGUCA
EL389450	760	-29	110	0.013912	ath-miR414	Arabidopsis thaliana	21	UCAUCUUCAUCAUCAUCGUCA
EL389898	790	-31.4	167	0.003997	ath-miR414	Arabidopsis thaliana	21	UCAUCUUCAUCAUCAUCGUCA
EL390090	763	-33.7	185	0.001061	ath-miR414	Arabidopsis thaliana	21	UCAUCUUCAUCAUCAUCGUCA
EL390146	732	-32.1	46	0.002371	ath-miR414	Arabidopsis thaliana	21	UCAUCUUCAUCAUCAUCGUCA
EL390447	682	-29.8	39	0.007464	ath-miR414	Arabidopsis thaliana	21	UCAUCUUCAUCAUCAUCGUCA
EL390486	790	-35.8	648	0.000359	ath-miR414	Arabidopsis thaliana	21	UCAUCUUCAUCAUCAUCGUCA
EL390486	790	-30.9	712	0.005254	ath-miR414	Arabidopsis thaliana	21	UCAUCUUCAUCAUCAUCGUCA
EL390658	724	-30.6	245	0.00532	ath-miR414	Arabidopsis thaliana	21	UCAUCUUCAUCAUCAUCGUCA
EL390739	753	-29.2	488	0.012282	ath-miR414	Arabidopsis thaliana	21	UCAUCUUCAUCAUCAUCGUCA
EL390762	755	-35.8	663	0.000327	ath-miR414	Arabidopsis thaliana	21	UCAUCUUCAUCAUCAUCGUCA
EL390762	755	-30.9	727	0.004854	ath-miR414	Arabidopsis thaliana	21	UCAUCUUCAUCAUCAUCGUCA
EL390991	841	-29.7	300	0.011225	ath-miR414	Arabidopsis thaliana	21	UCAUCUUCAUCAUCAUCGUCA
EL391244	838	-33.7	170	0.001268	ath-miR414	Arabidopsis thaliana	21	UCAUCUUCAUCAUCAUCGUCA
EL391484	804	-32.5	22	0.00226	ath-miR414	Arabidopsis thaliana	21	UCAUCUUCAUCAUCAUCGUCA
EL392083	650	-29.9	140	0.006494	ath-miR414	Arabidopsis thaliana	21	UCAUCUUCAUCAUCAUCGUCA
EL392266	687	-29.2	520	0.010537	ath-miR414	Arabidopsis thaliana	21	UCAUCUUCAUCAUCAUCGUCA
EL392773	711	-30.7	314	0.004876	ath-miR414	Arabidopsis thaliana	21	UCAUCUUCAUCAUCAUCGUCA
EL393516	709	-30.5	384	0.005419	ath-miR414	Arabidopsis thaliana	21	UCAUCUUCAUCAUCAUCGUCA
EL393884	735	-33.7	177	0.000988	ath-miR414	Arabidopsis thaliana	21	UCAUCUUCAUCAUCAUCGUCA
EL394307	868	-29	112	0.017241	ath-miR414	Arabidopsis thaliana	21	UCAUCUUCAUCAUCAUCGUCA
EL394943	764	-29.7	371	0.009569	ath-miR414	Arabidopsis thaliana	21	UCAUCUUCAUCAUCAUCGUCA
EL395046	794	-29.5	62	0.011381	ath-miR414	Arabidopsis thaliana	21	UCAUCUUCAUCAUCAUCGUCA
EL395128	758	-30.7	290	0.005456	ath-miR414	Arabidopsis thaliana	21	UCAUCUUCAUCAUCAUCGUCA
EL395237	814	-30.7	322	0.006171	ath-miR414	Arabidopsis thaliana	21	UCAUCUUCAUCAUCAUCGUCA
EL395299	840	-30.7	322	0.006512	ath-miR414	Arabidopsis thaliana	21	UCAUCUUCAUCAUCAUCGUCA
EL395320	839	-30.8	729	0.006156	ath-miR414	Arabidopsis thaliana	21	UCAUCUUCAUCAUCAUCGUCA
EL395333	834	-36	598	0.000359	ath-miR414	Arabidopsis thaliana	21	UCAUCUUCAUCAUCAUCGUCA
EL395433	695	-29.3	666	0.010167	ath-miR414	Arabidopsis thaliana	21	UCAUCUUCAUCAUCAUCGUCA
EL396040	823	-33.7	207	0.001226	ath-miR414	Arabidopsis thaliana	21	UCAUCUUCAUCAUCAUCGUCA
EL396190	818	-29.7	123	0.010723	ath-miR414	Arabidopsis thaliana	21	UCAUCUUCAUCAUCAUCGUCA
EL396314	843	-34	186	0.001089	ath-miR414	Arabidopsis thaliana	21	UCAUCUUCAUCAUCAUCGUCA
EL396414	791	-31.4	167	0.004006	ath-miR414	Arabidopsis thaliana	21	UCAUCUUCAUCAUCAUCGUCA
EL396429	797	-29.9	169	0.009209	ath-miR414	Arabidopsis thaliana	21	UCAUCUUCAUCAUCAUCGUCA
EL396535	801	-29.9	112	0.009287	ath-miR414	Arabidopsis thaliana	21	UCAUCUUCAUCAUCAUCGUCA
EL396659	804	-29.7	232	0.01042	ath-miR414	Arabidopsis thaliana	21	UCAUCUUCAUCAUCAUCGUCA
EL396791	827	-35.2	108	0.000546	ath-miR414	Arabidopsis thaliana	21	UCAUCUUCAUCAUCAUCGUCA
EL396909	806	-29.5	745	0.011666	ath-miR414	Arabidopsis thaliana	21	UCAUCUUCAUCAUCAUCGUCA
EL397050	808	-29	117	0.01537	ath-miR414	Arabidopsis thaliana	21	UCAUCUUCAUCAUCAUCGUCA
EL397137	823	-29.7	211	0.010831	ath-miR414	Arabidopsis thaliana	21	UCAUCUUCAUCAUCAUCGUCA
EL397159	784	-30.7	318	0.005785	ath-miR414	Arabidopsis thaliana	21	UCAUCUUCAUCAUCAUCGUCA
EL397269	833	-30.7	334	0.00642	ath-miR414	Arabidopsis thaliana	21	UCAUCUUCAUCAUCAUCGUCA
EL397273	825	-33.7	181	0.001231	ath-miR414	Arabidopsis thaliana	21	UCAUCUUCAUCAUCAUCGUCA
EL397497	828	-29.6	67	0.01155	ath-miR414	Arabidopsis thaliana	21	UCAUCUUCAUCAUCAUCGUCA
EL397687	772	-29	105	0.014273	ath-miR414	Arabidopsis thaliana	21	UCAUCUUCAUCAUCAUCGUCA
EL397873	777	-29.6	273	0.010396	ath-miR414	Arabidopsis thaliana	21	UCAUCUUCAUCAUCAUCGUCA
EL398443	677	-33.7	184	0.000842	ath-miR414	Arabidopsis thaliana	21	UCAUCUUCAUCAUCAUCGUCA
EL398564	758	-30.7	301	0.005456	ath-miR414	Arabidopsis thaliana	21	UCAUCUUCAUCAUCAUCGUCA
EL398674	777	-31.9	24	0.002951	ath-miR414	Arabidopsis thaliana	21	UCAUCUUCAUCAUCAUCGUCA
EL398679	827	-35.7	797	0.000415	ath-miR414	Arabidopsis thaliana	21	UCAUCUUCAUCAUCAUCGUCA
EL399031	814	-30	766	0.009035	ath-miR414	Arabidopsis thaliana	21	UCAUCUUCAUCAUCAUCGUCA
EL399463	771	-36.1	578	0.00029	ath-miR414	Arabidopsis thaliana	21	UCAUCUUCAUCAUCAUCGUCA
EL399719	824	-31.9	194	0.003278	ath-miR414	Arabidopsis thaliana	21	UCAUCUUCAUCAUCAUCGUCA
EL399807	825	-33.1	357	0.001708	ath-miR414	Arabidopsis thaliana	21	UCAUCUUCAUCAUCAUCGUCA
EL399807	825	-30	494	0.00924	ath-miR414	Arabidopsis thaliana	21	UCAUCUUCAUCAUCAUCGUCA
EL400304	781	-29.9	507	0.008901	ath-miR414	Arabidopsis thaliana	21	UCAUCUUCAUCAUCAUCGUCA
EL400480	689	-36.1	543	0.000229	ath-miR414	Arabidopsis thaliana	21	UCAUCUUCAUCAUCAUCGUCA
EL400662	763	-29.9	444	0.008557	ath-miR414	Arabidopsis thaliana	21	UCAUCUUCAUCAUCAUCGUCA
EL400913	755	-30.8	3	0.005128	ath-miR414	Arabidopsis thaliana	21	UCAUCUUCAUCAUCAUCGUCA
EL400970	771	-30.9	217	0.005036	ath-miR414	Arabidopsis thaliana	21	UCAUCUUCAUCAUCAUCGUCA
EL400984	747	-31.1	173	0.004268	ath-miR414	Arabidopsis thaliana	21	UCAUCUUCAUCAUCAUCGUCA
EL401075	729	-33.9	635	0.000871	ath-miR414	Arabidopsis thaliana	21	UCAUCUUCAUCAUCAUCGUCA
EL401130	807	-29.7	541	0.010485	ath-miR414	Arabidopsis thaliana	21	UCAUCUUCAUCAUCAUCGUCA
EL401427	836	-29.9	457	0.009973	ath-miR414	Arabidopsis thaliana	21	UCAUCUUCAUCAUCAUCGUCA
EL401600	780	-30.9	241	0.005139	ath-miR414	Arabidopsis thaliana	21	UCAUCUUCAUCAUCAUCGUCA
EL401717	715	-30.2	197	0.006491	ath-miR414	Arabidopsis thaliana	21	UCAUCUUCAUCAUCAUCGUCA
EL401828	795	-31.3	43	0.004269	ath-miR414	Arabidopsis thaliana	21	UCAUCUUCAUCAUCAUCGUCA
EL401972	816	-30.9	776	0.005558	ath-miR414	Arabidopsis thaliana	21	UCAUCUUCAUCAUCAUCGUCA
EL402032	519	-29.5	449	0.00545	ath-miR414	Arabidopsis thaliana	21	UCAUCUUCAUCAUCAUCGUCA
EL402178	860	-29.6	598	0.01229	ath-miR414	Arabidopsis thaliana	21	UCAUCUUCAUCAUCAUCGUCA
EL402284	732	-30.2	537	0.006761	ath-miR414	Arabidopsis thaliana	21	UCAUCUUCAUCAUCAUCGUCA
EL402285	831	-33.6	733	0.001318	ath-miR414	Arabidopsis thaliana	21	UCAUCUUCAUCAUCAUCGUCA
EL402294	838	-29.9	70	0.010012	ath-miR414	Arabidopsis thaliana	21	UCAUCUUCAUCAUCAUCGUCA
EL402386	861	-29.5	126	0.012997	ath-miR414	Arabidopsis thaliana	21	UCAUCUUCAUCAUCAUCGUCA
EL402657	827	-34.5	495	0.000799	ath-miR414	Arabidopsis thaliana	21	UCAUCUUCAUCAUCAUCGUCA
EL402730	702	-34.1	444	0.000724	ath-miR414	Arabidopsis thaliana	21	UCAUCUUCAUCAUCAUCGUCA
EL402779	812	-32.2	253	0.002711	ath-miR414	Arabidopsis thaliana	21	UCAUCUUCAUCAUCAUCGUCA
EL403003	836	-33.3	205	0.00157	ath-miR414	Arabidopsis thaliana	21	UCAUCUUCAUCAUCAUCGUCA
EL403368	739	-30.7	621	0.005219	ath-miR414	Arabidopsis thaliana	21	UCAUCUUCAUCAUCAUCGUCA
EL403499	796	-33.2	37	0.001513	ath-miR414	Arabidopsis thaliana	21	UCAUCUUCAUCAUCAUCGUCA
EL403530	832	-35.2	103	0.000552	ath-miR414	Arabidopsis thaliana	21	UCAUCUUCAUCAUCAUCGUCA
EL403614	835	-33.3	223	0.001566	ath-miR414	Arabidopsis thaliana	21	UCAUCUUCAUCAUCAUCGUCA
EL403618	847	-29.9	70	0.010191	ath-miR414	Arabidopsis thaliana	21	UCAUCUUCAUCAUCAUCGUCA
EL403725	730	-29.9	385	0.007938	ath-miR414	Arabidopsis thaliana	21	UCAUCUUCAUCAUCAUCGUCA
EL403750	847	-34.2	537	0.000985	ath-miR414	Arabidopsis thaliana	21	UCAUCUUCAUCAUCAUCGUCA
EL403828	850	-29.8	358	0.010821	ath-miR414	Arabidopsis thaliana	21	UCAUCUUCAUCAUCAUCGUCA
EL403832	780	-30.6	550	0.006056	ath-miR414	Arabidopsis thaliana	21	UCAUCUUCAUCAUCAUCGUCA
EL403898	797	-29.9	606	0.009209	ath-miR414	Arabidopsis thaliana	21	UCAUCUUCAUCAUCAUCGUCA
EL403976	844	-31.1	156	0.005284	ath-miR414	Arabidopsis thaliana	21	UCAUCUUCAUCAUCAUCGUCA
EL404044	670	-30.2	593	0.005795	ath-miR414	Arabidopsis thaliana	21	UCAUCUUCAUCAUCAUCGUCA
EL404176	772	-33.2	26	0.001429	ath-miR414	Arabidopsis thaliana	21	UCAUCUUCAUCAUCAUCGUCA
EL404373	779	-33.9	705	0.00099	ath-miR414	Arabidopsis thaliana	21	UCAUCUUCAUCAUCAUCGUCA
EL405047	806	-29.1	2	0.0145	ath-miR414	Arabidopsis thaliana	21	UCAUCUUCAUCAUCAUCGUCA
EL405154	770	-29.7	623	0.009695	ath-miR414	Arabidopsis thaliana	21	UCAUCUUCAUCAUCAUCGUCA
EL405411	674	-33.9	577	0.000747	ath-miR414	Arabidopsis thaliana	21	UCAUCUUCAUCAUCAUCGUCA
EL405528	755	-29.9	459	0.008406	ath-miR414	Arabidopsis thaliana	21	UCAUCUUCAUCAUCAUCGUCA
EL405539	748	-33	201	0.001503	ath-miR414	Arabidopsis thaliana	21	UCAUCUUCAUCAUCAUCGUCA
EL405787	734	-33.9	690	0.000882	ath-miR414	Arabidopsis thaliana	21	UCAUCUUCAUCAUCAUCGUCA
EL405787	734	-31.7	422	0.002971	ath-miR414	Arabidopsis thaliana	21	UCAUCUUCAUCAUCAUCGUCA
EL405958	838	-31.1	157	0.005219	ath-miR414	Arabidopsis thaliana	21	UCAUCUUCAUCAUCAUCGUCA
EL406128	863	-32.1	72	0.003192	ath-miR414	Arabidopsis thaliana	21	UCAUCUUCAUCAUCAUCGUCA
EL406135	816	-30.5	534	0.006911	ath-miR414	Arabidopsis thaliana	21	UCAUCUUCAUCAUCAUCGUCA
EL406217	830	-29.6	754	0.011596	ath-miR414	Arabidopsis thaliana	21	UCAUCUUCAUCAUCAUCGUCA
EL406238	816	-30.6	193	0.006544	ath-miR414	Arabidopsis thaliana	21	UCAUCUUCAUCAUCAUCGUCA
EL406255	830	-32.2	716	0.00282	ath-miR414	Arabidopsis thaliana	21	UCAUCUUCAUCAUCAUCGUCA
EL406330	730	-30.7	604	0.005108	ath-miR414	Arabidopsis thaliana	21	UCAUCUUCAUCAUCAUCGUCA
EL406490	756	-29.7	682	0.009401	ath-miR414	Arabidopsis thaliana	21	UCAUCUUCAUCAUCAUCGUCA
EL406506	714	-29	649	0.012551	ath-miR414	Arabidopsis thaliana	21	UCAUCUUCAUCAUCAUCGUCA
EL406530	750	-31.1	218	0.004298	ath-miR414	Arabidopsis thaliana	21	UCAUCUUCAUCAUCAUCGUCA
EL406575	825	-30	773	0.00924	ath-miR414	Arabidopsis thaliana	21	UCAUCUUCAUCAUCAUCGUCA
EL406644	758	-29.1	216	0.013115	ath-miR414	Arabidopsis thaliana	21	UCAUCUUCAUCAUCAUCGUCA
EL406880	663	-30.2	601	0.005689	ath-miR414	Arabidopsis thaliana	21	UCAUCUUCAUCAUCAUCGUCA
EL406959	834	-31	227	0.005465	ath-miR414	Arabidopsis thaliana	21	UCAUCUUCAUCAUCAUCGUCA
EL407013	694	-29.3	125	0.010142	ath-miR414	Arabidopsis thaliana	21	UCAUCUUCAUCAUCAUCGUCA
EL407063	800	-31.8	36	0.003284	ath-miR414	Arabidopsis thaliana	21	UCAUCUUCAUCAUCAUCGUCA
EL407656	804	-29.8	386	0.009868	ath-miR414	Arabidopsis thaliana	21	UCAUCUUCAUCAUCAUCGUCA
EL407755	833	-33.2	38	0.001646	ath-miR414	Arabidopsis thaliana	21	UCAUCUUCAUCAUCAUCGUCA
EL407812	836	-29.1	198	0.015382	ath-miR414	Arabidopsis thaliana	21	UCAUCUUCAUCAUCAUCGUCA
EL407917	829	-34.1	612	0.000999	ath-miR414	Arabidopsis thaliana	21	UCAUCUUCAUCAUCAUCGUCA
EL408173	796	-29.6	595	0.010822	ath-miR414	Arabidopsis thaliana	21	UCAUCUUCAUCAUCAUCGUCA
EL408394	769	-31.9	591	0.002896	ath-miR414	Arabidopsis thaliana	21	UCAUCUUCAUCAUCAUCGUCA
EL408459	797	-30.1	325	0.008257	ath-miR414	Arabidopsis thaliana	21	UCAUCUUCAUCAUCAUCGUCA
EL408472	688	-29.8	394	0.007577	ath-miR414	Arabidopsis thaliana	21	UCAUCUUCAUCAUCAUCGUCA
EL408512	762	-30.3	144	0.006857	ath-miR414	Arabidopsis thaliana	21	UCAUCUUCAUCAUCAUCGUCA
EL408517	793	-29.6	740	0.010755	ath-miR414	Arabidopsis thaliana	21	UCAUCUUCAUCAUCAUCGUCA
EL408769	729	-29.9	368	0.007919	ath-miR414	Arabidopsis thaliana	21	UCAUCUUCAUCAUCAUCGUCA
EL408835	803	-29.9	529	0.009326	ath-miR414	Arabidopsis thaliana	21	UCAUCUUCAUCAUCAUCGUCA
EL408934	836	-29.7	673	0.011115	ath-miR414	Arabidopsis thaliana	21	UCAUCUUCAUCAUCAUCGUCA
EL408969	866	-31.8	843	0.00378	ath-miR414	Arabidopsis thaliana	21	UCAUCUUCAUCAUCAUCGUCA
EL409001	806	-33.5	610	0.001314	ath-miR414	Arabidopsis thaliana	21	UCAUCUUCAUCAUCAUCGUCA
EL409103	867	-31.8	843	0.003787	ath-miR414	Arabidopsis thaliana	21	UCAUCUUCAUCAUCAUCGUCA
EL409109	826	-29.6	608	0.011504	ath-miR414	Arabidopsis thaliana	21	UCAUCUUCAUCAUCAUCGUCA
EL409257	784	-33.4	761	0.001318	ath-miR414	Arabidopsis thaliana	21	UCAUCUUCAUCAUCAUCGUCA
EL409313	641	-32.1	120	0.001851	ath-miR414	Arabidopsis thaliana	21	UCAUCUUCAUCAUCAUCGUCA
EL409328	798	-33.2	37	0.00152	ath-miR414	Arabidopsis thaliana	21	UCAUCUUCAUCAUCAUCGUCA
EL409413	855	-34.2	536	0.001003	ath-miR414	Arabidopsis thaliana	21	UCAUCUUCAUCAUCAUCGUCA
EL409596	717	-29.9	380	0.007697	ath-miR414	Arabidopsis thaliana	21	UCAUCUUCAUCAUCAUCGUCA
EL409863	837	-36.1	605	0.000342	ath-miR414	Arabidopsis thaliana	21	UCAUCUUCAUCAUCAUCGUCA
EL409914	872	-34.2	546	0.001041	ath-miR414	Arabidopsis thaliana	21	UCAUCUUCAUCAUCAUCGUCA
EL410920	805	-29.8	64	0.009888	ath-miR414	Arabidopsis thaliana	21	UCAUCUUCAUCAUCAUCGUCA
EL410983	820	-33.2	34	0.001599	ath-miR414	Arabidopsis thaliana	21	UCAUCUUCAUCAUCAUCGUCA
EL411296	565	-33.7	142	0.000586	ath-miR414	Arabidopsis thaliana	21	UCAUCUUCAUCAUCAUCGUCA
EL411625	711	-29.6	631	0.008953	ath-miR414	Arabidopsis thaliana	21	UCAUCUUCAUCAUCAUCGUCA
EL411960	578	-33.7	113	0.000614	ath-miR414	Arabidopsis thaliana	21	UCAUCUUCAUCAUCAUCGUCA
EL411992	734	-34.1	476	0.00079	ath-miR414	Arabidopsis thaliana	21	UCAUCUUCAUCAUCAUCGUCA
EL412076	800	-33.2	38	0.001527	ath-miR414	Arabidopsis thaliana	21	UCAUCUUCAUCAUCAUCGUCA
EL412138	809	-31.9	612	0.003172	ath-miR414	Arabidopsis thaliana	21	UCAUCUUCAUCAUCAUCGUCA
EL412142	723	-33.3	182	0.001194	ath-miR414	Arabidopsis thaliana	21	UCAUCUUCAUCAUCAUCGUCA
EL412341	759	-30.2	660	0.007195	ath-miR414	Arabidopsis thaliana	21	UCAUCUUCAUCAUCAUCGUCA
EL510212	852	-29	787	0.016737	ath-miR414	Arabidopsis thaliana	21	UCAUCUUCAUCAUCAUCGUCA
EL510263	803	-29.6	604	0.010981	ath-miR414	Arabidopsis thaliana	21	UCAUCUUCAUCAUCAUCGUCA
EL510364	907	-32.3	63	0.003129	ath-miR414	Arabidopsis thaliana	21	UCAUCUUCAUCAUCAUCGUCA
EL510379	873	-29.6	600	0.012594	ath-miR414	Arabidopsis thaliana	21	UCAUCUUCAUCAUCAUCGUCA
EL510431	825	-31.2	189	0.00481	ath-miR414	Arabidopsis thaliana	21	UCAUCUUCAUCAUCAUCGUCA
EL510499	817	-29.6	602	0.011299	ath-miR414	Arabidopsis thaliana	21	UCAUCUUCAUCAUCAUCGUCA
EL510521	814	-29.6	598	0.01123	ath-miR414	Arabidopsis thaliana	21	UCAUCUUCAUCAUCAUCGUCA
EL510536	656	-32.7	481	0.001383	ath-miR414	Arabidopsis thaliana	21	UCAUCUUCAUCAUCAUCGUCA
EL510620	884	-31.2	189	0.00542	ath-miR414	Arabidopsis thaliana	21	UCAUCUUCAUCAUCAUCGUCA
EL510920	709	-30.2	533	0.006397	ath-miR414	Arabidopsis thaliana	21	UCAUCUUCAUCAUCAUCGUCA
EL394102	842	-29	373	0.014633	ath-miR415	Arabidopsis thaliana	21	AACAGAGCAGAAACAGAACAU
EL406680	770	-29	694	0.012645	ath-miR415	Arabidopsis thaliana	21	AACAGAGCAGAAACAGAACAU
EL408200	563	-32.9	458	0.000796	ath-miR415	Arabidopsis thaliana	21	AACAGAGCAGAAACAGAACAU
EL408577	833	-31.5	607	0.003655	ath-miR415	Arabidopsis thaliana	21	AACAGAGCAGAAACAGAACAU
EL510888	560	-32.9	441	0.000787	ath-miR415	Arabidopsis thaliana	21	AACAGAGCAGAAACAGAACAU
EL372919	835	-31.2	753	0.006019	ath-miR416	Arabidopsis thaliana	21	GGUUCGUACGUACACUGUUCA
EL386021	804	-31.4	280	0.005065	ath-miR416	Arabidopsis thaliana	21	GGUUCGUACGUACACUGUUCA
EL386375	792	-31.4	279	0.004934	ath-miR416	Arabidopsis thaliana	21	GGUUCGUACGUACACUGUUCA
EL387599	764	-29.3	299	0.014405	ath-miR416	Arabidopsis thaliana	21	GGUUCGUACGUACACUGUUCA
EL396597	803	-31.4	279	0.005054	ath-miR416	Arabidopsis thaliana	21	GGUUCGUACGUACACUGUUCA
EL403979	841	-29.4	424	0.010967	ath-miR417	Arabidopsis thaliana	21	GAAGGUAGUGAAUUUGUUCGA
EL404401	799	-29.4	389	0.010072	ath-miR417	Arabidopsis thaliana	21	GAAGGUAGUGAAUUUGUUCGA
EL374127	757	-29.3	660	0.010329	ath-miR418	Arabidopsis thaliana	21	UAAUGUGAUGAUGAACUGACC
EL373205	833	-31.3	23	0.003825	ath-miR419	Arabidopsis thaliana	21	UUAUGAAUGCUGAGGAUGUUG
EL374973	618	-29	54	0.008207	ath-miR419	Arabidopsis thaliana	21	UUAUGAAUGCUGAGGAUGUUG
EL388524	708	-29.9	496	0.00626	ath-miR419	Arabidopsis thaliana	21	UUAUGAAUGCUGAGGAUGUUG
EL400721	681	-29	118	0.009697	ath-miR419	Arabidopsis thaliana	21	UUAUGAAUGCUGAGGAUGUUG
EL412208	652	-29	120	0.009002	ath-miR419	Arabidopsis thaliana	21	UUAUGAAUGCUGAGGAUGUUG
EL374099	760	-29.4	56	0.007978	ath-miR420	Arabidopsis thaliana	21	UAAACUAAUCACGGAAAUGCA
EL382352	822	-29.1	72	0.013551	ath-miR4221	Arabidopsis thaliana	22	UUUUCCUCUGUUGAAUUCUUGC
EL386212	781	-29.1	70	0.012466	ath-miR4221	Arabidopsis thaliana	22	UUUUCCUCUGUUGAAUUCUUGC
EL386667	764	-29.1	84	0.012022	ath-miR4221	Arabidopsis thaliana	22	UUUUCCUCUGUUGAAUUCUUGC
EL386727	836	-29.1	69	0.013927	ath-miR4221	Arabidopsis thaliana	22	UUUUCCUCUGUUGAAUUCUUGC
EL387976	783	-29.1	106	0.012518	ath-miR4221	Arabidopsis thaliana	22	UUUUCCUCUGUUGAAUUCUUGC
EL390661	752	-29.1	386	0.011712	ath-miR4221	Arabidopsis thaliana	22	UUUUCCUCUGUUGAAUUCUUGC
EL391247	809	-29.1	65	0.013205	ath-miR4221	Arabidopsis thaliana	22	UUUUCCUCUGUUGAAUUCUUGC
EL392882	691	-29.1	168	0.010169	ath-miR4221	Arabidopsis thaliana	22	UUUUCCUCUGUUGAAUUCUUGC
EL394183	857	-29.9	285	0.009373	ath-miR4221	Arabidopsis thaliana	22	UUUUCCUCUGUUGAAUUCUUGC
EL394763	824	-29.1	91	0.013605	ath-miR4221	Arabidopsis thaliana	22	UUUUCCUCUGUUGAAUUCUUGC
EL397778	788	-29.3	547	0.011333	ath-miR4221	Arabidopsis thaliana	22	UUUUCCUCUGUUGAAUUCUUGC
EL611810	531	-29	15	0.006821	ath-miR4221	Arabidopsis thaliana	22	UUUUCCUCUGUUGAAUUCUUGC
EL611811	544	-29	13	0.00712	ath-miR4221	Arabidopsis thaliana	22	UUUUCCUCUGUUGAAUUCUUGC
EL611827	785	-29	50	0.013281	ath-miR4221	Arabidopsis thaliana	22	UUUUCCUCUGUUGAAUUCUUGC
EL611845	724	-31.3	42	0.003236	ath-miR4221	Arabidopsis thaliana	22	UUUUCCUCUGUUGAAUUCUUGC
EL611884	734	-33.5	55	0.000975	ath-miR4221	Arabidopsis thaliana	22	UUUUCCUCUGUUGAAUUCUUGC
EL611889	530	-33	66	0.00068	ath-miR4221	Arabidopsis thaliana	22	UUUUCCUCUGUUGAAUUCUUGC
EL611906	646	-29	10	0.009595	ath-miR4221	Arabidopsis thaliana	22	UUUUCCUCUGUUGAAUUCUUGC
EL611909	777	-29	52	0.01306	ath-miR4221	Arabidopsis thaliana	22	UUUUCCUCUGUUGAAUUCUUGC
EL611930	731	-29	51	0.011811	ath-miR4221	Arabidopsis thaliana	22	UUUUCCUCUGUUGAAUUCUUGC
EL373559	823	-30.2	361	0.009544	ath-miR4227	Arabidopsis thaliana	21	UCACUGGUACCAAUCAUUCCA
EL375167	828	-30	714	0.010735	ath-miR4227	Arabidopsis thaliana	21	UCACUGGUACCAAUCAUUCCA
EL386436	780	-30.2	362	0.008724	ath-miR4227	Arabidopsis thaliana	21	UCACUGGUACCAAUCAUUCCA
EL390091	787	-30	674	0.009867	ath-miR4227	Arabidopsis thaliana	21	UCACUGGUACCAAUCAUUCCA
EL393848	741	-32.1	276	0.002841	ath-miR4227	Arabidopsis thaliana	21	UCACUGGUACCAAUCAUUCCA
EL396456	865	-30	737	0.011534	ath-miR4227	Arabidopsis thaliana	21	UCACUGGUACCAAUCAUUCCA
EL397540	757	-30	711	0.009245	ath-miR4227	Arabidopsis thaliana	21	UCACUGGUACCAAUCAUUCCA
EL399736	828	-29.4	401	0.014811	ath-miR4227	Arabidopsis thaliana	21	UCACUGGUACCAAUCAUUCCA
EL402441	729	-30.4	149	0.006976	ath-miR4227	Arabidopsis thaliana	21	UCACUGGUACCAAUCAUUCCA
EL403675	866	-29.2	143	0.017709	ath-miR4227	Arabidopsis thaliana	21	UCACUGGUACCAAUCAUUCCA
EL406959	834	-31.1	214	0.006015	ath-miR4227	Arabidopsis thaliana	21	UCACUGGUACCAAUCAUUCCA
EL408358	690	-30.2	359	0.007078	ath-miR4227	Arabidopsis thaliana	21	UCACUGGUACCAAUCAUUCCA
EL409312	692	-31.4	501	0.003683	ath-miR4227	Arabidopsis thaliana	21	UCACUGGUACCAAUCAUUCCA
EL510700	826	-29.2	122	0.016423	ath-miR4227	Arabidopsis thaliana	21	UCACUGGUACCAAUCAUUCCA
EL373393	827	-31.5	277	0.006105	ath-miR4228	Arabidopsis thaliana	21	AUAGCCUUGAACGCCGUCGUU
EL375135	800	-32.8	98	0.002889	ath-miR4228	Arabidopsis thaliana	21	AUAGCCUUGAACGCCGUCGUU
EL376555	789	-30.6	141	0.009087	ath-miR4228	Arabidopsis thaliana	21	AUAGCCUUGAACGCCGUCGUU
EL376817	727	-31.3	328	0.005437	ath-miR4228	Arabidopsis thaliana	21	AUAGCCUUGAACGCCGUCGUU
EL379734	824	-30.7	103	0.009265	ath-miR4228	Arabidopsis thaliana	21	AUAGCCUUGAACGCCGUCGUU
EL380026	809	-31.4	1	0.006199	ath-miR4228	Arabidopsis thaliana	21	AUAGCCUUGAACGCCGUCGUU
EL380119	783	-33.7	159	0.00172	ath-miR4228	Arabidopsis thaliana	21	AUAGCCUUGAACGCCGUCGUU
EL383588	814	-30.5	354	0.010092	ath-miR4228	Arabidopsis thaliana	21	AUAGCCUUGAACGCCGUCGUU
EL384054	773	-30.7	120	0.008325	ath-miR4228	Arabidopsis thaliana	21	AUAGCCUUGAACGCCGUCGUU
EL384233	548	-31.5	88	0.002929	ath-miR4228	Arabidopsis thaliana	21	AUAGCCUUGAACGCCGUCGUU
EL385464	771	-32.7	192	0.002852	ath-miR4228	Arabidopsis thaliana	21	AUAGCCUUGAACGCCGUCGUU
EL391262	834	-30.9	793	0.008505	ath-miR4228	Arabidopsis thaliana	21	AUAGCCUUGAACGCCGUCGUU
EL392134	725	-30.8	651	0.007076	ath-miR4228	Arabidopsis thaliana	21	AUAGCCUUGAACGCCGUCGUU
EL392917	754	-32.8	108	0.002596	ath-miR4228	Arabidopsis thaliana	21	AUAGCCUUGAACGCCGUCGUU
EL397865	794	-32.7	118	0.003006	ath-miR4228	Arabidopsis thaliana	21	AUAGCCUUGAACGCCGUCGUU
EL399057	706	-30.8	77	0.00676	ath-miR4228	Arabidopsis thaliana	21	AUAGCCUUGAACGCCGUCGUU
EL400638	765	-31.2	330	0.006265	ath-miR4228	Arabidopsis thaliana	21	AUAGCCUUGAACGCCGUCGUU
EL400687	701	-34.7	50	0.000815	ath-miR4228	Arabidopsis thaliana	21	AUAGCCUUGAACGCCGUCGUU
EL400891	743	-32.8	111	0.002528	ath-miR4228	Arabidopsis thaliana	21	AUAGCCUUGAACGCCGUCGUU
EL401913	860	-30.8	268	0.009435	ath-miR4228	Arabidopsis thaliana	21	AUAGCCUUGAACGCCGUCGUU
EL402657	827	-32.3	543	0.003996	ath-miR4228	Arabidopsis thaliana	21	AUAGCCUUGAACGCCGUCGUU
EL402688	685	-34.7	22	0.000779	ath-miR4228	Arabidopsis thaliana	21	AUAGCCUUGAACGCCGUCGUU
EL403361	820	-33.3	591	0.002316	ath-miR4228	Arabidopsis thaliana	21	AUAGCCUUGAACGCCGUCGUU
EL405389	665	-30.5	343	0.007168	ath-miR4228	Arabidopsis thaliana	21	AUAGCCUUGAACGCCGUCGUU
EL406063	861	-32.7	124	0.003471	ath-miR4228	Arabidopsis thaliana	21	AUAGCCUUGAACGCCGUCGUU
EL406066	796	-32.4	216	0.003543	ath-miR4228	Arabidopsis thaliana	21	AUAGCCUUGAACGCCGUCGUU
EL406900	812	-30.7	98	0.009041	ath-miR4228	Arabidopsis thaliana	21	AUAGCCUUGAACGCCGUCGUU
EL407141	807	-32.4	156	0.00363	ath-miR4228	Arabidopsis thaliana	21	AUAGCCUUGAACGCCGUCGUU
EL407965	816	-31.7	105	0.005366	ath-miR4228	Arabidopsis thaliana	21	AUAGCCUUGAACGCCGUCGUU
EL408574	750	-32	214	0.003946	ath-miR4228	Arabidopsis thaliana	21	AUAGCCUUGAACGCCGUCGUU
EL408608	741	-30.8	83	0.007346	ath-miR4228	Arabidopsis thaliana	21	AUAGCCUUGAACGCCGUCGUU
EL410012	836	-32.7	113	0.003295	ath-miR4228	Arabidopsis thaliana	21	AUAGCCUUGAACGCCGUCGUU
EL411505	699	-30.7	97	0.007013	ath-miR4228	Arabidopsis thaliana	21	AUAGCCUUGAACGCCGUCGUU
EL411718	850	-32	235	0.004912	ath-miR4228	Arabidopsis thaliana	21	AUAGCCUUGAACGCCGUCGUU
EL510436	856	-33.8	67	0.001921	ath-miR4228	Arabidopsis thaliana	21	AUAGCCUUGAACGCCGUCGUU
EL401123	834	-30	640	0.006745	ath-miR4239	Arabidopsis thaliana	21	UUUGUUAUUUUCGCAUGCUCC
EL402935	726	-31.1	659	0.002848	ath-miR4239	Arabidopsis thaliana	21	UUUGUUAUUUUCGCAUGCUCC
EL403844	851	-32	768	0.002296	ath-miR4239	Arabidopsis thaliana	21	UUUGUUAUUUUCGCAUGCUCC
EL409194	822	-30	641	0.00658	ath-miR4239	Arabidopsis thaliana	21	UUUGUUAUUUUCGCAUGCUCC
EL409201	857	-30	654	0.007065	ath-miR4239	Arabidopsis thaliana	21	UUUGUUAUUUUCGCAUGCUCC
EL409282	791	-33.5	418	0.000866	ath-miR4239	Arabidopsis thaliana	21	UUUGUUAUUUUCGCAUGCUCC
EL411456	738	-29	661	0.009588	ath-miR4239	Arabidopsis thaliana	21	UUUGUUAUUUUCGCAUGCUCC
EL381155	786	-29	400	0.01544	ath-miR4240	Arabidopsis thaliana	21	UGACUAGACCCGUAACAUUAC
EL386469	786	-29	355	0.01544	ath-miR4240	Arabidopsis thaliana	21	UGACUAGACCCGUAACAUUAC
EL410698	794	-29	363	0.015695	ath-miR4240	Arabidopsis thaliana	21	UGACUAGACCCGUAACAUUAC
EL412301	830	-29.8	808	0.010945	ath-miR4240	Arabidopsis thaliana	21	UGACUAGACCCGUAACAUUAC
EL373120	826	-29.7	387	0.015306	ath-miR447a,ath-miR447b	Arabidopsis thaliana	22	UUGGGGACGAGAUGUUUUGUUG
EL373667	790	-29.9	135	0.012811	ath-miR447a,ath-miR447b	Arabidopsis thaliana	22	UUGGGGACGAGAUGUUUUGUUG
EL375063	553	-31.2	298	0.003409	ath-miR447a,ath-miR447b	Arabidopsis thaliana	22	UUGGGGACGAGAUGUUUUGUUG
EL377581	786	-29.9	132	0.012705	ath-miR447a,ath-miR447b	Arabidopsis thaliana	22	UUGGGGACGAGAUGUUUUGUUG
EL380452	452	-30	142	0.004605	ath-miR447a,ath-miR447b	Arabidopsis thaliana	22	UUGGGGACGAGAUGUUUUGUUG
EL380541	759	-29.7	681	0.013351	ath-miR447a,ath-miR447b	Arabidopsis thaliana	22	UUGGGGACGAGAUGUUUUGUUG
EL380765	805	-29.9	109	0.013209	ath-miR447a,ath-miR447b	Arabidopsis thaliana	22	UUGGGGACGAGAUGUUUUGUUG
EL380791	744	-29.9	87	0.011611	ath-miR447a,ath-miR447b	Arabidopsis thaliana	22	UUGGGGACGAGAUGUUUUGUUG
EL381400	812	-30.4	14	0.010274	ath-miR447a,ath-miR447b	Arabidopsis thaliana	22	UUGGGGACGAGAUGUUUUGUUG
EL383596	830	-29.9	129	0.013878	ath-miR447a,ath-miR447b	Arabidopsis thaliana	22	UUGGGGACGAGAUGUUUUGUUG
EL384989	780	-29.9	111	0.012548	ath-miR447a,ath-miR447b	Arabidopsis thaliana	22	UUGGGGACGAGAUGUUUUGUUG
EL385004	737	-31.1	161	0.006004	ath-miR447a,ath-miR447b	Arabidopsis thaliana	22	UUGGGGACGAGAUGUUUUGUUG
EL389529	783	-32.4	138	0.003325	ath-miR447a,ath-miR447b	Arabidopsis thaliana	22	UUGGGGACGAGAUGUUUUGUUG
EL392356	754	-29.7	680	0.013208	ath-miR447a,ath-miR447b	Arabidopsis thaliana	22	UUGGGGACGAGAUGUUUUGUUG
EL392460	721	-29.7	677	0.012273	ath-miR447a,ath-miR447b	Arabidopsis thaliana	22	UUGGGGACGAGAUGUUUUGUUG
EL393949	799	-31.3	126	0.006196	ath-miR447a,ath-miR447b	Arabidopsis thaliana	22	UUGGGGACGAGAUGUUUUGUUG
EL394173	803	-30.2	199	0.011218	ath-miR447a,ath-miR447b	Arabidopsis thaliana	22	UUGGGGACGAGAUGUUUUGUUG
EL394757	792	-30.7	20	0.008404	ath-miR447a,ath-miR447b	Arabidopsis thaliana	22	UUGGGGACGAGAUGUUUUGUUG
EL395043	769	-30.2	244	0.010446	ath-miR447a,ath-miR447b	Arabidopsis thaliana	22	UUGGGGACGAGAUGUUUUGUUG
EL395520	821	-29.7	327	0.015158	ath-miR447a,ath-miR447b	Arabidopsis thaliana	22	UUGGGGACGAGAUGUUUUGUUG
EL395976	763	-34	294	0.001346	ath-miR447a,ath-miR447b	Arabidopsis thaliana	22	UUGGGGACGAGAUGUUUUGUUG
EL396811	824	-29.9	86	0.013717	ath-miR447a,ath-miR447b	Arabidopsis thaliana	22	UUGGGGACGAGAUGUUUUGUUG
EL398026	799	-30.1	619	0.011734	ath-miR447a,ath-miR447b	Arabidopsis thaliana	22	UUGGGGACGAGAUGUUUUGUUG
EL399253	653	-29.7	373	0.010405	ath-miR447a,ath-miR447b	Arabidopsis thaliana	22	UUGGGGACGAGAUGUUUUGUUG
EL401428	834	-29.7	694	0.015544	ath-miR447a,ath-miR447b	Arabidopsis thaliana	22	UUGGGGACGAGAUGUUUUGUUG
EL402831	787	-31.3	133	0.006038	ath-miR447a,ath-miR447b	Arabidopsis thaliana	22	UUGGGGACGAGAUGUUUUGUUG
EL403033	848	-29.7	673	0.015962	ath-miR447a,ath-miR447b	Arabidopsis thaliana	22	UUGGGGACGAGAUGUUUUGUUG
EL404477	806	-29.7	640	0.014716	ath-miR447a,ath-miR447b	Arabidopsis thaliana	22	UUGGGGACGAGAUGUUUUGUUG
EL405215	815	-30.9	703	0.007927	ath-miR447a,ath-miR447b	Arabidopsis thaliana	22	UUGGGGACGAGAUGUUUUGUUG
EL406496	737	-29.7	679	0.012724	ath-miR447a,ath-miR447b	Arabidopsis thaliana	22	UUGGGGACGAGAUGUUUUGUUG
EL407880	782	-30.4	281	0.009654	ath-miR447a,ath-miR447b	Arabidopsis thaliana	22	UUGGGGACGAGAUGUUUUGUUG
EL408137	799	-29.7	643	0.014511	ath-miR447a,ath-miR447b	Arabidopsis thaliana	22	UUGGGGACGAGAUGUUUUGUUG
EL408814	840	-29.7	285	0.015723	ath-miR447a,ath-miR447b	Arabidopsis thaliana	22	UUGGGGACGAGAUGUUUUGUUG
EL409120	858	-29.7	621	0.016263	ath-miR447a,ath-miR447b	Arabidopsis thaliana	22	UUGGGGACGAGAUGUUUUGUUG
EL409477	786	-30.4	86	0.009736	ath-miR447a,ath-miR447b	Arabidopsis thaliana	22	UUGGGGACGAGAUGUUUUGUUG
EL409799	759	-29.9	252	0.011999	ath-miR447a,ath-miR447b	Arabidopsis thaliana	22	UUGGGGACGAGAUGUUUUGUUG
EL412368	818	-29.7	649	0.01507	ath-miR447a,ath-miR447b	Arabidopsis thaliana	22	UUGGGGACGAGAUGUUUUGUUG
EL377915	746	-30.4	85	0.008923	ath-miR447c-3p	Arabidopsis thaliana	22	UUGGGGACGACAUCUUUUGUUG
EL381696	802	-31.3	238	0.006236	ath-miR447c-3p	Arabidopsis thaliana	22	UUGGGGACGACAUCUUUUGUUG
EL382239	797	-29.9	645	0.012996	ath-miR447c-3p	Arabidopsis thaliana	22	UUGGGGACGACAUCUUUUGUUG
EL384820	722	-30	489	0.010471	ath-miR447c-3p	Arabidopsis thaliana	22	UUGGGGACGACAUCUUUUGUUG
EL393267	803	-29.8	494	0.013872	ath-miR447c-3p	Arabidopsis thaliana	22	UUGGGGACGACAUCUUUUGUUG
EL395883	747	-30	594	0.01108	ath-miR447c-3p	Arabidopsis thaliana	22	UUGGGGACGACAUCUUUUGUUG
EL400547	675	-30	543	0.009352	ath-miR447c-3p	Arabidopsis thaliana	22	UUGGGGACGACAUCUUUUGUUG
EL403047	678	-30	541	0.009423	ath-miR447c-3p	Arabidopsis thaliana	22	UUGGGGACGACAUCUUUUGUUG
EL405125	762	-31.5	593	0.005132	ath-miR447c-3p	Arabidopsis thaliana	22	UUGGGGACGACAUCUUUUGUUG
EL405198	764	-31.6	377	0.004886	ath-miR447c-3p	Arabidopsis thaliana	22	UUGGGGACGACAUCUUUUGUUG
EL405287	750	-30.6	81	0.008089	ath-miR447c-3p	Arabidopsis thaliana	22	UUGGGGACGACAUCUUUUGUUG
EL405917	692	-30	460	0.009753	ath-miR447c-3p	Arabidopsis thaliana	22	UUGGGGACGACAUCUUUUGUUG
EL406058	811	-30	579	0.012678	ath-miR447c-3p	Arabidopsis thaliana	22	UUGGGGACGACAUCUUUUGUUG
EL409306	804	-30.2	239	0.011241	ath-miR447c-3p	Arabidopsis thaliana	22	UUGGGGACGACAUCUUUUGUUG
EL410263	716	-30.6	82	0.007476	ath-miR447c-3p	Arabidopsis thaliana	22	UUGGGGACGACAUCUUUUGUUG
EL410277	679	-30	524	0.009446	ath-miR447c-3p	Arabidopsis thaliana	22	UUGGGGACGACAUCUUUUGUUG
EL410686	620	-30	526	0.00809	ath-miR447c-3p	Arabidopsis thaliana	22	UUGGGGACGACAUCUUUUGUUG
EL510536	656	-32.1	121	0.002842	ath-miR447c-3p	Arabidopsis thaliana	22	UUGGGGACGACAUCUUUUGUUG
EL381909	795	-30.2	589	0.005973	ath-miR5012	Arabidopsis thaliana	21	UUUUACUGCUACUUGUGUUCC
EL384929	769	-30.2	571	0.005638	ath-miR5012	Arabidopsis thaliana	21	UUUUACUGCUACUUGUGUUCC
EL389272	790	-30.2	621	0.005908	ath-miR5012	Arabidopsis thaliana	21	UUUUACUGCUACUUGUGUUCC
EL376571	705	-30.8	112	0.003965	ath-miR5013	Arabidopsis thaliana	21	UUUGUGACAUCUAGGUGCUUU
EL383018	729	-29	648	0.011451	ath-miR5013	Arabidopsis thaliana	21	UUUGUGACAUCUAGGUGCUUU
EL383072	819	-29.9	468	0.00847	ath-miR5013	Arabidopsis thaliana	21	UUUGUGACAUCUAGGUGCUUU
EL384588	776	-29.9	517	0.007731	ath-miR5013	Arabidopsis thaliana	21	UUUGUGACAUCUAGGUGCUUU
EL399375	653	-29.1	622	0.008988	ath-miR5013	Arabidopsis thaliana	21	UUUGUGACAUCUAGGUGCUUU
EL375661	786	-29.3	40	0.010627	ath-miR5015a	Arabidopsis thaliana	21	UUGGUGUUAUGUGUAGUCUUC
EL389229	762	-32.4	183	0.001803	ath-miR5015a	Arabidopsis thaliana	21	UUGGUGUUAUGUGUAGUCUUC
EL391739	824	-29.9	714	0.008264	ath-miR5015a	Arabidopsis thaliana	21	UUGGUGUUAUGUGUAGUCUUC
EL401106	824	-29.9	637	0.008264	ath-miR5015a	Arabidopsis thaliana	21	UUGGUGUUAUGUGUAGUCUUC
EL401383	737	-32.4	180	0.001694	ath-miR5015a	Arabidopsis thaliana	21	UUGGUGUUAUGUGUAGUCUUC
EL403691	832	-32.4	184	0.002121	ath-miR5015a	Arabidopsis thaliana	21	UUGGUGUUAUGUGUAGUCUUC
EL405740	706	-32.4	184	0.001563	ath-miR5015a	Arabidopsis thaliana	21	UUGGUGUUAUGUGUAGUCUUC
EL406073	830	-29.9	666	0.008366	ath-miR5015a	Arabidopsis thaliana	21	UUGGUGUUAUGUGUAGUCUUC
EL406392	747	-32.4	177	0.001738	ath-miR5015a	Arabidopsis thaliana	21	UUGGUGUUAUGUGUAGUCUUC
EL407444	776	-32.4	193	0.001865	ath-miR5015a	Arabidopsis thaliana	21	UUGGUGUUAUGUGUAGUCUUC
EL407902	839	-32.4	189	0.002154	ath-miR5015a	Arabidopsis thaliana	21	UUGGUGUUAUGUGUAGUCUUC
EL375133	777	-30.1	79	0.00652	ath-miR5015b	Arabidopsis thaliana	21	UCUGUUGUUGUUGGUGUUAUG
EL375578	764	-32.1	273	0.00208	ath-miR5015b	Arabidopsis thaliana	21	UCUGUUGUUGUUGGUGUUAUG
EL378026	731	-30.1	47	0.005866	ath-miR5015b	Arabidopsis thaliana	21	UCUGUUGUUGUUGGUGUUAUG
EL378787	772	-29.1	517	0.011229	ath-miR5015b	Arabidopsis thaliana	21	UCUGUUGUUGUUGGUGUUAUG
EL379187	754	-33.3	272	0.001039	ath-miR5015b	Arabidopsis thaliana	21	UCUGUUGUUGUUGGUGUUAUG
EL380651	790	-30.1	87	0.006709	ath-miR5015b	Arabidopsis thaliana	21	UCUGUUGUUGUUGGUGUUAUG
EL380832	711	-29.9	579	0.00625	ath-miR5015b	Arabidopsis thaliana	21	UCUGUUGUUGUUGGUGUUAUG
EL381224	727	-29.6	40	0.007682	ath-miR5015b	Arabidopsis thaliana	21	UCUGUUGUUGUUGGUGUUAUG
EL381975	716	-29.5	56	0.007914	ath-miR5015b	Arabidopsis thaliana	21	UCUGUUGUUGUUGGUGUUAUG
EL382897	784	-30.2	63	0.006264	ath-miR5015b	Arabidopsis thaliana	21	UCUGUUGUUGUUGGUGUUAUG
EL383132	711	-29.6	26	0.007394	ath-miR5015b	Arabidopsis thaliana	21	UCUGUUGUUGUUGGUGUUAUG
EL383354	809	-29	187	0.01282	ath-miR5015b	Arabidopsis thaliana	21	UCUGUUGUUGUUGGUGUUAUG
EL383776	802	-29.4	674	0.010136	ath-miR5015b	Arabidopsis thaliana	21	UCUGUUGUUGUUGGUGUUAUG
EL384497	803	-30.2	59	0.006528	ath-miR5015b	Arabidopsis thaliana	21	UCUGUUGUUGUUGGUGUUAUG
EL386329	830	-30.3	704	0.006537	ath-miR5015b	Arabidopsis thaliana	21	UCUGUUGUUGUUGGUGUUAUG
EL387469	815	-29	189	0.012976	ath-miR5015b	Arabidopsis thaliana	21	UCUGUUGUUGUUGGUGUUAUG
EL388292	732	-32.1	211	0.001922	ath-miR5015b	Arabidopsis thaliana	21	UCUGUUGUUGUUGGUGUUAUG
EL388878	809	-30.2	655	0.006612	ath-miR5015b	Arabidopsis thaliana	21	UCUGUUGUUGUUGGUGUUAUG
EL388878	809	-30.2	697	0.006612	ath-miR5015b	Arabidopsis thaliana	21	UCUGUUGUUGUUGGUGUUAUG
EL391194	826	-30	442	0.00765	ath-miR5015b	Arabidopsis thaliana	21	UCUGUUGUUGUUGGUGUUAUG
EL391654	867	-32.1	284	0.00262	ath-miR5015b	Arabidopsis thaliana	21	UCUGUUGUUGUUGGUGUUAUG
EL392038	722	-30	39	0.00607	ath-miR5015b	Arabidopsis thaliana	21	UCUGUUGUUGUUGGUGUUAUG
EL392661	772	-30.2	57	0.0061	ath-miR5015b	Arabidopsis thaliana	21	UCUGUUGUUGUUGGUGUUAUG
EL392818	831	-30.1	290	0.007314	ath-miR5015b	Arabidopsis thaliana	21	UCUGUUGUUGUUGGUGUUAUG
EL393500	760	-31.2	261	0.003402	ath-miR5015b	Arabidopsis thaliana	21	UCUGUUGUUGUUGGUGUUAUG
EL393508	738	-29	183	0.011011	ath-miR5015b	Arabidopsis thaliana	21	UCUGUUGUUGUUGGUGUUAUG
EL394285	829	-29.3	44	0.011314	ath-miR5015b	Arabidopsis thaliana	21	UCUGUUGUUGUUGGUGUUAUG
EL395140	805	-30.2	57	0.006556	ath-miR5015b	Arabidopsis thaliana	21	UCUGUUGUUGUUGGUGUUAUG
EL395286	826	-30	32	0.00765	ath-miR5015b	Arabidopsis thaliana	21	UCUGUUGUUGUUGGUGUUAUG
EL395291	841	-29.5	303	0.01038	ath-miR5015b	Arabidopsis thaliana	21	UCUGUUGUUGUUGGUGUUAUG
EL396278	788	-32.1	232	0.002202	ath-miR5015b	Arabidopsis thaliana	21	UCUGUUGUUGUUGGUGUUAUG
EL396463	795	-32.2	173	0.002117	ath-miR5015b	Arabidopsis thaliana	21	UCUGUUGUUGUUGGUGUUAUG
EL397955	815	-29.5	427	0.009852	ath-miR5015b	Arabidopsis thaliana	21	UCUGUUGUUGUUGGUGUUAUG
EL399957	829	-30.9	117	0.004686	ath-miR5015b	Arabidopsis thaliana	21	UCUGUUGUUGUUGGUGUUAUG
EL400197	746	-30	47	0.006425	ath-miR5015b	Arabidopsis thaliana	21	UCUGUUGUUGUUGGUGUUAUG
EL401787	751	-29.8	16	0.007265	ath-miR5015b	Arabidopsis thaliana	21	UCUGUUGUUGUUGGUGUUAUG
EL401958	813	-29.8	128	0.008315	ath-miR5015b	Arabidopsis thaliana	21	UCUGUUGUUGUUGGUGUUAUG
EL402527	863	-32.1	39	0.002598	ath-miR5015b	Arabidopsis thaliana	21	UCUGUUGUUGUUGGUGUUAUG
EL403358	803	-29.6	115	0.009095	ath-miR5015b	Arabidopsis thaliana	21	UCUGUUGUUGUUGGUGUUAUG
EL403765	829	-29.8	226	0.008593	ath-miR5015b	Arabidopsis thaliana	21	UCUGUUGUUGUUGGUGUUAUG
EL403995	754	-31	325	0.003749	ath-miR5015b	Arabidopsis thaliana	21	UCUGUUGUUGUUGGUGUUAUG
EL404075	816	-30.2	378	0.00671	ath-miR5015b	Arabidopsis thaliana	21	UCUGUUGUUGUUGGUGUUAUG
EL404547	704	-29.6	27	0.007268	ath-miR5015b	Arabidopsis thaliana	21	UCUGUUGUUGUUGGUGUUAUG
EL404588	803	-30.1	160	0.006899	ath-miR5015b	Arabidopsis thaliana	21	UCUGUUGUUGUUGGUGUUAUG
EL405192	811	-29	180	0.012872	ath-miR5015b	Arabidopsis thaliana	21	UCUGUUGUUGUUGGUGUUAUG
EL405480	834	-32.1	247	0.002442	ath-miR5015b	Arabidopsis thaliana	21	UCUGUUGUUGUUGGUGUUAUG
EL406078	833	-30.2	370	0.00695	ath-miR5015b	Arabidopsis thaliana	21	UCUGUUGUUGUUGGUGUUAUG
EL406257	820	-29.8	405	0.008437	ath-miR5015b	Arabidopsis thaliana	21	UCUGUUGUUGUUGGUGUUAUG
EL406902	836	-30.3	750	0.006618	ath-miR5015b	Arabidopsis thaliana	21	UCUGUUGUUGUUGGUGUUAUG
EL406904	803	-30	20	0.007291	ath-miR5015b	Arabidopsis thaliana	21	UCUGUUGUUGUUGGUGUUAUG
EL407083	817	-29.8	267	0.008385	ath-miR5015b	Arabidopsis thaliana	21	UCUGUUGUUGUUGGUGUUAUG
EL407085	846	-29.1	761	0.013055	ath-miR5015b	Arabidopsis thaliana	21	UCUGUUGUUGUUGGUGUUAUG
EL407144	846	-30.2	57	0.007136	ath-miR5015b	Arabidopsis thaliana	21	UCUGUUGUUGUUGGUGUUAUG
EL407425	852	-29.8	151	0.008996	ath-miR5015b	Arabidopsis thaliana	21	UCUGUUGUUGUUGGUGUUAUG
EL408383	797	-29.5	126	0.009491	ath-miR5015b	Arabidopsis thaliana	21	UCUGUUGUUGUUGGUGUUAUG
EL408511	781	-29	114	0.012098	ath-miR5015b	Arabidopsis thaliana	21	UCUGUUGUUGUUGGUGUUAUG
EL408660	732	-29.6	44	0.007773	ath-miR5015b	Arabidopsis thaliana	21	UCUGUUGUUGUUGGUGUUAUG
EL409139	837	-29.8	406	0.008733	ath-miR5015b	Arabidopsis thaliana	21	UCUGUUGUUGUUGGUGUUAUG
EL409236	829	-30	60	0.007697	ath-miR5015b	Arabidopsis thaliana	21	UCUGUUGUUGUUGGUGUUAUG
EL409304	794	-30	82	0.007152	ath-miR5015b	Arabidopsis thaliana	21	UCUGUUGUUGUUGGUGUUAUG
EL409486	793	-29.5	435	0.009411	ath-miR5015b	Arabidopsis thaliana	21	UCUGUUGUUGUUGGUGUUAUG
EL410601	801	-29.8	164	0.008109	ath-miR5015b	Arabidopsis thaliana	21	UCUGUUGUUGUUGGUGUUAUG
EL410956	840	-32.1	247	0.002474	ath-miR5015b	Arabidopsis thaliana	21	UCUGUUGUUGUUGGUGUUAUG
EL410965	794	-29.8	117	0.007989	ath-miR5015b	Arabidopsis thaliana	21	UCUGUUGUUGUUGGUGUUAUG
EL411154	793	-29.8	112	0.007972	ath-miR5015b	Arabidopsis thaliana	21	UCUGUUGUUGUUGGUGUUAUG
EL411226	757	-29.8	128	0.007365	ath-miR5015b	Arabidopsis thaliana	21	UCUGUUGUUGUUGGUGUUAUG
EL412029	812	-29	676	0.012898	ath-miR5015b	Arabidopsis thaliana	21	UCUGUUGUUGUUGGUGUUAUG
EL510438	962	-29.8	139	0.010991	ath-miR5015b	Arabidopsis thaliana	21	UCUGUUGUUGUUGGUGUUAUG
EL510442	856	-32.1	89	0.00256	ath-miR5015b	Arabidopsis thaliana	21	UCUGUUGUUGUUGGUGUUAUG
EL510468	902	-32.1	229	0.002812	ath-miR5015b	Arabidopsis thaliana	21	UCUGUUGUUGUUGGUGUUAUG
EL510910	894	-30.2	654	0.007832	ath-miR5015b	Arabidopsis thaliana	21	UCUGUUGUUGUUGGUGUUAUG
EL510910	894	-30.2	696	0.007832	ath-miR5015b	Arabidopsis thaliana	21	UCUGUUGUUGUUGGUGUUAUG
EL373893	773	-30.5	92	0.005662	ath-miR5016	Arabidopsis thaliana	21	UUCUUGUGGAUUCCUUGGAAA
EL378294	804	-30.5	86	0.006061	ath-miR5016	Arabidopsis thaliana	21	UUCUUGUGGAUUCCUUGGAAA
EL380092	798	-29.7	501	0.009287	ath-miR5016	Arabidopsis thaliana	21	UUCUUGUGGAUUCCUUGGAAA
EL380167	773	-30.4	105	0.005984	ath-miR5016	Arabidopsis thaliana	21	UUCUUGUGGAUUCCUUGGAAA
EL381182	782	-30.5	94	0.005777	ath-miR5016	Arabidopsis thaliana	21	UUCUUGUGGAUUCCUUGGAAA
EL381947	777	-30.5	92	0.005713	ath-miR5016	Arabidopsis thaliana	21	UUCUUGUGGAUUCCUUGGAAA
EL382101	764	-29.5	228	0.009637	ath-miR5016	Arabidopsis thaliana	21	UUCUUGUGGAUUCCUUGGAAA
EL384845	793	-29.4	120	0.010837	ath-miR5016	Arabidopsis thaliana	21	UUCUUGUGGAUUCCUUGGAAA
EL388772	794	-30.5	93	0.005931	ath-miR5016	Arabidopsis thaliana	21	UUCUUGUGGAUUCCUUGGAAA
EL389162	783	-31	291	0.004395	ath-miR5016	Arabidopsis thaliana	21	UUCUUGUGGAUUCCUUGGAAA
EL389333	754	-29	390	0.012422	ath-miR5016	Arabidopsis thaliana	21	UUCUUGUGGAUUCCUUGGAAA
EL390202	713	-30.5	110	0.004915	ath-miR5016	Arabidopsis thaliana	21	UUCUUGUGGAUUCCUUGGAAA
EL392078	694	-29.7	498	0.007323	ath-miR5016	Arabidopsis thaliana	21	UUCUUGUGGAUUCCUUGGAAA
EL392559	763	-29.4	108	0.010161	ath-miR5016	Arabidopsis thaliana	21	UUCUUGUGGAUUCCUUGGAAA
EL393931	830	-29.5	176	0.011063	ath-miR5016	Arabidopsis thaliana	21	UUCUUGUGGAUUCCUUGGAAA
EL399000	797	-30.5	94	0.00597	ath-miR5016	Arabidopsis thaliana	21	UUCUUGUGGAUUCCUUGGAAA
EL399240	752	-31.6	584	0.002934	ath-miR5016	Arabidopsis thaliana	21	UUCUUGUGGAUUCCUUGGAAA
EL399741	504	-31.6	283	0.001377	ath-miR5016	Arabidopsis thaliana	21	UUCUUGUGGAUUCCUUGGAAA
EL401160	746	-31.6	575	0.002892	ath-miR5016	Arabidopsis thaliana	21	UUCUUGUGGAUUCCUUGGAAA
EL401270	800	-31.6	572	0.00328	ath-miR5016	Arabidopsis thaliana	21	UUCUUGUGGAUUCCUUGGAAA
EL401992	831	-29.7	511	0.009938	ath-miR5016	Arabidopsis thaliana	21	UUCUUGUGGAUUCCUUGGAAA
EL402378	816	-31.6	570	0.003398	ath-miR5016	Arabidopsis thaliana	21	UUCUUGUGGAUUCCUUGGAAA
EL404483	803	-29.7	288	0.009385	ath-miR5016	Arabidopsis thaliana	21	UUCUUGUGGAUUCCUUGGAAA
EL406258	835	-29.5	7	0.011174	ath-miR5016	Arabidopsis thaliana	21	UUCUUGUGGAUUCCUUGGAAA
EL406521	687	-29.7	482	0.007195	ath-miR5016	Arabidopsis thaliana	21	UUCUUGUGGAUUCCUUGGAAA
EL407249	706	-29.7	602	0.007542	ath-miR5016	Arabidopsis thaliana	21	UUCUUGUGGAUUCCUUGGAAA
EL510672	910	-29.4	109	0.013574	ath-miR5016	Arabidopsis thaliana	21	UUCUUGUGGAUUCCUUGGAAA
EL510688	927	-30.5	217	0.007717	ath-miR5016	Arabidopsis thaliana	21	UUCUUGUGGAUUCCUUGGAAA
EL374024	738	-33.6	430	0.002474	ath-miR5018	Arabidopsis thaliana	24	UUAAAGCUCCACCAUGAGUCCAAU
EL374061	743	-32.8	326	0.003804	ath-miR5018	Arabidopsis thaliana	24	UUAAAGCUCCACCAUGAGUCCAAU
EL374420	711	-33.6	393	0.002313	ath-miR5018	Arabidopsis thaliana	24	UUAAAGCUCCACCAUGAGUCCAAU
EL375347	844	-33.2	725	0.003857	ath-miR5018	Arabidopsis thaliana	24	UUAAAGCUCCACCAUGAGUCCAAU
EL375535	806	-33.6	380	0.002894	ath-miR5018	Arabidopsis thaliana	24	UUAAAGCUCCACCAUGAGUCCAAU
EL376032	763	-33.3	634	0.00307	ath-miR5018	Arabidopsis thaliana	24	UUAAAGCUCCACCAUGAGUCCAAU
EL377262	724	-32.8	321	0.003635	ath-miR5018	Arabidopsis thaliana	24	UUAAAGCUCCACCAUGAGUCCAAU
EL379625	793	-33.6	414	0.002812	ath-miR5018	Arabidopsis thaliana	24	UUAAAGCUCCACCAUGAGUCCAAU
EL379696	840	-32.8	335	0.004703	ath-miR5018	Arabidopsis thaliana	24	UUAAAGCUCCACCAUGAGUCCAAU
EL379924	721	-34.8	335	0.001264	ath-miR5018	Arabidopsis thaliana	24	UUAAAGCUCCACCAUGAGUCCAAU
EL383019	505	-32.8	322	0.001881	ath-miR5018	Arabidopsis thaliana	24	UUAAAGCUCCACCAUGAGUCCAAU
EL383644	819	-32.8	263	0.004503	ath-miR5018	Arabidopsis thaliana	24	UUAAAGCUCCACCAUGAGUCCAAU
EL385826	747	-33.4	265	0.002806	ath-miR5018	Arabidopsis thaliana	24	UUAAAGCUCCACCAUGAGUCCAAU
EL386874	509	-34.8	335	0.000643	ath-miR5018	Arabidopsis thaliana	24	UUAAAGCUCCACCAUGAGUCCAAU
EL388024	677	-33.6	307	0.002115	ath-miR5018	Arabidopsis thaliana	24	UUAAAGCUCCACCAUGAGUCCAAU
EL388081	768	-32.8	280	0.00403	ath-miR5018	Arabidopsis thaliana	24	UUAAAGCUCCACCAUGAGUCCAAU
EL389613	824	-33.2	740	0.0037	ath-miR5018	Arabidopsis thaliana	24	UUAAAGCUCCACCAUGAGUCCAAU
EL389864	710	-32.8	308	0.003512	ath-miR5018	Arabidopsis thaliana	24	UUAAAGCUCCACCAUGAGUCCAAU
EL390593	752	-32.8	561	0.003885	ath-miR5018	Arabidopsis thaliana	24	UUAAAGCUCCACCAUGAGUCCAAU
EL390979	753	-32.8	306	0.003894	ath-miR5018	Arabidopsis thaliana	24	UUAAAGCUCCACCAUGAGUCCAAU
EL391087	777	-32.8	272	0.004112	ath-miR5018	Arabidopsis thaliana	24	UUAAAGCUCCACCAUGAGUCCAAU
EL391201	846	-33.2	722	0.003873	ath-miR5018	Arabidopsis thaliana	24	UUAAAGCUCCACCAUGAGUCCAAU
EL391344	800	-34.7	423	0.001614	ath-miR5018	Arabidopsis thaliana	24	UUAAAGCUCCACCAUGAGUCCAAU
EL392095	754	-32.8	255	0.003903	ath-miR5018	Arabidopsis thaliana	24	UUAAAGCUCCACCAUGAGUCCAAU
EL393131	753	-32.8	299	0.003894	ath-miR5018	Arabidopsis thaliana	24	UUAAAGCUCCACCAUGAGUCCAAU
EL394108	819	-33.4	383	0.003302	ath-miR5018	Arabidopsis thaliana	24	UUAAAGCUCCACCAUGAGUCCAAU
EL394915	842	-34.8	356	0.001682	ath-miR5018	Arabidopsis thaliana	24	UUAAAGCUCCACCAUGAGUCCAAU
EL395331	830	-33.2	731	0.003747	ath-miR5018	Arabidopsis thaliana	24	UUAAAGCUCCACCAUGAGUCCAAU
EL396648	783	-33.2	732	0.003385	ath-miR5018	Arabidopsis thaliana	24	UUAAAGCUCCACCAUGAGUCCAAU
EL400519	727	-33.2	667	0.002969	ath-miR5018	Arabidopsis thaliana	24	UUAAAGCUCCACCAUGAGUCCAAU
EL401537	753	-34.1	426	0.001975	ath-miR5018	Arabidopsis thaliana	24	UUAAAGCUCCACCAUGAGUCCAAU
EL402557	844	-34.2	366	0.002302	ath-miR5018	Arabidopsis thaliana	24	UUAAAGCUCCACCAUGAGUCCAAU
EL404575	790	-34.8	365	0.001497	ath-miR5018	Arabidopsis thaliana	24	UUAAAGCUCCACCAUGAGUCCAAU
EL404993	806	-34.8	400	0.001553	ath-miR5018	Arabidopsis thaliana	24	UUAAAGCUCCACCAUGAGUCCAAU
EL405223	774	-34.4	351	0.001776	ath-miR5018	Arabidopsis thaliana	24	UUAAAGCUCCACCAUGAGUCCAAU
EL405278	804	-34.7	450	0.001628	ath-miR5018	Arabidopsis thaliana	24	UUAAAGCUCCACCAUGAGUCCAAU
EL405769	657	-34.8	282	0.00106	ath-miR5018	Arabidopsis thaliana	24	UUAAAGCUCCACCAUGAGUCCAAU
EL406774	811	-34.5	488	0.001835	ath-miR5018	Arabidopsis thaliana	24	UUAAAGCUCCACCAUGAGUCCAAU
EL406877	702	-34.8	274	0.001202	ath-miR5018	Arabidopsis thaliana	24	UUAAAGCUCCACCAUGAGUCCAAU
EL407968	814	-34.8	407	0.001581	ath-miR5018	Arabidopsis thaliana	24	UUAAAGCUCCACCAUGAGUCCAAU
EL408132	741	-34.8	363	0.00133	ath-miR5018	Arabidopsis thaliana	24	UUAAAGCUCCACCAUGAGUCCAAU
EL408447	566	-34.1	433	0.001157	ath-miR5018	Arabidopsis thaliana	24	UUAAAGCUCCACCAUGAGUCCAAU
EL409266	769	-34.1	355	0.002052	ath-miR5018	Arabidopsis thaliana	24	UUAAAGCUCCACCAUGAGUCCAAU
EL409807	863	-33.6	449	0.003262	ath-miR5018	Arabidopsis thaliana	24	UUAAAGCUCCACCAUGAGUCCAAU
EL411751	848	-33.3	720	0.003694	ath-miR5018	Arabidopsis thaliana	24	UUAAAGCUCCACCAUGAGUCCAAU
EL412004	837	-33.2	659	0.003802	ath-miR5018	Arabidopsis thaliana	24	UUAAAGCUCCACCAUGAGUCCAAU
EL412327	835	-34.4	369	0.002037	ath-miR5018	Arabidopsis thaliana	24	UUAAAGCUCCACCAUGAGUCCAAU
EL510842	692	-34.1	426	0.001692	ath-miR5018	Arabidopsis thaliana	24	UUAAAGCUCCACCAUGAGUCCAAU
EL510867	709	-34.1	426	0.001769	ath-miR5018	Arabidopsis thaliana	24	UUAAAGCUCCACCAUGAGUCCAAU
EL511029	691	-34.1	421	0.001687	ath-miR5018	Arabidopsis thaliana	24	UUAAAGCUCCACCAUGAGUCCAAU
EL511137	707	-34.1	442	0.00176	ath-miR5018	Arabidopsis thaliana	24	UUAAAGCUCCACCAUGAGUCCAAU
EL372921	848	-30.8	306	0.008125	ath-miR5020a	Arabidopsis thaliana	21	UGGAAGAAGGUGAGACUUGCA
EL373177	861	-31.3	54	0.006389	ath-miR5020a	Arabidopsis thaliana	21	UGGAAGAAGGUGAGACUUGCA
EL373205	833	-30.8	356	0.007886	ath-miR5020a	Arabidopsis thaliana	21	UGGAAGAAGGUGAGACUUGCA
EL373392	861	-31.2	605	0.006738	ath-miR5020a	Arabidopsis thaliana	21	UGGAAGAAGGUGAGACUUGCA
EL377290	760	-30.8	322	0.006749	ath-miR5020a	Arabidopsis thaliana	21	UGGAAGAAGGUGAGACUUGCA
EL380705	779	-30.7	136	0.007428	ath-miR5020a	Arabidopsis thaliana	21	UGGAAGAAGGUGAGACUUGCA
EL382364	830	-30.7	162	0.008267	ath-miR5020a	Arabidopsis thaliana	21	UGGAAGAAGGUGAGACUUGCA
EL384158	791	-31.2	609	0.00583	ath-miR5020a	Arabidopsis thaliana	21	UGGAAGAAGGUGAGACUUGCA
EL384209	795	-30.8	295	0.007287	ath-miR5020a	Arabidopsis thaliana	21	UGGAAGAAGGUGAGACUUGCA
EL384931	794	-31.6	450	0.004734	ath-miR5020a	Arabidopsis thaliana	21	UGGAAGAAGGUGAGACUUGCA
EL385404	736	-30.8	315	0.006386	ath-miR5020a	Arabidopsis thaliana	21	UGGAAGAAGGUGAGACUUGCA
EL386177	824	-30.8	307	0.007743	ath-miR5020a	Arabidopsis thaliana	21	UGGAAGAAGGUGAGACUUGCA
EL386585	791	-30.8	310	0.007225	ath-miR5020a	Arabidopsis thaliana	21	UGGAAGAAGGUGAGACUUGCA
EL387583	752	-30.7	67	0.006994	ath-miR5020a	Arabidopsis thaliana	21	UGGAAGAAGGUGAGACUUGCA
EL393204	728	-31.2	566	0.005047	ath-miR5020a	Arabidopsis thaliana	21	UGGAAGAAGGUGAGACUUGCA
EL394252	871	-30.7	126	0.00896	ath-miR5020a	Arabidopsis thaliana	21	UGGAAGAAGGUGAGACUUGCA
EL396279	821	-32.6	80	0.002938	ath-miR5020a	Arabidopsis thaliana	21	UGGAAGAAGGUGAGACUUGCA
EL396318	859	-31.5	142	0.005722	ath-miR5020a	Arabidopsis thaliana	21	UGGAAGAAGGUGAGACUUGCA
EL396766	762	-31.2	608	0.005465	ath-miR5020a	Arabidopsis thaliana	21	UGGAAGAAGGUGAGACUUGCA
EL400020	842	-31.4	381	0.005832	ath-miR5020a	Arabidopsis thaliana	21	UGGAAGAAGGUGAGACUUGCA
EL401299	861	-30.5	688	0.009775	ath-miR5020a	Arabidopsis thaliana	21	UGGAAGAAGGUGAGACUUGCA
EL404611	800	-30.6	55	0.008198	ath-miR5020a	Arabidopsis thaliana	21	UGGAAGAAGGUGAGACUUGCA
EL410493	824	-31.6	396	0.00505	ath-miR5020a	Arabidopsis thaliana	21	UGGAAGAAGGUGAGACUUGCA
EL411171	821	-31.6	409	0.005018	ath-miR5020a	Arabidopsis thaliana	21	UGGAAGAAGGUGAGACUUGCA
EL412212	756	-31.6	240	0.004344	ath-miR5020a	Arabidopsis thaliana	21	UGGAAGAAGGUGAGACUUGCA
EL510433	908	-31.6	493	0.005964	ath-miR5020a	Arabidopsis thaliana	21	UGGAAGAAGGUGAGACUUGCA
EL511049	760	-31.3	2	0.005155	ath-miR5020a	Arabidopsis thaliana	21	UGGAAGAAGGUGAGACUUGCA
EL379256	718	-30.8	64	0.005179	ath-miR5020b	Arabidopsis thaliana	21	AUGGCAUGAAAGAAGGUGAGA
EL379724	824	-29.6	37	0.012562	ath-miR5020b	Arabidopsis thaliana	21	AUGGCAUGAAAGAAGGUGAGA
EL380376	732	-30	370	0.008299	ath-miR5020b	Arabidopsis thaliana	21	AUGGCAUGAAAGAAGGUGAGA
EL382082	794	-29	6	0.016348	ath-miR5020b	Arabidopsis thaliana	21	AUGGCAUGAAAGAAGGUGAGA
EL382120	755	-30.6	13	0.006306	ath-miR5020b	Arabidopsis thaliana	21	AUGGCAUGAAAGAAGGUGAGA
EL382610	767	-29.6	18	0.011163	ath-miR5020b	Arabidopsis thaliana	21	AUGGCAUGAAAGAAGGUGAGA
EL382751	769	-30.6	47	0.006509	ath-miR5020b	Arabidopsis thaliana	21	AUGGCAUGAAAGAAGGUGAGA
EL383624	771	-30.4	458	0.00729	ath-miR5020b	Arabidopsis thaliana	21	AUGGCAUGAAAGAAGGUGAGA
EL383889	801	-30.1	12	0.00915	ath-miR5020b	Arabidopsis thaliana	21	AUGGCAUGAAAGAAGGUGAGA
EL386552	800	-30.8	60	0.006249	ath-miR5020b	Arabidopsis thaliana	21	AUGGCAUGAAAGAAGGUGAGA
EL388927	749	-30.6	11	0.00622	ath-miR5020b	Arabidopsis thaliana	21	AUGGCAUGAAAGAAGGUGAGA
EL391508	767	-29.6	42	0.011163	ath-miR5020b	Arabidopsis thaliana	21	AUGGCAUGAAAGAAGGUGAGA
EL396999	842	-30.8	79	0.00682	ath-miR5020b	Arabidopsis thaliana	21	AUGGCAUGAAAGAAGGUGAGA
EL397611	756	-30	374	0.008766	ath-miR5020b	Arabidopsis thaliana	21	AUGGCAUGAAAGAAGGUGAGA
EL399932	813	-32.2	549	0.003009	ath-miR5020b	Arabidopsis thaliana	21	AUGGCAUGAAAGAAGGUGAGA
EL405821	727	-30	365	0.008203	ath-miR5020b	Arabidopsis thaliana	21	AUGGCAUGAAAGAAGGUGAGA
EL406249	810	-30	338	0.009841	ath-miR5020b	Arabidopsis thaliana	21	AUGGCAUGAAAGAAGGUGAGA
EL407089	841	-29.6	135	0.012987	ath-miR5020b	Arabidopsis thaliana	21	AUGGCAUGAAAGAAGGUGAGA
EL407152	809	-30	382	0.009821	ath-miR5020b	Arabidopsis thaliana	21	AUGGCAUGAAAGAAGGUGAGA
EL407944	843	-30	385	0.010514	ath-miR5020b	Arabidopsis thaliana	21	AUGGCAUGAAAGAAGGUGAGA
EL408369	554	-30	379	0.005092	ath-miR5020b	Arabidopsis thaliana	21	AUGGCAUGAAAGAAGGUGAGA
EL412290	757	-30	381	0.008785	ath-miR5020b	Arabidopsis thaliana	21	AUGGCAUGAAAGAAGGUGAGA
EL373235	802	-29.5	200	0.005957	ath-miR5021	Arabidopsis thaliana	20	UGAGAAGAAGAAGAAGAAAA
EL373375	847	-29.7	83	0.005844	ath-miR5021	Arabidopsis thaliana	20	UGAGAAGAAGAAGAAGAAAA
EL373410	840	-30.4	135	0.003867	ath-miR5021	Arabidopsis thaliana	20	UGAGAAGAAGAAGAAGAAAA
EL373444	825	-29.5	29	0.006257	ath-miR5021	Arabidopsis thaliana	20	UGAGAAGAAGAAGAAGAAAA
EL373492	823	-31.3	78	0.00223	ath-miR5021	Arabidopsis thaliana	20	UGAGAAGAAGAAGAAGAAAA
EL373535	816	-30.8	187	0.002922	ath-miR5021	Arabidopsis thaliana	20	UGAGAAGAAGAAGAAGAAAA
EL373535	816	-29.4	169	0.0065	ath-miR5021	Arabidopsis thaliana	20	UGAGAAGAAGAAGAAGAAAA
EL373894	777	-30.4	143	0.003362	ath-miR5021	Arabidopsis thaliana	20	UGAGAAGAAGAAGAAGAAAA
EL374128	782	-30.4	112	0.003401	ath-miR5021	Arabidopsis thaliana	20	UGAGAAGAAGAAGAAGAAAA
EL374164	733	-30.4	44	0.003024	ath-miR5021	Arabidopsis thaliana	20	UGAGAAGAAGAAGAAGAAAA
EL374320	792	-29.5	97	0.005828	ath-miR5021	Arabidopsis thaliana	20	UGAGAAGAAGAAGAAGAAAA
EL374468	800	-30	22	0.004456	ath-miR5021	Arabidopsis thaliana	20	UGAGAAGAAGAAGAAGAAAA
EL374558	813	-30.8	52	0.002902	ath-miR5021	Arabidopsis thaliana	20	UGAGAAGAAGAAGAAGAAAA
EL374558	813	-29.4	70	0.006458	ath-miR5021	Arabidopsis thaliana	20	UGAGAAGAAGAAGAAGAAAA
EL374591	841	-30.6	58	0.003458	ath-miR5021	Arabidopsis thaliana	20	UGAGAAGAAGAAGAAGAAAA
[truncated: 13,195 more rows]
