# Supplementary material for: In-silico and in-vivo analyses of EST databases unveil conserved miRNAs from Carthamus tinctorius and Cynara cardunculus
Source: BMC Bioinformatics. 2012 Mar 28;13(Suppl 4):S12. doi: 10.1186/1471-2105-13-S4-S12 (PMC3314569; doi:10.1186/1471-2105-13-S4-S12)
Supplement: Additional file 3 — RNAhybrid results in Cynara cardunculus ESTs. The table displays the RNAhybrid analyses of the target prediction within the ESTs of Cynara cardunculus. The parameter used in the analysis were maximum one loop, one mismatch, and overhangs not longer than 2 nucleotides and mfe cut off value > 70% of the perfect match obtained by RNAHybrid. [file 1471-2105-13-S4-S12-S3.xls]

## Sheet: CYNARA_NEWTARGET_E70
Cynara Accession	Est length	mfe	Target position	RNAhybrid p-value	miRBase IDs	species	Mature miRNA length	Seq
GE577642	837	-30.1	280	0.009311	ahy-miR156a	Arachis hypogaea	20	UGACAGAAGAGAGAGAGCAC
GE578270	828	-29.4	161	0.01335	ahy-miR156a	Arachis hypogaea	20	UGACAGAAGAGAGAGAGCAC
GE578547	759	-30.6	3	0.006004	ahy-miR156a	Arachis hypogaea	20	UGACAGAAGAGAGAGAGCAC
GE578574	764	-29.9	2	0.008901	ahy-miR156a	Arachis hypogaea	20	UGACAGAAGAGAGAGAGCAC
GE580101	839	-29.4	66	0.013641	ahy-miR156a	Arachis hypogaea	20	UGACAGAAGAGAGAGAGCAC
GE580844	829	-30.3	42	0.008222	ahy-miR156a	Arachis hypogaea	20	UGACAGAAGAGAGAGAGCAC
GE581151	681	-29.9	390	0.007308	ahy-miR156a	Arachis hypogaea	20	UGACAGAAGAGAGAGAGCAC
GE581649	842	-29.8	26	0.011058	ahy-miR156a	Arachis hypogaea	20	UGACAGAAGAGAGAGAGCAC
GE581818	827	-30.3	25	0.008189	ahy-miR156a	Arachis hypogaea	20	UGACAGAAGAGAGAGAGCAC
GE583030	724	-30.6	7	0.005529	ahy-miR156a	Arachis hypogaea	20	UGACAGAAGAGAGAGAGCAC
GE583783	800	-32	26	0.003069	ahy-miR156a	Arachis hypogaea	20	UGACAGAAGAGAGAGAGCAC
GE584053	809	-29.6	316	0.011533	ahy-miR156a	Arachis hypogaea	20	UGACAGAAGAGAGAGAGCAC
GE584633	858	-29.6	314	0.012704	ahy-miR156a	Arachis hypogaea	20	UGACAGAAGAGAGAGAGCAC
GE585699	727	-31.1	12	0.004231	ahy-miR156a	Arachis hypogaea	20	UGACAGAAGAGAGAGAGCAC
GE590568	759	-30.8	355	0.005382	ahy-miR156a	Arachis hypogaea	20	UGACAGAAGAGAGAGAGCAC
GE590633	714	-29.8	24	0.008379	ahy-miR156a	Arachis hypogaea	20	UGACAGAAGAGAGAGAGCAC
GE591749	777	-30.9	18	0.005309	ahy-miR156a	Arachis hypogaea	20	UGACAGAAGAGAGAGAGCAC
GE592565	649	-30.5	533	0.004813	ahy-miR156a	Arachis hypogaea	20	UGACAGAAGAGAGAGAGCAC
GE595422	760	-29.4	73	0.011591	ahy-miR156a	Arachis hypogaea	20	UGACAGAAGAGAGAGAGCAC
GE596815	813	-29.4	74	0.012957	ahy-miR156a	Arachis hypogaea	20	UGACAGAAGAGAGAGAGCAC
GE597756	679	-30.9	26	0.00418	ahy-miR156a	Arachis hypogaea	20	UGACAGAAGAGAGAGAGCAC
GE599196	753	-30.3	12	0.006979	ahy-miR156a	Arachis hypogaea	20	UGACAGAAGAGAGAGAGCAC
GE601154	863	-29.8	35	0.011516	ahy-miR156a	Arachis hypogaea	20	UGACAGAAGAGAGAGAGCAC
GE601816	810	-29.9	2	0.009822	ahy-miR156a	Arachis hypogaea	20	UGACAGAAGAGAGAGAGCAC
GE602504	741	-29.9	6	0.008451	ahy-miR156a	Arachis hypogaea	20	UGACAGAAGAGAGAGAGCAC
GE603707	865	-29.5	360	0.013584	ahy-miR156a	Arachis hypogaea	20	UGACAGAAGAGAGAGAGCAC
GE605844	789	-31.8	34	0.003338	ahy-miR156a	Arachis hypogaea	20	UGACAGAAGAGAGAGAGCAC
GE606731	771	-29.9	2	0.00904	ahy-miR156a	Arachis hypogaea	20	UGACAGAAGAGAGAGAGCAC
GE609589	804	-29.7	380	0.010812	ahy-miR156a	Arachis hypogaea	20	UGACAGAAGAGAGAGAGCAC
GE610444	835	-29.4	73	0.013535	ahy-miR156a	Arachis hypogaea	20	UGACAGAAGAGAGAGAGCAC
GE579743	779	-30.8	108	0.005763	ahy-miR156b-3p	Arachis hypogaea	21	GCUCUCUAAGCUUCUGUCAUC
GE583722	846	-31.8	66	0.003866	ahy-miR156b-3p	Arachis hypogaea	21	GCUCUCUAAGCUUCUGUCAUC
GE583780	811	-29.4	378	0.01319	ahy-miR156b-3p	Arachis hypogaea	21	GCUCUCUAAGCUUCUGUCAUC
GE584596	857	-30	48	0.010446	ahy-miR156b-3p	Arachis hypogaea	21	GCUCUCUAAGCUUCUGUCAUC
GE585391	826	-32.4	345	0.002677	ahy-miR156b-3p	Arachis hypogaea	21	GCUCUCUAAGCUUCUGUCAUC
GE585984	801	-30.1	527	0.008843	ahy-miR156b-3p	Arachis hypogaea	21	GCUCUCUAAGCUUCUGUCAUC
GE586229	719	-34.1	204	0.000814	ahy-miR156b-3p	Arachis hypogaea	21	GCUCUCUAAGCUUCUGUCAUC
GE586649	716	-31.4	525	0.003575	ahy-miR156b-3p	Arachis hypogaea	21	GCUCUCUAAGCUUCUGUCAUC
GE586958	625	-31.6	600	0.002495	ahy-miR156b-3p	Arachis hypogaea	21	GCUCUCUAAGCUUCUGUCAUC
GE587056	596	-31.4	500	0.002554	ahy-miR156b-3p	Arachis hypogaea	21	GCUCUCUAAGCUUCUGUCAUC
GE588134	817	-31.2	674	0.005035	ahy-miR156b-3p	Arachis hypogaea	21	GCUCUCUAAGCUUCUGUCAUC
GE589217	885	-29.7	120	0.012935	ahy-miR156b-3p	Arachis hypogaea	21	GCUCUCUAAGCUUCUGUCAUC
GE589388	811	-29.7	158	0.011214	ahy-miR156b-3p	Arachis hypogaea	21	GCUCUCUAAGCUUCUGUCAUC
GE590742	688	-31.2	519	0.003716	ahy-miR156b-3p	Arachis hypogaea	21	GCUCUCUAAGCUUCUGUCAUC
GE591947	738	-30.4	428	0.006531	ahy-miR156b-3p	Arachis hypogaea	21	GCUCUCUAAGCUUCUGUCAUC
GE592115	799	-30.4	418	0.007482	ahy-miR156b-3p	Arachis hypogaea	21	GCUCUCUAAGCUUCUGUCAUC
GE592244	809	-30.1	459	0.008992	ahy-miR156b-3p	Arachis hypogaea	21	GCUCUCUAAGCUUCUGUCAUC
GE593129	840	-31.2	689	0.005283	ahy-miR156b-3p	Arachis hypogaea	21	GCUCUCUAAGCUUCUGUCAUC
GE594486	831	-30.4	417	0.007996	ahy-miR156b-3p	Arachis hypogaea	21	GCUCUCUAAGCUUCUGUCAUC
GE595167	785	-31.2	669	0.004696	ahy-miR156b-3p	Arachis hypogaea	21	GCUCUCUAAGCUUCUGUCAUC
GE596055	829	-30.4	438	0.007964	ahy-miR156b-3p	Arachis hypogaea	21	GCUCUCUAAGCUUCUGUCAUC
GE596428	771	-31.2	630	0.00455	ahy-miR156b-3p	Arachis hypogaea	21	GCUCUCUAAGCUUCUGUCAUC
GE598405	723	-30.4	429	0.006303	ahy-miR156b-3p	Arachis hypogaea	21	GCUCUCUAAGCUUCUGUCAUC
GE599228	809	-30.4	418	0.007642	ahy-miR156b-3p	Arachis hypogaea	21	GCUCUCUAAGCUUCUGUCAUC
GE599635	794	-31.2	666	0.004791	ahy-miR156b-3p	Arachis hypogaea	21	GCUCUCUAAGCUUCUGUCAUC
GE599800	784	-32.9	580	0.001854	ahy-miR156b-3p	Arachis hypogaea	21	GCUCUCUAAGCUUCUGUCAUC
GE600515	743	-31.2	696	0.004263	ahy-miR156b-3p	Arachis hypogaea	21	GCUCUCUAAGCUUCUGUCAUC
GE600922	823	-31.2	653	0.005099	ahy-miR156b-3p	Arachis hypogaea	21	GCUCUCUAAGCUUCUGUCAUC
GE601254	832	-31.2	651	0.005196	ahy-miR156b-3p	Arachis hypogaea	21	GCUCUCUAAGCUUCUGUCAUC
GE601462	801	-30.4	418	0.007514	ahy-miR156b-3p	Arachis hypogaea	21	GCUCUCUAAGCUUCUGUCAUC
GE601682	788	-31.2	649	0.004728	ahy-miR156b-3p	Arachis hypogaea	21	GCUCUCUAAGCUUCUGUCAUC
GE601723	863	-30.1	518	0.010013	ahy-miR156b-3p	Arachis hypogaea	21	GCUCUCUAAGCUUCUGUCAUC
GE601749	851	-29.7	176	0.012136	ahy-miR156b-3p	Arachis hypogaea	21	GCUCUCUAAGCUUCUGUCAUC
GE601807	814	-30.6	261	0.006928	ahy-miR156b-3p	Arachis hypogaea	21	GCUCUCUAAGCUUCUGUCAUC
GE602044	782	-30.1	147	0.008493	ahy-miR156b-3p	Arachis hypogaea	21	GCUCUCUAAGCUUCUGUCAUC
GE602476	724	-29.5	677	0.010352	ahy-miR156b-3p	Arachis hypogaea	21	GCUCUCUAAGCUUCUGUCAUC
GE603597	781	-30.6	260	0.006455	ahy-miR156b-3p	Arachis hypogaea	21	GCUCUCUAAGCUUCUGUCAUC
GE604060	835	-29.4	503	0.013831	ahy-miR156b-3p	Arachis hypogaea	21	GCUCUCUAAGCUUCUGUCAUC
GE604221	812	-31.1	307	0.00526	ahy-miR156b-3p	Arachis hypogaea	21	GCUCUCUAAGCUUCUGUCAUC
GE605089	447	-30.6	109	0.002332	ahy-miR156b-3p	Arachis hypogaea	21	GCUCUCUAAGCUUCUGUCAUC
GE605664	775	-31.2	745	0.004592	ahy-miR156b-3p	Arachis hypogaea	21	GCUCUCUAAGCUUCUGUCAUC
GE605819	882	-30.6	262	0.007934	ahy-miR156b-3p	Arachis hypogaea	21	GCUCUCUAAGCUUCUGUCAUC
GE607517	842	-31.4	707	0.004761	ahy-miR156b-3p	Arachis hypogaea	21	GCUCUCUAAGCUUCUGUCAUC
GE608018	848	-30.6	261	0.007426	ahy-miR156b-3p	Arachis hypogaea	21	GCUCUCUAAGCUUCUGUCAUC
GE609849	868	-31.2	839	0.00559	ahy-miR156b-3p	Arachis hypogaea	21	GCUCUCUAAGCUUCUGUCAUC
GE611593	795	-30	762	0.00922	ahy-miR156b-3p	Arachis hypogaea	21	GCUCUCUAAGCUUCUGUCAUC
GE611884	713	-30.6	245	0.005512	ahy-miR156b-3p	Arachis hypogaea	21	GCUCUCUAAGCUUCUGUCAUC
GE611969	726	-29.5	679	0.0104	ahy-miR156b-3p	Arachis hypogaea	21	GCUCUCUAAGCUUCUGUCAUC
GE612788	838	-30.6	258	0.007279	ahy-miR156b-3p	Arachis hypogaea	21	GCUCUCUAAGCUUCUGUCAUC
GE577642	837	-30.1	280	0.01089	ahy-miR156c,far-miR156b	Arachis hypogaea,Festuca arundinacea	21	UUGACAGAAGAGAGAGAGCAC
GE578547	759	-30.6	3	0.007062	ahy-miR156c,far-miR156b	Arachis hypogaea,Festuca arundinacea	21	UUGACAGAAGAGAGAGAGCAC
GE580844	829	-30.3	42	0.009631	ahy-miR156c,far-miR156b	Arachis hypogaea,Festuca arundinacea	21	UUGACAGAAGAGAGAGAGCAC
GE581151	681	-30.8	390	0.005247	ahy-miR156c,far-miR156b	Arachis hypogaea,Festuca arundinacea	21	UUGACAGAAGAGAGAGAGCAC
GE581818	827	-30.5	25	0.008618	ahy-miR156c,far-miR156b	Arachis hypogaea,Festuca arundinacea	21	UUGACAGAAGAGAGAGAGCAC
GE583030	724	-30.6	7	0.006512	ahy-miR156c,far-miR156b	Arachis hypogaea,Festuca arundinacea	21	UUGACAGAAGAGAGAGAGCAC
GE583783	800	-32.2	26	0.003263	ahy-miR156c,far-miR156b	Arachis hypogaea,Festuca arundinacea	21	UUGACAGAAGAGAGAGAGCAC
GE584053	809	-30.5	316	0.008305	ahy-miR156c,far-miR156b	Arachis hypogaea,Festuca arundinacea	21	UUGACAGAAGAGAGAGAGCAC
GE584633	858	-30.5	314	0.009163	ahy-miR156c,far-miR156b	Arachis hypogaea,Festuca arundinacea	21	UUGACAGAAGAGAGAGAGCAC
GE585699	727	-31.3	12	0.004482	ahy-miR156c,far-miR156b	Arachis hypogaea,Festuca arundinacea	21	UUGACAGAAGAGAGAGAGCAC
GE590568	759	-31.3	355	0.004835	ahy-miR156c,far-miR156b	Arachis hypogaea,Festuca arundinacea	21	UUGACAGAAGAGAGAGAGCAC
GE591749	777	-31.6	18	0.004284	ahy-miR156c,far-miR156b	Arachis hypogaea,Festuca arundinacea	21	UUGACAGAAGAGAGAGAGCAC
GE592565	649	-30.5	533	0.005683	ahy-miR156c,far-miR156b	Arachis hypogaea,Festuca arundinacea	21	UUGACAGAAGAGAGAGAGCAC
GE597756	679	-31.3	26	0.003969	ahy-miR156c,far-miR156b	Arachis hypogaea,Festuca arundinacea	21	UUGACAGAAGAGAGAGAGCAC
GE599196	753	-30.3	12	0.008195	ahy-miR156c,far-miR156b	Arachis hypogaea,Festuca arundinacea	21	UUGACAGAAGAGAGAGAGCAC
GE605844	789	-32.4	34	0.002857	ahy-miR156c,far-miR156b	Arachis hypogaea,Festuca arundinacea	21	UUGACAGAAGAGAGAGAGCAC
GE588928	611	-34.1	557	0.001108	ahy-miR160-3p	Arachis hypogaea	21	GCAUGAAGGGAGUCACGCAGG
GE577814	850	-29.8	419	0.012893	ahy-miR167-3p	Arachis hypogaea	21	AGAUCAUGUGGCAGUUUCACC
GE581048	783	-30.4	315	0.008155	ahy-miR167-3p	Arachis hypogaea	21	AGAUCAUGUGGCAGUUUCACC
GE584933	807	-30	681	0.010638	ahy-miR167-3p	Arachis hypogaea	21	AGAUCAUGUGGCAGUUUCACC
GE604624	881	-30.1	512	0.011648	ahy-miR167-3p	Arachis hypogaea	21	AGAUCAUGUGGCAGUUUCACC
GE605970	854	-33.1	735	0.00222	ahy-miR167-3p	Arachis hypogaea	21	AGAUCAUGUGGCAGUUUCACC
GE608744	698	-30.2	332	0.007473	ahy-miR167-3p	Arachis hypogaea	21	AGAUCAUGUGGCAGUUUCACC
GE611266	723	-30.4	317	0.007119	ahy-miR167-3p	Arachis hypogaea	21	AGAUCAUGUGGCAGUUUCACC
GE612808	849	-30.6	798	0.008391	ahy-miR167-3p	Arachis hypogaea	21	AGAUCAUGUGGCAGUUUCACC
GE577669	735	-33.8	645	0.001747	ahy-miR3508	Arachis hypogaea	21	UAGAGGGUCCCCAUGUUCUCA
GE578076	794	-35.6	492	0.000781	ahy-miR3508	Arachis hypogaea	21	UAGAGGGUCCCCAUGUUCUCA
GE578799	786	-33.8	634	0.001977	ahy-miR3508	Arachis hypogaea	21	UAGAGGGUCCCCAUGUUCUCA
GE581133	820	-33.7	401	0.002251	ahy-miR3508	Arachis hypogaea	21	UAGAGGGUCCCCAUGUUCUCA
GE583122	850	-33.8	694	0.00228	ahy-miR3508	Arachis hypogaea	21	UAGAGGGUCCCCAUGUUCUCA
GE587310	814	-32.6	228	0.003957	ahy-miR3508	Arachis hypogaea	21	UAGAGGGUCCCCAUGUUCUCA
GE588791	742	-33.6	461	0.001977	ahy-miR3508	Arachis hypogaea	21	UAGAGGGUCCCCAUGUUCUCA
GE589238	723	-33.6	432	0.001884	ahy-miR3508	Arachis hypogaea	21	UAGAGGGUCCCCAUGUUCUCA
GE589441	727	-33.6	458	0.001903	ahy-miR3508	Arachis hypogaea	21	UAGAGGGUCCCCAUGUUCUCA
GE590394	646	-33.6	431	0.001525	ahy-miR3508	Arachis hypogaea	21	UAGAGGGUCCCCAUGUUCUCA
GE590987	784	-33.6	506	0.002187	ahy-miR3508	Arachis hypogaea	21	UAGAGGGUCCCCAUGUUCUCA
GE591792	695	-33.6	434	0.00175	ahy-miR3508	Arachis hypogaea	21	UAGAGGGUCCCCAUGUUCUCA
GE594194	675	-33.6	432	0.001657	ahy-miR3508	Arachis hypogaea	21	UAGAGGGUCCCCAUGUUCUCA
GE595166	710	-33.6	522	0.001822	ahy-miR3508	Arachis hypogaea	21	UAGAGGGUCCCCAUGUUCUCA
GE595267	818	-33.6	508	0.002362	ahy-miR3508	Arachis hypogaea	21	UAGAGGGUCCCCAUGUUCUCA
GE598554	671	-33.6	465	0.001639	ahy-miR3508	Arachis hypogaea	21	UAGAGGGUCCCCAUGUUCUCA
GE598611	742	-33.6	432	0.001977	ahy-miR3508	Arachis hypogaea	21	UAGAGGGUCCCCAUGUUCUCA
GE601172	790	-33.6	526	0.002217	ahy-miR3508	Arachis hypogaea	21	UAGAGGGUCCCCAUGUUCUCA
GE602068	802	-36.7	140	0.000446	ahy-miR3508	Arachis hypogaea	21	UAGAGGGUCCCCAUGUUCUCA
GE606786	856	-35	537	0.001233	ahy-miR3508	Arachis hypogaea	21	UAGAGGGUCCCCAUGUUCUCA
GE607214	823	-33.1	35	0.003104	ahy-miR3508	Arachis hypogaea	21	UAGAGGGUCCCCAUGUUCUCA
GE610673	767	-33	628	0.002884	ahy-miR3508	Arachis hypogaea	21	UAGAGGGUCCCCAUGUUCUCA
GE582385	892	-30.1	296	0.012194	ahy-miR3509-3p	Arachis hypogaea	22	AUCUAACGACUCUCAGAUAUCA
GE586128	771	-30.3	198	0.008617	ahy-miR3509-3p	Arachis hypogaea	22	AUCUAACGACUCUCAGAUAUCA
GE598434	789	-30.3	295	0.008957	ahy-miR3509-3p	Arachis hypogaea	22	AUCUAACGACUCUCAGAUAUCA
GE601177	853	-30.7	162	0.008232	ahy-miR3509-3p	Arachis hypogaea	22	AUCUAACGACUCUCAGAUAUCA
GE580866	811	-29.8	256	0.013423	ahy-miR3509-5p	Arachis hypogaea	22	AUACUUGAGAGCCGUUAGAUGA
GE584836	698	-31.7	650	0.003743	ahy-miR3509-5p	Arachis hypogaea	22	AUACUUGAGAGCCGUUAGAUGA
GE593789	567	-29.8	342	0.007347	ahy-miR3509-5p	Arachis hypogaea	22	AUACUUGAGAGCCGUUAGAUGA
GE601865	884	-29.8	230	0.015414	ahy-miR3509-5p	Arachis hypogaea	22	AUACUUGAGAGCCGUUAGAUGA
GE577469	820	-29.8	215	0.013444	ahy-miR3510	Arachis hypogaea	22	UUAUACCAUCUUGCGAGACUGA
GE578329	861	-30.5	804	0.010036	ahy-miR3510	Arachis hypogaea	22	UUAUACCAUCUUGCGAGACUGA
GE580372	842	-36.1	437	0.000488	ahy-miR3510	Arachis hypogaea	22	UUAUACCAUCUUGCGAGACUGA
GE581348	785	-29.9	551	0.011871	ahy-miR3510	Arachis hypogaea	22	UUAUACCAUCUUGCGAGACUGA
GE581693	836	-30.1	237	0.011826	ahy-miR3510	Arachis hypogaea	22	UUAUACCAUCUUGCGAGACUGA
GE582717	834	-30.1	307	0.01178	ahy-miR3510	Arachis hypogaea	22	UUAUACCAUCUUGCGAGACUGA
GE583009	773	-36.1	431	0.000412	ahy-miR3510	Arachis hypogaea	22	UUAUACCAUCUUGCGAGACUGA
GE589134	818	-29.7	351	0.014122	ahy-miR3510	Arachis hypogaea	22	UUAUACCAUCUUGCGAGACUGA
GE597199	819	-29.7	343	0.01415	ahy-miR3510	Arachis hypogaea	22	UUAUACCAUCUUGCGAGACUGA
GE600143	762	-29.7	354	0.012585	ahy-miR3510	Arachis hypogaea	22	UUAUACCAUCUUGCGAGACUGA
GE607064	857	-29.7	378	0.015218	ahy-miR3510	Arachis hypogaea	22	UUAUACCAUCUUGCGAGACUGA
GE611017	752	-36.1	24	0.00039	ahy-miR3510	Arachis hypogaea	22	UUAUACCAUCUUGCGAGACUGA
GE577194	849	-31.2	769	0.00462	ahy-miR3511-3p	Arachis hypogaea	21	UGUUACUAUGGCAUCUGGUAA
GE579406	781	-34.3	218	0.000721	ahy-miR3511-3p	Arachis hypogaea	21	UGUUACUAUGGCAUCUGGUAA
GE579886	709	-34	195	0.000705	ahy-miR3511-3p	Arachis hypogaea	21	UGUUACUAUGGCAUCUGGUAA
GE587886	665	-30.4	605	0.004676	ahy-miR3511-3p	Arachis hypogaea	21	UGUUACUAUGGCAUCUGGUAA
GE593316	698	-29.6	461	0.007957	ahy-miR3511-3p	Arachis hypogaea	21	UGUUACUAUGGCAUCUGGUAA
GE595493	788	-30.8	248	0.005052	ahy-miR3511-3p	Arachis hypogaea	21	UGUUACUAUGGCAUCUGGUAA
GE595792	694	-29.6	679	0.007879	ahy-miR3511-3p	Arachis hypogaea	21	UGUUACUAUGGCAUCUGGUAA
GE597653	785	-29.6	670	0.009711	ahy-miR3511-3p	Arachis hypogaea	21	UGUUACUAUGGCAUCUGGUAA
GE597932	703	-29.2	561	0.010061	ahy-miR3511-3p	Arachis hypogaea	21	UGUUACUAUGGCAUCUGGUAA
GE602260	784	-29.7	592	0.009172	ahy-miR3511-3p	Arachis hypogaea	21	UGUUACUAUGGCAUCUGGUAA
GE602806	708	-29.6	504	0.008154	ahy-miR3511-3p	Arachis hypogaea	21	UGUUACUAUGGCAUCUGGUAA
GE603084	854	-30	516	0.008982	ahy-miR3511-3p	Arachis hypogaea	21	UGUUACUAUGGCAUCUGGUAA
GE603417	790	-29.7	590	0.00929	ahy-miR3511-3p	Arachis hypogaea	21	UGUUACUAUGGCAUCUGGUAA
GE603779	772	-34.3	175	0.000705	ahy-miR3511-3p	Arachis hypogaea	21	UGUUACUAUGGCAUCUGGUAA
GE603854	787	-29.6	510	0.009752	ahy-miR3511-3p	Arachis hypogaea	21	UGUUACUAUGGCAUCUGGUAA
GE604682	751	-29.2	98	0.01124	ahy-miR3511-3p	Arachis hypogaea	21	UGUUACUAUGGCAUCUGGUAA
GE605611	871	-30.3	799	0.007885	ahy-miR3511-3p	Arachis hypogaea	21	UGUUACUAUGGCAUCUGGUAA
GE605613	825	-29.6	593	0.010549	ahy-miR3511-3p	Arachis hypogaea	21	UGUUACUAUGGCAUCUGGUAA
GE608225	808	-29.2	534	0.012684	ahy-miR3511-3p	Arachis hypogaea	21	UGUUACUAUGGCAUCUGGUAA
GE610118	861	-34	208	0.001026	ahy-miR3511-3p	Arachis hypogaea	21	UGUUACUAUGGCAUCUGGUAA
GE612033	665	-29.7	592	0.006921	ahy-miR3511-3p	Arachis hypogaea	21	UGUUACUAUGGCAUCUGGUAA
GE612881	836	-29.2	534	0.01341	ahy-miR3511-3p	Arachis hypogaea	21	UGUUACUAUGGCAUCUGGUAA
GE577555	812	-33.2	398	0.002135	ahy-miR3511-5p	Arachis hypogaea	20	GCCAGGGCCAUGAAUGCAGA
GE580627	759	-33.2	465	0.001885	ahy-miR3511-5p	Arachis hypogaea	20	GCCAGGGCCAUGAAUGCAGA
GE581419	783	-32.3	498	0.003238	ahy-miR3511-5p	Arachis hypogaea	20	GCCAGGGCCAUGAAUGCAGA
GE583411	883	-33.2	466	0.002486	ahy-miR3511-5p	Arachis hypogaea	20	GCCAGGGCCAUGAAUGCAGA
GE583696	756	-33.2	451	0.001871	ahy-miR3511-5p	Arachis hypogaea	20	GCCAGGGCCAUGAAUGCAGA
GE583958	751	-33.2	435	0.001848	ahy-miR3511-5p	Arachis hypogaea	20	GCCAGGGCCAUGAAUGCAGA
GE584558	793	-32.4	681	0.00314	ahy-miR3511-5p	Arachis hypogaea	20	GCCAGGGCCAUGAAUGCAGA
GE584808	896	-33.1	854	0.002692	ahy-miR3511-5p	Arachis hypogaea	20	GCCAGGGCCAUGAAUGCAGA
GE601870	829	-32.2	503	0.003782	ahy-miR3511-5p	Arachis hypogaea	20	GCCAGGGCCAUGAAUGCAGA
GE604517	803	-32.6	39	0.002885	ahy-miR3511-5p	Arachis hypogaea	20	GCCAGGGCCAUGAAUGCAGA
GE606398	608	-33.5	69	0.001048	ahy-miR3511-5p	Arachis hypogaea	20	GCCAGGGCCAUGAAUGCAGA
GE607024	818	-33.2	456	0.002164	ahy-miR3511-5p	Arachis hypogaea	20	GCCAGGGCCAUGAAUGCAGA
GE612978	730	-33.2	417	0.001753	ahy-miR3511-5p	Arachis hypogaea	20	GCCAGGGCCAUGAAUGCAGA
GE608859	920	-29.1	442	0.020066	ahy-miR3514-3p	Arachis hypogaea	22	UCACCGUUAAUACAGAAUCCUU
GE578369	777	-32	328	0.003955	ahy-miR3514-5p	Arachis hypogaea	22	AGGAUUCUGUAUUAACGGUGGA
GE581371	776	-32	243	0.003946	ahy-miR3514-5p	Arachis hypogaea	22	AGGAUUCUGUAUUAACGGUGGA
GE583881	851	-32	322	0.004635	ahy-miR3514-5p	Arachis hypogaea	22	AGGAUUCUGUAUUAACGGUGGA
GE584708	693	-32	329	0.003226	ahy-miR3514-5p	Arachis hypogaea	22	AGGAUUCUGUAUUAACGGUGGA
GE584997	849	-32	334	0.004616	ahy-miR3514-5p	Arachis hypogaea	22	AGGAUUCUGUAUUAACGGUGGA
GE585030	787	-32	221	0.004045	ahy-miR3514-5p	Arachis hypogaea	22	AGGAUUCUGUAUUAACGGUGGA
GE585124	785	-32	220	0.004027	ahy-miR3514-5p	Arachis hypogaea	22	AGGAUUCUGUAUUAACGGUGGA
GE585352	720	-32	344	0.003455	ahy-miR3514-5p	Arachis hypogaea	22	AGGAUUCUGUAUUAACGGUGGA
GE602808	850	-29.5	298	0.017381	ahy-miR3514-5p	Arachis hypogaea	22	AGGAUUCUGUAUUAACGGUGGA
GE603719	748	-29.5	339	0.014159	ahy-miR3514-5p	Arachis hypogaea	22	AGGAUUCUGUAUUAACGGUGGA
GE607381	866	-29.5	157	0.0179	ahy-miR3514-5p	Arachis hypogaea	22	AGGAUUCUGUAUUAACGGUGGA
GE607986	780	-29.5	296	0.015152	ahy-miR3514-5p	Arachis hypogaea	22	AGGAUUCUGUAUUAACGGUGGA
GE582802	786	-29.2	544	0.014673	ahy-miR3516	Arachis hypogaea	21	GCUGGGUGAUAUUGACAGAAG
GE582869	782	-31.6	571	0.00396	ahy-miR3516	Arachis hypogaea	21	GCUGGGUGAUAUUGACAGAAG
GE584834	834	-29.2	549	0.016146	ahy-miR3516	Arachis hypogaea	21	GCUGGGUGAUAUUGACAGAAG
GE589467	700	-33.4	8	0.001206	ahy-miR3516	Arachis hypogaea	21	GCUGGGUGAUAUUGACAGAAG
GE596564	794	-30	275	0.009681	ahy-miR3516	Arachis hypogaea	21	GCUGGGUGAUAUUGACAGAAG
GE601941	752	-31.4	510	0.00412	ahy-miR3516	Arachis hypogaea	21	GCUGGGUGAUAUUGACAGAAG
GE602328	796	-30	451	0.009722	ahy-miR3516	Arachis hypogaea	21	GCUGGGUGAUAUUGACAGAAG
GE603487	808	-30	395	0.009968	ahy-miR3516	Arachis hypogaea	21	GCUGGGUGAUAUUGACAGAAG
GE603916	815	-30	473	0.010111	ahy-miR3516	Arachis hypogaea	21	GCUGGGUGAUAUUGACAGAAG
GE605319	850	-30.2	240	0.009735	ahy-miR3516	Arachis hypogaea	21	GCUGGGUGAUAUUGACAGAAG
GE605500	836	-31	347	0.006155	ahy-miR3516	Arachis hypogaea	21	GCUGGGUGAUAUUGACAGAAG
GE612774	723	-31.4	501	0.003842	ahy-miR3516	Arachis hypogaea	21	GCUGGGUGAUAUUGACAGAAG
GE577510	804	-32.6	233	0.004188	ahy-miR3517	Arachis hypogaea	21	CUGACCACUGUGAUCCCGGAA
GE577592	817	-32.7	622	0.004088	ahy-miR3517	Arachis hypogaea	21	CUGACCACUGUGAUCCCGGAA
GE579059	800	-33.4	373	0.002732	ahy-miR3517	Arachis hypogaea	21	CUGACCACUGUGAUCCCGGAA
GE579239	810	-32.8	307	0.003822	ahy-miR3517	Arachis hypogaea	21	CUGACCACUGUGAUCCCGGAA
GE579952	468	-33.4	340	0.000986	ahy-miR3517	Arachis hypogaea	21	CUGACCACUGUGAUCCCGGAA
GE580244	829	-36.8	460	0.000495	ahy-miR3517	Arachis hypogaea	21	CUGACCACUGUGAUCCCGGAA
GE580248	834	-32.8	247	0.004023	ahy-miR3517	Arachis hypogaea	21	CUGACCACUGUGAUCCCGGAA
GE582577	860	-33.4	563	0.003108	ahy-miR3517	Arachis hypogaea	21	CUGACCACUGUGAUCCCGGAA
GE585492	821	-34.1	189	0.001986	ahy-miR3517	Arachis hypogaea	21	CUGACCACUGUGAUCCCGGAA
GE586580	644	-32.7	219	0.002668	ahy-miR3517	Arachis hypogaea	21	CUGACCACUGUGAUCCCGGAA
GE586991	597	-32.7	207	0.002318	ahy-miR3517	Arachis hypogaea	21	CUGACCACUGUGAUCCCGGAA
GE588675	736	-34.1	397	0.001624	ahy-miR3517	Arachis hypogaea	21	CUGACCACUGUGAUCCCGGAA
GE589791	715	-33.9	5	0.00171	ahy-miR3517	Arachis hypogaea	21	CUGACCACUGUGAUCCCGGAA
GE592837	716	-34.1	396	0.001542	ahy-miR3517	Arachis hypogaea	21	CUGACCACUGUGAUCCCGGAA
GE593023	682	-32.6	137	0.003124	ahy-miR3517	Arachis hypogaea	21	CUGACCACUGUGAUCCCGGAA
GE593617	830	-32.7	227	0.004202	ahy-miR3517	Arachis hypogaea	21	CUGACCACUGUGAUCCCGGAA
GE595033	793	-32.7	203	0.00388	ahy-miR3517	Arachis hypogaea	21	CUGACCACUGUGAUCCCGGAA
GE598118	838	-32.7	119	0.004273	ahy-miR3517	Arachis hypogaea	21	CUGACCACUGUGAUCCCGGAA
GE598885	799	-32.7	234	0.003931	ahy-miR3517	Arachis hypogaea	21	CUGACCACUGUGAUCCCGGAA
GE599157	795	-34.1	440	0.001873	ahy-miR3517	Arachis hypogaea	21	CUGACCACUGUGAUCCCGGAA
GE599612	733	-32.7	227	0.003374	ahy-miR3517	Arachis hypogaea	21	CUGACCACUGUGAUCCCGGAA
GE600093	851	-32.6	246	0.004623	ahy-miR3517	Arachis hypogaea	21	CUGACCACUGUGAUCCCGGAA
GE602423	752	-33.8	706	0.001979	ahy-miR3517	Arachis hypogaea	21	CUGACCACUGUGAUCCCGGAA
GE602550	757	-34.1	440	0.001711	ahy-miR3517	Arachis hypogaea	21	CUGACCACUGUGAUCCCGGAA
GE602955	757	-34.1	440	0.001711	ahy-miR3517	Arachis hypogaea	21	CUGACCACUGUGAUCCCGGAA
GE604378	684	-34.1	296	0.001415	ahy-miR3517	Arachis hypogaea	21	CUGACCACUGUGAUCCCGGAA
GE604744	775	-32.8	246	0.003535	ahy-miR3517	Arachis hypogaea	21	CUGACCACUGUGAUCCCGGAA
GE606986	859	-36.1	472	0.000763	ahy-miR3517	Arachis hypogaea	21	CUGACCACUGUGAUCCCGGAA
GE607488	859	-34.1	26	0.002157	ahy-miR3517	Arachis hypogaea	21	CUGACCACUGUGAUCCCGGAA
GE608852	835	-32.9	419	0.003827	ahy-miR3517	Arachis hypogaea	21	CUGACCACUGUGAUCCCGGAA
GE608940	808	-36.8	457	0.00047	ahy-miR3517	Arachis hypogaea	21	CUGACCACUGUGAUCCCGGAA
GE611240	880	-32.7	232	0.00465	ahy-miR3517	Arachis hypogaea	21	CUGACCACUGUGAUCCCGGAA
GE611571	638	-34.1	336	0.001239	ahy-miR3517	Arachis hypogaea	21	CUGACCACUGUGAUCCCGGAA
GE612707	862	-34.1	41	0.00217	ahy-miR3517	Arachis hypogaea	21	CUGACCACUGUGAUCCCGGAA
GE612912	891	-36.8	465	0.000569	ahy-miR3517	Arachis hypogaea	21	CUGACCACUGUGAUCCCGGAA
GE613216	807	-34.1	496	0.001925	ahy-miR3517	Arachis hypogaea	21	CUGACCACUGUGAUCCCGGAA
GE577440	741	-29.8	290	0.0109	ahy-miR3518	Arachis hypogaea	21	UGACCUUUGGGGAUAUUCGUG
GE579232	834	-29.7	46	0.013964	ahy-miR3518	Arachis hypogaea	21	UGACCUUUGGGGAUAUUCGUG
GE581383	757	-29.7	39	0.011919	ahy-miR3518	Arachis hypogaea	21	UGACCUUUGGGGAUAUUCGUG
GE583704	868	-31.3	425	0.006367	ahy-miR3518	Arachis hypogaea	21	UGACCUUUGGGGAUAUUCGUG
GE583714	737	-29.8	664	0.010803	ahy-miR3518	Arachis hypogaea	21	UGACCUUUGGGGAUAUUCGUG
GE583825	866	-29.8	289	0.014072	ahy-miR3518	Arachis hypogaea	21	UGACCUUUGGGGAUAUUCGUG
GE584617	805	-32.3	98	0.003272	ahy-miR3518	Arachis hypogaea	21	UGACCUUUGGGGAUAUUCGUG
GE586545	748	-29.4	706	0.013735	ahy-miR3518	Arachis hypogaea	21	UGACCUUUGGGGAUAUUCGUG
GE590887	515	-29.7	291	0.006137	ahy-miR3518	Arachis hypogaea	21	UGACCUUUGGGGAUAUUCGUG
GE600655	538	-29.7	261	0.006635	ahy-miR3518	Arachis hypogaea	21	UGACCUUUGGGGAUAUUCGUG
GE608774	888	-30	408	0.01318	ahy-miR3518	Arachis hypogaea	21	UGACCUUUGGGGAUAUUCGUG
GE609895	844	-30	380	0.012137	ahy-miR3518	Arachis hypogaea	21	UGACCUUUGGGGAUAUUCGUG
GE588917	678	-31.7	92	0.001802	ahy-miR3519	Arachis hypogaea	21	UCAAUCAAUGACAGCAUUUCA
GE601971	775	-31.7	416	0.002311	ahy-miR3519	Arachis hypogaea	21	UCAAUCAAUGACAGCAUUUCA
GE603142	837	-31.7	416	0.002659	ahy-miR3519	Arachis hypogaea	21	UCAAUCAAUGACAGCAUUUCA
GE605441	816	-29.5	375	0.008663	ahy-miR3519	Arachis hypogaea	21	UCAAUCAAUGACAGCAUUUCA
GE605907	736	-31.2	424	0.002786	ahy-miR3519	Arachis hypogaea	21	UCAAUCAAUGACAGCAUUUCA
GE610274	799	-31.7	416	0.002444	ahy-miR3519	Arachis hypogaea	21	UCAAUCAAUGACAGCAUUUCA
GE612056	900	-31.7	424	0.003028	ahy-miR3519	Arachis hypogaea	21	UCAAUCAAUGACAGCAUUUCA
GE585930	634	-32.4	35	0.001272	ahy-miR3520-3p	Arachis hypogaea	21	AAGGGAGACGUUUGAAUUAUC
GE603919	858	-29.6	96	0.013315	ahy-miR3520-5p	Arachis hypogaea	22	AGGUGAUGGUGAAUAUCUUAUC
GE605022	787	-29.1	149	0.015394	ahy-miR3521	Arachis hypogaea	21	UGGUGAGUCGUAUACAUACUG
GE611545	816	-29.1	189	0.016318	ahy-miR3521	Arachis hypogaea	21	UGGUGAGUCGUAUACAUACUG
GE578623	865	-32.2	408	0.004412	ahy-miR398	Arachis hypogaea	20	UGUGUUCUCAGGUCACCCCU
GE581257	737	-32.3	152	0.003148	ahy-miR398	Arachis hypogaea	20	UGUGUUCUCAGGUCACCCCU
GE582722	847	-32.9	603	0.002936	ahy-miR398	Arachis hypogaea	20	UGUGUUCUCAGGUCACCCCU
GE585699	727	-34	55	0.00123	ahy-miR398	Arachis hypogaea	20	UGUGUUCUCAGGUCACCCCU
GE587966	660	-34	23	0.00102	ahy-miR398	Arachis hypogaea	20	UGUGUUCUCAGGUCACCCCU
GE588962	766	-32.7	12	0.002724	ahy-miR398	Arachis hypogaea	20	UGUGUUCUCAGGUCACCCCU
GE589103	837	-35.1	695	0.000894	ahy-miR398	Arachis hypogaea	20	UGUGUUCUCAGGUCACCCCU
GE590427	719	-33.6	454	0.001494	ahy-miR398	Arachis hypogaea	20	UGUGUUCUCAGGUCACCCCU
GE590949	626	-34	4	0.00092	ahy-miR398	Arachis hypogaea	20	UGUGUUCUCAGGUCACCCCU
GE591540	713	-34	43	0.001185	ahy-miR398	Arachis hypogaea	20	UGUGUUCUCAGGUCACCCCU
GE592094	842	-34.7	516	0.001118	ahy-miR398	Arachis hypogaea	20	UGUGUUCUCAGGUCACCCCU
GE592589	703	-37.2	38	0.000204	ahy-miR398	Arachis hypogaea	20	UGUGUUCUCAGGUCACCCCU
GE594727	754	-31.9	126	0.004064	ahy-miR398	Arachis hypogaea	20	UGUGUUCUCAGGUCACCCCU
GE595321	733	-33.4	372	0.001725	ahy-miR398	Arachis hypogaea	20	UGUGUUCUCAGGUCACCCCU
GE598820	843	-31.8	637	0.005213	ahy-miR398	Arachis hypogaea	20	UGUGUUCUCAGGUCACCCCU
GE599319	785	-34.7	350	0.000978	ahy-miR398	Arachis hypogaea	20	UGUGUUCUCAGGUCACCCCU
GE599954	681	-34	7	0.001084	ahy-miR398	Arachis hypogaea	20	UGUGUUCUCAGGUCACCCCU
GE602398	799	-35.8	485	0.000563	ahy-miR398	Arachis hypogaea	20	UGUGUUCUCAGGUCACCCCU
GE602849	880	-35.1	685	0.000984	ahy-miR398	Arachis hypogaea	20	UGUGUUCUCAGGUCACCCCU
GE603476	775	-31.8	61	0.004501	ahy-miR398	Arachis hypogaea	20	UGUGUUCUCAGGUCACCCCU
GE603747	761	-35.4	679	0.000633	ahy-miR398	Arachis hypogaea	20	UGUGUUCUCAGGUCACCCCU
GE604522	892	-35.1	668	0.001009	ahy-miR398	Arachis hypogaea	20	UGUGUUCUCAGGUCACCCCU
GE606080	804	-31.5	127	0.005631	ahy-miR398	Arachis hypogaea	20	UGUGUUCUCAGGUCACCCCU
GE606107	843	-31.9	535	0.004944	ahy-miR398	Arachis hypogaea	20	UGUGUUCUCAGGUCACCCCU
GE606343	839	-31.4	727	0.006389	ahy-miR398	Arachis hypogaea	20	UGUGUUCUCAGGUCACCCCU
GE607308	806	-33.3	250	0.00217	ahy-miR398	Arachis hypogaea	20	UGUGUUCUCAGGUCACCCCU
GE607549	764	-33.3	487	0.001966	ahy-miR398	Arachis hypogaea	20	UGUGUUCUCAGGUCACCCCU
GE609267	800	-33.1	1	0.002381	ahy-miR398	Arachis hypogaea	20	UGUGUUCUCAGGUCACCCCU
GE610131	634	-33.3	449	0.001383	ahy-miR398	Arachis hypogaea	20	UGUGUUCUCAGGUCACCCCU
GE610236	841	-33.3	484	0.002345	ahy-miR398	Arachis hypogaea	20	UGUGUUCUCAGGUCACCCCU
GE610448	817	-31.4	779	0.006105	ahy-miR398	Arachis hypogaea	20	UGUGUUCUCAGGUCACCCCU
GE613150	782	-31.9	593	0.004335	ahy-miR398	Arachis hypogaea	20	UGUGUUCUCAGGUCACCCCU
GE578765	882	-33	790	0.003598	ahy-miR408-5p	Arachis hypogaea	21	CUGGGAACAGGCAGAGCAUGA
GE585221	823	-33.1	234	0.003022	ahy-miR408-5p	Arachis hypogaea	21	CUGGGAACAGGCAGAGCAUGA
GE603398	833	-33.1	280	0.003088	ahy-miR408-5p	Arachis hypogaea	21	CUGGGAACAGGCAGAGCAUGA
GE578270	828	-29.3	161	0.011247	aly-miR156h,ath-miR156h	Arabidopsis lyrata,Arabidopsis thaliana	20	UGACAGAAGAAAGAGAGCAC
GE580101	839	-29.3	66	0.011495	aly-miR156h,ath-miR156h	Arabidopsis lyrata,Arabidopsis thaliana	20	UGACAGAAGAAAGAGAGCAC
GE591749	777	-30.8	18	0.004403	aly-miR156h,ath-miR156h	Arabidopsis lyrata,Arabidopsis thaliana	20	UGACAGAAGAAAGAGAGCAC
GE595422	760	-29.3	73	0.009744	aly-miR156h,ath-miR156h	Arabidopsis lyrata,Arabidopsis thaliana	20	UGACAGAAGAAAGAGAGCAC
GE596815	813	-29.3	74	0.01091	aly-miR156h,ath-miR156h	Arabidopsis lyrata,Arabidopsis thaliana	20	UGACAGAAGAAAGAGAGCAC
GE610444	835	-29.3	73	0.011404	aly-miR156h,ath-miR156h	Arabidopsis lyrata,Arabidopsis thaliana	20	UGACAGAAGAAAGAGAGCAC
GE581569	851	-30.5	573	0.005371	aly-miR158a,ath-miR158a	Arabidopsis lyrata,Arabidopsis thaliana	20	UCCCAAAUGUAGACAAAGCA
GE577189	792	-29.9	246	0.009755	aly-miR159b,ath-miR159b	Arabidopsis lyrata,Arabidopsis thaliana	21	UUUGGAUUGAAGGGAGCUCUU
GE577463	804	-29.1	581	0.015423	aly-miR159b,ath-miR159b	Arabidopsis lyrata,Arabidopsis thaliana	21	UUUGGAUUGAAGGGAGCUCUU
GE577913	918	-30.4	720	0.009519	aly-miR159b,ath-miR159b	Arabidopsis lyrata,Arabidopsis thaliana	21	UUUGGAUUGAAGGGAGCUCUU
GE578661	766	-30.4	702	0.007024	aly-miR159b,ath-miR159b	Arabidopsis lyrata,Arabidopsis thaliana	21	UUUGGAUUGAAGGGAGCUCUU
GE579073	843	-29.7	217	0.012051	aly-miR159b,ath-miR159b	Arabidopsis lyrata,Arabidopsis thaliana	21	UUUGGAUUGAAGGGAGCUCUU
GE583293	811	-30	88	0.009614	aly-miR159b,ath-miR159b	Arabidopsis lyrata,Arabidopsis thaliana	21	UUUGGAUUGAAGGGAGCUCUU
GE583772	831	-29.7	719	0.011771	aly-miR159b,ath-miR159b	Arabidopsis lyrata,Arabidopsis thaliana	21	UUUGGAUUGAAGGGAGCUCUU
GE583932	752	-31.6	246	0.00353	aly-miR159b,ath-miR159b	Arabidopsis lyrata,Arabidopsis thaliana	21	UUUGGAUUGAAGGGAGCUCUU
GE584632	843	-29.1	526	0.016643	aly-miR159b,ath-miR159b	Arabidopsis lyrata,Arabidopsis thaliana	21	UUUGGAUUGAAGGGAGCUCUU
GE584712	829	-29.1	581	0.016202	aly-miR159b,ath-miR159b	Arabidopsis lyrata,Arabidopsis thaliana	21	UUUGGAUUGAAGGGAGCUCUU
GE584727	794	-29.6	206	0.011528	aly-miR159b,ath-miR159b	Arabidopsis lyrata,Arabidopsis thaliana	21	UUUGGAUUGAAGGGAGCUCUU
GE584810	802	-31.6	664	0.003958	aly-miR159b,ath-miR159b	Arabidopsis lyrata,Arabidopsis thaliana	21	UUUGGAUUGAAGGGAGCUCUU
GE586080	831	-31.7	419	0.003991	aly-miR159b,ath-miR159b	Arabidopsis lyrata,Arabidopsis thaliana	21	UUUGGAUUGAAGGGAGCUCUU
GE586760	716	-30.2	612	0.006978	aly-miR159b,ath-miR159b	Arabidopsis lyrata,Arabidopsis thaliana	21	UUUGGAUUGAAGGGAGCUCUU
GE589396	793	-32.9	673	0.001911	aly-miR159b,ath-miR159b	Arabidopsis lyrata,Arabidopsis thaliana	21	UUUGGAUUGAAGGGAGCUCUU
GE595174	661	-30.5	206	0.005142	aly-miR159b,ath-miR159b	Arabidopsis lyrata,Arabidopsis thaliana	21	UUUGGAUUGAAGGGAGCUCUU
GE596467	891	-31.7	485	0.004507	aly-miR159b,ath-miR159b	Arabidopsis lyrata,Arabidopsis thaliana	21	UUUGGAUUGAAGGGAGCUCUU
GE597022	825	-31.7	473	0.00394	aly-miR159b,ath-miR159b	Arabidopsis lyrata,Arabidopsis thaliana	21	UUUGGAUUGAAGGGAGCUCUU
GE597890	794	-33.3	71	0.001541	aly-miR159b,ath-miR159b	Arabidopsis lyrata,Arabidopsis thaliana	21	UUUGGAUUGAAGGGAGCUCUU
GE598169	785	-29	671	0.015663	aly-miR159b,ath-miR159b	Arabidopsis lyrata,Arabidopsis thaliana	21	UUUGGAUUGAAGGGAGCUCUU
GE598640	697	-31.8	244	0.002756	aly-miR159b,ath-miR159b	Arabidopsis lyrata,Arabidopsis thaliana	21	UUUGGAUUGAAGGGAGCUCUU
GE602343	863	-30.1	371	0.010098	aly-miR159b,ath-miR159b	Arabidopsis lyrata,Arabidopsis thaliana	21	UUUGGAUUGAAGGGAGCUCUU
GE602484	841	-34.9	410	0.00072	aly-miR159b,ath-miR159b	Arabidopsis lyrata,Arabidopsis thaliana	21	UUUGGAUUGAAGGGAGCUCUU
GE602615	856	-30.5	358	0.008032	aly-miR159b,ath-miR159b	Arabidopsis lyrata,Arabidopsis thaliana	21	UUUGGAUUGAAGGGAGCUCUU
GE602910	900	-31.6	29	0.004839	aly-miR159b,ath-miR159b	Arabidopsis lyrata,Arabidopsis thaliana	21	UUUGGAUUGAAGGGAGCUCUU
GE605309	819	-29.7	33	0.011493	aly-miR159b,ath-miR159b	Arabidopsis lyrata,Arabidopsis thaliana	21	UUUGGAUUGAAGGGAGCUCUU
GE605327	820	-30	82	0.009792	aly-miR159b,ath-miR159b	Arabidopsis lyrata,Arabidopsis thaliana	21	UUUGGAUUGAAGGGAGCUCUU
GE605594	853	-30	71	0.010453	aly-miR159b,ath-miR159b	Arabidopsis lyrata,Arabidopsis thaliana	21	UUUGGAUUGAAGGGAGCUCUU
GE608785	753	-30	86	0.008486	aly-miR159b,ath-miR159b	Arabidopsis lyrata,Arabidopsis thaliana	21	UUUGGAUUGAAGGGAGCUCUU
GE608913	792	-33.3	425	0.001533	aly-miR159b,ath-miR159b	Arabidopsis lyrata,Arabidopsis thaliana	21	UUUGGAUUGAAGGGAGCUCUU
GE609218	855	-31.7	496	0.004195	aly-miR159b,ath-miR159b	Arabidopsis lyrata,Arabidopsis thaliana	21	UUUGGAUUGAAGGGAGCUCUU
GE609266	816	-31.2	28	0.005069	aly-miR159b,ath-miR159b	Arabidopsis lyrata,Arabidopsis thaliana	21	UUUGGAUUGAAGGGAGCUCUU
GE609286	731	-29.8	207	0.009003	aly-miR159b,ath-miR159b	Arabidopsis lyrata,Arabidopsis thaliana	21	UUUGGAUUGAAGGGAGCUCUU
GE609389	825	-29.9	220	0.010441	aly-miR159b,ath-miR159b	Arabidopsis lyrata,Arabidopsis thaliana	21	UUUGGAUUGAAGGGAGCUCUU
GE610631	797	-29.8	433	0.010408	aly-miR159b,ath-miR159b	Arabidopsis lyrata,Arabidopsis thaliana	21	UUUGGAUUGAAGGGAGCUCUU
GE611245	843	-31.7	487	0.004093	aly-miR159b,ath-miR159b	Arabidopsis lyrata,Arabidopsis thaliana	21	UUUGGAUUGAAGGGAGCUCUU
GE611501	736	-33.3	394	0.001336	aly-miR159b,ath-miR159b	Arabidopsis lyrata,Arabidopsis thaliana	21	UUUGGAUUGAAGGGAGCUCUU
GE611745	689	-33.3	414	0.001178	aly-miR159b,ath-miR159b	Arabidopsis lyrata,Arabidopsis thaliana	21	UUUGGAUUGAAGGGAGCUCUU
GE612140	769	-33.3	363	0.001451	aly-miR159b,ath-miR159b	Arabidopsis lyrata,Arabidopsis thaliana	21	UUUGGAUUGAAGGGAGCUCUU
GE612499	822	-33.3	385	0.001643	aly-miR159b,ath-miR159b	Arabidopsis lyrata,Arabidopsis thaliana	21	UUUGGAUUGAAGGGAGCUCUU
GE612614	817	-29.7	38	0.011447	aly-miR159b,ath-miR159b	Arabidopsis lyrata,Arabidopsis thaliana	21	UUUGGAUUGAAGGGAGCUCUU
GE612898	775	-33.3	425	0.001472	aly-miR159b,ath-miR159b	Arabidopsis lyrata,Arabidopsis thaliana	21	UUUGGAUUGAAGGGAGCUCUU
GE577463	804	-31.2	581	0.0061	aly-miR159c,ath-miR159c	Arabidopsis lyrata,Arabidopsis thaliana	21	UUUGGAUUGAAGGGAGCUCCU
GE577851	813	-30.9	282	0.007299	aly-miR159c,ath-miR159c	Arabidopsis lyrata,Arabidopsis thaliana	21	UUUGGAUUGAAGGGAGCUCCU
GE581370	785	-31.4	496	0.005259	aly-miR159c,ath-miR159c	Arabidopsis lyrata,Arabidopsis thaliana	21	UUUGGAUUGAAGGGAGCUCCU
GE583099	808	-31.5	160	0.00524	aly-miR159c,ath-miR159c	Arabidopsis lyrata,Arabidopsis thaliana	21	UUUGGAUUGAAGGGAGCUCCU
GE584258	725	-31.4	519	0.004576	aly-miR159c,ath-miR159c	Arabidopsis lyrata,Arabidopsis thaliana	21	UUUGGAUUGAAGGGAGCUCCU
GE584632	843	-31.2	526	0.006614	aly-miR159c,ath-miR159c	Arabidopsis lyrata,Arabidopsis thaliana	21	UUUGGAUUGAAGGGAGCUCCU
GE584712	829	-31.2	581	0.006428	aly-miR159c,ath-miR159c	Arabidopsis lyrata,Arabidopsis thaliana	21	UUUGGAUUGAAGGGAGCUCCU
GE584810	802	-31.6	664	0.004903	aly-miR159c,ath-miR159c	Arabidopsis lyrata,Arabidopsis thaliana	21	UUUGGAUUGAAGGGAGCUCCU
GE586080	831	-31.3	419	0.00612	aly-miR159c,ath-miR159c	Arabidopsis lyrata,Arabidopsis thaliana	21	UUUGGAUUGAAGGGAGCUCCU
GE586760	716	-32.5	612	0.002465	aly-miR159c,ath-miR159c	Arabidopsis lyrata,Arabidopsis thaliana	21	UUUGGAUUGAAGGGAGCUCCU
GE589149	712	-30.7	1	0.006477	aly-miR159c,ath-miR159c	Arabidopsis lyrata,Arabidopsis thaliana	21	UUUGGAUUGAAGGGAGCUCCU
GE589396	793	-32.5	673	0.002967	aly-miR159c,ath-miR159c	Arabidopsis lyrata,Arabidopsis thaliana	21	UUUGGAUUGAAGGGAGCUCCU
GE596467	891	-31.3	485	0.006888	aly-miR159c,ath-miR159c	Arabidopsis lyrata,Arabidopsis thaliana	21	UUUGGAUUGAAGGGAGCUCCU
GE597022	825	-31.3	473	0.006044	aly-miR159c,ath-miR159c	Arabidopsis lyrata,Arabidopsis thaliana	21	UUUGGAUUGAAGGGAGCUCCU
GE597890	794	-30.7	73	0.007804	aly-miR159c,ath-miR159c	Arabidopsis lyrata,Arabidopsis thaliana	21	UUUGGAUUGAAGGGAGCUCCU
GE598640	697	-31.4	244	0.004267	aly-miR159c,ath-miR159c	Arabidopsis lyrata,Arabidopsis thaliana	21	UUUGGAUUGAAGGGAGCUCCU
GE602484	841	-33.2	414	0.002268	aly-miR159c,ath-miR159c	Arabidopsis lyrata,Arabidopsis thaliana	21	UUUGGAUUGAAGGGAGCUCCU
GE602910	900	-31.6	29	0.005978	aly-miR159c,ath-miR159c	Arabidopsis lyrata,Arabidopsis thaliana	21	UUUGGAUUGAAGGGAGCUCCU
GE606683	813	-31.2	669	0.006218	aly-miR159c,ath-miR159c	Arabidopsis lyrata,Arabidopsis thaliana	21	UUUGGAUUGAAGGGAGCUCCU
GE608913	792	-30.7	427	0.007771	aly-miR159c,ath-miR159c	Arabidopsis lyrata,Arabidopsis thaliana	21	UUUGGAUUGAAGGGAGCUCCU
GE609218	855	-31.3	496	0.006424	aly-miR159c,ath-miR159c	Arabidopsis lyrata,Arabidopsis thaliana	21	UUUGGAUUGAAGGGAGCUCCU
GE609877	669	-31.4	195	0.003966	aly-miR159c,ath-miR159c	Arabidopsis lyrata,Arabidopsis thaliana	21	UUUGGAUUGAAGGGAGCUCCU
GE611245	843	-31.3	487	0.006271	aly-miR159c,ath-miR159c	Arabidopsis lyrata,Arabidopsis thaliana	21	UUUGGAUUGAAGGGAGCUCCU
GE611501	736	-30.7	396	0.006858	aly-miR159c,ath-miR159c	Arabidopsis lyrata,Arabidopsis thaliana	21	UUUGGAUUGAAGGGAGCUCCU
GE611745	689	-30.7	416	0.006118	aly-miR159c,ath-miR159c	Arabidopsis lyrata,Arabidopsis thaliana	21	UUUGGAUUGAAGGGAGCUCCU
GE612140	769	-30.7	365	0.007392	aly-miR159c,ath-miR159c	Arabidopsis lyrata,Arabidopsis thaliana	21	UUUGGAUUGAAGGGAGCUCCU
GE612499	822	-30.7	387	0.008273	aly-miR159c,ath-miR159c	Arabidopsis lyrata,Arabidopsis thaliana	21	UUUGGAUUGAAGGGAGCUCCU
GE612898	775	-30.7	427	0.00749	aly-miR159c,ath-miR159c	Arabidopsis lyrata,Arabidopsis thaliana	21	UUUGGAUUGAAGGGAGCUCCU
GE610743	790	-35.8	689	0.000929	aly-miR164c,ath-miR164c	Arabidopsis lyrata,Arabidopsis thaliana	21	UGGAGAAGCAGGGCACGUGCG
GE578437	758	-29.9	568	0.009298	aly-miR167c,ath-miR167c	Arabidopsis lyrata,Arabidopsis thaliana	21	UAAGCUGCCAGCAUGAUCUUG
GE579125	765	-33.9	99	0.001066	aly-miR167c,ath-miR167c	Arabidopsis lyrata,Arabidopsis thaliana	21	UAAGCUGCCAGCAUGAUCUUG
GE579196	862	-30	309	0.010907	aly-miR167c,ath-miR167c	Arabidopsis lyrata,Arabidopsis thaliana	21	UAAGCUGCCAGCAUGAUCUUG
GE582108	806	-30	289	0.00976	aly-miR167c,ath-miR167c	Arabidopsis lyrata,Arabidopsis thaliana	21	UAAGCUGCCAGCAUGAUCUUG
GE582331	682	-30	249	0.007351	aly-miR167c,ath-miR167c	Arabidopsis lyrata,Arabidopsis thaliana	21	UAAGCUGCCAGCAUGAUCUUG
GE583279	882	-29.9	436	0.011948	aly-miR167c,ath-miR167c	Arabidopsis lyrata,Arabidopsis thaliana	21	UAAGCUGCCAGCAUGAUCUUG
GE583629	828	-29.9	725	0.010772	aly-miR167c,ath-miR167c	Arabidopsis lyrata,Arabidopsis thaliana	21	UAAGCUGCCAGCAUGAUCUUG
GE583822	833	-30.2	213	0.009255	aly-miR167c,ath-miR167c	Arabidopsis lyrata,Arabidopsis thaliana	21	UAAGCUGCCAGCAUGAUCUUG
GE587341	828	-30.1	220	0.009671	aly-miR167c,ath-miR167c	Arabidopsis lyrata,Arabidopsis thaliana	21	UAAGCUGCCAGCAUGAUCUUG
GE588148	605	-31.3	382	0.002883	aly-miR167c,ath-miR167c	Arabidopsis lyrata,Arabidopsis thaliana	21	UAAGCUGCCAGCAUGAUCUUG
GE589481	858	-30.1	217	0.010258	aly-miR167c,ath-miR167c	Arabidopsis lyrata,Arabidopsis thaliana	21	UAAGCUGCCAGCAUGAUCUUG
GE592131	791	-30.1	227	0.00896	aly-miR167c,ath-miR167c	Arabidopsis lyrata,Arabidopsis thaliana	21	UAAGCUGCCAGCAUGAUCUUG
GE592471	719	-30.1	199	0.007621	aly-miR167c,ath-miR167c	Arabidopsis lyrata,Arabidopsis thaliana	21	UAAGCUGCCAGCAUGAUCUUG
GE596017	859	-30.6	816	0.007856	aly-miR167c,ath-miR167c	Arabidopsis lyrata,Arabidopsis thaliana	21	UAAGCUGCCAGCAUGAUCUUG
GE597493	604	-31.3	381	0.002874	aly-miR167c,ath-miR167c	Arabidopsis lyrata,Arabidopsis thaliana	21	UAAGCUGCCAGCAUGAUCUUG
GE598836	772	-30.1	228	0.0086	aly-miR167c,ath-miR167c	Arabidopsis lyrata,Arabidopsis thaliana	21	UAAGCUGCCAGCAUGAUCUUG
GE599156	775	-31.1	342	0.005025	aly-miR167c,ath-miR167c	Arabidopsis lyrata,Arabidopsis thaliana	21	UAAGCUGCCAGCAUGAUCUUG
GE599543	640	-31.3	389	0.003198	aly-miR167c,ath-miR167c	Arabidopsis lyrata,Arabidopsis thaliana	21	UAAGCUGCCAGCAUGAUCUUG
GE601199	604	-31.3	380	0.002874	aly-miR167c,ath-miR167c	Arabidopsis lyrata,Arabidopsis thaliana	21	UAAGCUGCCAGCAUGAUCUUG
GE602391	824	-30	211	0.010125	aly-miR167c,ath-miR167c	Arabidopsis lyrata,Arabidopsis thaliana	21	UAAGCUGCCAGCAUGAUCUUG
GE602825	749	-29.9	215	0.009112	aly-miR167c,ath-miR167c	Arabidopsis lyrata,Arabidopsis thaliana	21	UAAGCUGCCAGCAUGAUCUUG
GE602870	864	-29.8	416	0.012189	aly-miR167c,ath-miR167c	Arabidopsis lyrata,Arabidopsis thaliana	21	UAAGCUGCCAGCAUGAUCUUG
GE603101	864	-35.2	226	0.000665	aly-miR167c,ath-miR167c	Arabidopsis lyrata,Arabidopsis thaliana	21	UAAGCUGCCAGCAUGAUCUUG
GE603226	871	-30.4	562	0.008952	aly-miR167c,ath-miR167c	Arabidopsis lyrata,Arabidopsis thaliana	21	UAAGCUGCCAGCAUGAUCUUG
GE603834	825	-33.2	752	0.001797	aly-miR167c,ath-miR167c	Arabidopsis lyrata,Arabidopsis thaliana	21	UAAGCUGCCAGCAUGAUCUUG
GE604001	798	-30.4	534	0.007729	aly-miR167c,ath-miR167c	Arabidopsis lyrata,Arabidopsis thaliana	21	UAAGCUGCCAGCAUGAUCUUG
GE604468	813	-35.2	175	0.000591	aly-miR167c,ath-miR167c	Arabidopsis lyrata,Arabidopsis thaliana	21	UAAGCUGCCAGCAUGAUCUUG
GE604692	736	-35.2	205	0.000485	aly-miR167c,ath-miR167c	Arabidopsis lyrata,Arabidopsis thaliana	21	UAAGCUGCCAGCAUGAUCUUG
GE606104	853	-36.8	753	0.000273	aly-miR167c,ath-miR167c	Arabidopsis lyrata,Arabidopsis thaliana	21	UAAGCUGCCAGCAUGAUCUUG
GE606146	850	-30.4	485	0.008595	aly-miR167c,ath-miR167c	Arabidopsis lyrata,Arabidopsis thaliana	21	UAAGCUGCCAGCAUGAUCUUG
GE606304	850	-30.6	806	0.007718	aly-miR167c,ath-miR167c	Arabidopsis lyrata,Arabidopsis thaliana	21	UAAGCUGCCAGCAUGAUCUUG
GE607100	753	-30.4	424	0.007001	aly-miR167c,ath-miR167c	Arabidopsis lyrata,Arabidopsis thaliana	21	UAAGCUGCCAGCAUGAUCUUG
GE607578	828	-36.8	732	0.000257	aly-miR167c,ath-miR167c	Arabidopsis lyrata,Arabidopsis thaliana	21	UAAGCUGCCAGCAUGAUCUUG
GE608101	883	-29.9	556	0.01197	aly-miR167c,ath-miR167c	Arabidopsis lyrata,Arabidopsis thaliana	21	UAAGCUGCCAGCAUGAUCUUG
GE608477	844	-36.8	739	0.000268	aly-miR167c,ath-miR167c	Arabidopsis lyrata,Arabidopsis thaliana	21	UAAGCUGCCAGCAUGAUCUUG
GE609137	803	-30	273	0.0097	aly-miR167c,ath-miR167c	Arabidopsis lyrata,Arabidopsis thaliana	21	UAAGCUGCCAGCAUGAUCUUG
GE609318	836	-30.4	435	0.008359	aly-miR167c,ath-miR167c	Arabidopsis lyrata,Arabidopsis thaliana	21	UAAGCUGCCAGCAUGAUCUUG
GE609416	784	-30	268	0.009319	aly-miR167c,ath-miR167c	Arabidopsis lyrata,Arabidopsis thaliana	21	UAAGCUGCCAGCAUGAUCUUG
GE609494	839	-30.5	387	0.007969	aly-miR167c,ath-miR167c	Arabidopsis lyrata,Arabidopsis thaliana	21	UAAGCUGCCAGCAUGAUCUUG
GE609590	817	-30	273	0.009983	aly-miR167c,ath-miR167c	Arabidopsis lyrata,Arabidopsis thaliana	21	UAAGCUGCCAGCAUGAUCUUG
GE610158	698	-30	582	0.007651	aly-miR167c,ath-miR167c	Arabidopsis lyrata,Arabidopsis thaliana	21	UAAGCUGCCAGCAUGAUCUUG
GE610223	764	-36.8	732	0.000218	aly-miR167c,ath-miR167c	Arabidopsis lyrata,Arabidopsis thaliana	21	UAAGCUGCCAGCAUGAUCUUG
GE610386	810	-30	271	0.009841	aly-miR167c,ath-miR167c	Arabidopsis lyrata,Arabidopsis thaliana	21	UAAGCUGCCAGCAUGAUCUUG
GE610666	784	-31.3	729	0.004599	aly-miR167c,ath-miR167c	Arabidopsis lyrata,Arabidopsis thaliana	21	UAAGCUGCCAGCAUGAUCUUG
GE610901	833	-30.9	272	0.006344	aly-miR167c,ath-miR167c	Arabidopsis lyrata,Arabidopsis thaliana	21	UAAGCUGCCAGCAUGAUCUUG
GE611444	849	-34.8	751	0.000798	aly-miR167c,ath-miR167c	Arabidopsis lyrata,Arabidopsis thaliana	21	UAAGCUGCCAGCAUGAUCUUG
GE611551	805	-29.8	499	0.010852	aly-miR167c,ath-miR167c	Arabidopsis lyrata,Arabidopsis thaliana	21	UAAGCUGCCAGCAUGAUCUUG
GE612264	698	-30	453	0.007651	aly-miR167c,ath-miR167c	Arabidopsis lyrata,Arabidopsis thaliana	21	UAAGCUGCCAGCAUGAUCUUG
GE612353	773	-29.8	480	0.010145	aly-miR167c,ath-miR167c	Arabidopsis lyrata,Arabidopsis thaliana	21	UAAGCUGCCAGCAUGAUCUUG
GE612693	843	-30	420	0.010514	aly-miR167c,ath-miR167c	Arabidopsis lyrata,Arabidopsis thaliana	21	UAAGCUGCCAGCAUGAUCUUG
GE612963	878	-29.8	484	0.012512	aly-miR167c,ath-miR167c	Arabidopsis lyrata,Arabidopsis thaliana	21	UAAGCUGCCAGCAUGAUCUUG
GE613056	731	-30.4	536	0.006653	aly-miR167c,ath-miR167c	Arabidopsis lyrata,Arabidopsis thaliana	21	UAAGCUGCCAGCAUGAUCUUG
GE583879	765	-29.3	308	0.011936	aly-miR170,ath-miR170	Arabidopsis lyrata,Arabidopsis thaliana	21	UGAUUGAGCCGUGUCAAUAUC
GE587640	746	-30	235	0.007796	aly-miR170,ath-miR170	Arabidopsis lyrata,Arabidopsis thaliana	21	UGAUUGAGCCGUGUCAAUAUC
GE590147	766	-30	407	0.008155	aly-miR170,ath-miR170	Arabidopsis lyrata,Arabidopsis thaliana	21	UGAUUGAGCCGUGUCAAUAUC
GE599714	692	-30	346	0.006851	aly-miR170,ath-miR170	Arabidopsis lyrata,Arabidopsis thaliana	21	UGAUUGAGCCGUGUCAAUAUC
GE602309	770	-29.8	126	0.009179	aly-miR170,ath-miR170	Arabidopsis lyrata,Arabidopsis thaliana	21	UGAUUGAGCCGUGUCAAUAUC
GE605952	853	-29.7	63	0.011489	aly-miR170,ath-miR170	Arabidopsis lyrata,Arabidopsis thaliana	21	UGAUUGAGCCGUGUCAAUAUC
GE608047	737	-30.4	677	0.006127	aly-miR170,ath-miR170	Arabidopsis lyrata,Arabidopsis thaliana	21	UGAUUGAGCCGUGUCAAUAUC
GE608157	841	-29	324	0.016393	aly-miR170,ath-miR170	Arabidopsis lyrata,Arabidopsis thaliana	21	UGAUUGAGCCGUGUCAAUAUC
GE577123	753	-30.3	701	0.006602	aly-miR172c,aly-miR172d,ath-miR172c,ath-miR172d	Arabidopsis lyrata,Arabidopsis thaliana	21	AGAAUCUUGAUGAUGCUGCAG
GE577815	827	-29.2	302	0.014084	aly-miR172c,aly-miR172d,ath-miR172c,ath-miR172d	Arabidopsis lyrata,Arabidopsis thaliana	21	AGAAUCUUGAUGAUGCUGCAG
GE580982	791	-30.3	741	0.007183	aly-miR172c,aly-miR172d,ath-miR172c,ath-miR172d	Arabidopsis lyrata,Arabidopsis thaliana	21	AGAAUCUUGAUGAUGCUGCAG
GE582597	858	-30.9	56	0.005952	aly-miR172c,aly-miR172d,ath-miR172c,ath-miR172d	Arabidopsis lyrata,Arabidopsis thaliana	21	AGAAUCUUGAUGAUGCUGCAG
GE582947	765	-29.8	435	0.008924	aly-miR172c,aly-miR172d,ath-miR172c,ath-miR172d	Arabidopsis lyrata,Arabidopsis thaliana	21	AGAAUCUUGAUGAUGCUGCAG
GE584170	821	-30.9	59	0.005518	aly-miR172c,aly-miR172d,ath-miR172c,ath-miR172d	Arabidopsis lyrata,Arabidopsis thaliana	21	AGAAUCUUGAUGAUGCUGCAG
GE586465	741	-29.5	24	0.009973	aly-miR172c,aly-miR172d,ath-miR172c,ath-miR172d	Arabidopsis lyrata,Arabidopsis thaliana	21	AGAAUCUUGAUGAUGCUGCAG
GE586485	725	-29.5	13	0.009613	aly-miR172c,aly-miR172d,ath-miR172c,ath-miR172d	Arabidopsis lyrata,Arabidopsis thaliana	21	AGAAUCUUGAUGAUGCUGCAG
GE586906	703	-29	260	0.012028	aly-miR172c,aly-miR172d,ath-miR172c,ath-miR172d	Arabidopsis lyrata,Arabidopsis thaliana	21	AGAAUCUUGAUGAUGCUGCAG
GE587686	673	-29	265	0.01118	aly-miR172c,aly-miR172d,ath-miR172c,ath-miR172d	Arabidopsis lyrata,Arabidopsis thaliana	21	AGAAUCUUGAUGAUGCUGCAG
GE587875	616	-29	271	0.009618	aly-miR172c,aly-miR172d,ath-miR172c,ath-miR172d	Arabidopsis lyrata,Arabidopsis thaliana	21	AGAAUCUUGAUGAUGCUGCAG
GE587907	637	-30.4	612	0.004654	aly-miR172c,aly-miR172d,ath-miR172c,ath-miR172d	Arabidopsis lyrata,Arabidopsis thaliana	21	AGAAUCUUGAUGAUGCUGCAG
GE587955	592	-29	253	0.008981	aly-miR172c,aly-miR172d,ath-miR172c,ath-miR172d	Arabidopsis lyrata,Arabidopsis thaliana	21	AGAAUCUUGAUGAUGCUGCAG
GE589022	699	-29	289	0.011914	aly-miR172c,aly-miR172d,ath-miR172c,ath-miR172d	Arabidopsis lyrata,Arabidopsis thaliana	21	AGAAUCUUGAUGAUGCUGCAG
GE589054	799	-29.9	419	0.009091	aly-miR172c,aly-miR172d,ath-miR172c,ath-miR172d	Arabidopsis lyrata,Arabidopsis thaliana	21	AGAAUCUUGAUGAUGCUGCAG
GE592842	663	-29	269	0.010901	aly-miR172c,aly-miR172d,ath-miR172c,ath-miR172d	Arabidopsis lyrata,Arabidopsis thaliana	21	AGAAUCUUGAUGAUGCUGCAG
GE593562	673	-29	264	0.01118	aly-miR172c,aly-miR172d,ath-miR172c,ath-miR172d	Arabidopsis lyrata,Arabidopsis thaliana	21	AGAAUCUUGAUGAUGCUGCAG
GE594160	726	-29	264	0.012689	aly-miR172c,aly-miR172d,ath-miR172c,ath-miR172d	Arabidopsis lyrata,Arabidopsis thaliana	21	AGAAUCUUGAUGAUGCUGCAG
GE594768	645	-29	251	0.010404	aly-miR172c,aly-miR172d,ath-miR172c,ath-miR172d	Arabidopsis lyrata,Arabidopsis thaliana	21	AGAAUCUUGAUGAUGCUGCAG
GE594898	676	-29	271	0.011264	aly-miR172c,aly-miR172d,ath-miR172c,ath-miR172d	Arabidopsis lyrata,Arabidopsis thaliana	21	AGAAUCUUGAUGAUGCUGCAG
GE595077	667	-29	264	0.011012	aly-miR172c,aly-miR172d,ath-miR172c,ath-miR172d	Arabidopsis lyrata,Arabidopsis thaliana	21	AGAAUCUUGAUGAUGCUGCAG
GE595344	737	-29	264	0.013009	aly-miR172c,aly-miR172d,ath-miR172c,ath-miR172d	Arabidopsis lyrata,Arabidopsis thaliana	21	AGAAUCUUGAUGAUGCUGCAG
GE595416	659	-29	270	0.01079	aly-miR172c,aly-miR172d,ath-miR172c,ath-miR172d	Arabidopsis lyrata,Arabidopsis thaliana	21	AGAAUCUUGAUGAUGCUGCAG
GE595947	744	-29	268	0.013213	aly-miR172c,aly-miR172d,ath-miR172c,ath-miR172d	Arabidopsis lyrata,Arabidopsis thaliana	21	AGAAUCUUGAUGAUGCUGCAG
GE596338	820	-29.3	321	0.013156	aly-miR172c,aly-miR172d,ath-miR172c,ath-miR172d	Arabidopsis lyrata,Arabidopsis thaliana	21	AGAAUCUUGAUGAUGCUGCAG
GE598255	824	-29.5	311	0.011896	aly-miR172c,aly-miR172d,ath-miR172c,ath-miR172d	Arabidopsis lyrata,Arabidopsis thaliana	21	AGAAUCUUGAUGAUGCUGCAG
GE600242	724	-29.5	24	0.00959	aly-miR172c,aly-miR172d,ath-miR172c,ath-miR172d	Arabidopsis lyrata,Arabidopsis thaliana	21	AGAAUCUUGAUGAUGCUGCAG
GE600838	668	-29	269	0.01104	aly-miR172c,aly-miR172d,ath-miR172c,ath-miR172d	Arabidopsis lyrata,Arabidopsis thaliana	21	AGAAUCUUGAUGAUGCUGCAG
GE602401	768	-29.2	539	0.012478	aly-miR172c,aly-miR172d,ath-miR172c,ath-miR172d	Arabidopsis lyrata,Arabidopsis thaliana	21	AGAAUCUUGAUGAUGCUGCAG
GE606570	598	-31.7	75	0.001994	aly-miR172c,aly-miR172d,ath-miR172c,ath-miR172d	Arabidopsis lyrata,Arabidopsis thaliana	21	AGAAUCUUGAUGAUGCUGCAG
GE611566	840	-29.9	423	0.009882	aly-miR172c,aly-miR172d,ath-miR172c,ath-miR172d	Arabidopsis lyrata,Arabidopsis thaliana	21	AGAAUCUUGAUGAUGCUGCAG
GE582343	731	-33.4	65	0.000759	aly-miR172e*,ath-miR172b*	Arabidopsis lyrata,Arabidopsis thaliana	20	GCAGCACCAUUAAGAUUCAC
GE583214	691	-33.4	48	0.000679	aly-miR172e*,ath-miR172b*	Arabidopsis lyrata,Arabidopsis thaliana	20	GCAGCACCAUUAAGAUUCAC
GE589804	787	-30	372	0.005922	aly-miR172e*,ath-miR172b*	Arabidopsis lyrata,Arabidopsis thaliana	20	GCAGCACCAUUAAGAUUCAC
GE590067	759	-29.9	113	0.005881	aly-miR172e*,ath-miR172b*	Arabidopsis lyrata,Arabidopsis thaliana	20	GCAGCACCAUUAAGAUUCAC
GE580450	756	-30.1	728	0.009854	aly-miR173,ath-miR173	Arabidopsis lyrata,Arabidopsis thaliana	22	UUCGCUUGCAGAGAGAAAUCAC
GE588983	869	-31.1	761	0.007287	aly-miR173,ath-miR173	Arabidopsis lyrata,Arabidopsis thaliana	22	UUCGCUUGCAGAGAGAAAUCAC
GE607819	651	-30.3	102	0.006857	aly-miR173,ath-miR173	Arabidopsis lyrata,Arabidopsis thaliana	22	UUCGCUUGCAGAGAGAAAUCAC
GE582532	722	-29.8	555	0.007746	aly-miR2112*,ath-miR2112-5p	Arabidopsis lyrata,Arabidopsis thaliana	21	CGCAAAUGCGGAUAUCAAUGU
GE603010	833	-29.1	264	0.014434	aly-miR2112*,ath-miR2112-5p	Arabidopsis lyrata,Arabidopsis thaliana	21	CGCAAAUGCGGAUAUCAAUGU
GE602456	744	-35.7	211	0.000659	aly-miR391,ath-miR391	Arabidopsis lyrata,Arabidopsis thaliana	21	UUCGCAGGAGAGAUAGCGCCA
GE605619	725	-33.1	423	0.002492	aly-miR391,ath-miR391	Arabidopsis lyrata,Arabidopsis thaliana	21	UUCGCAGGAGAGAUAGCGCCA
GE605777	889	-33.1	419	0.003588	aly-miR391,ath-miR391	Arabidopsis lyrata,Arabidopsis thaliana	21	UUCGCAGGAGAGAUAGCGCCA
GE611068	691	-33.1	65	0.002282	aly-miR391,ath-miR391	Arabidopsis lyrata,Arabidopsis thaliana	21	UUCGCAGGAGAGAUAGCGCCA
GE612016	493	-33.7	61	0.000859	aly-miR391,ath-miR391	Arabidopsis lyrata,Arabidopsis thaliana	21	UUCGCAGGAGAGAUAGCGCCA
GE587371	694	-32.5	559	0.002976	aly-miR395b,aly-miR395f,aly-miR395h,ath-miR395b,ath-miR395c,ath-miR395f	Arabidopsis lyrata,Arabidopsis thaliana	21	CUGAAGUGUUUGGGGGGACUC
GE594974	621	-32.5	553	0.002427	aly-miR395b,aly-miR395f,aly-miR395h,ath-miR395b,ath-miR395c,ath-miR395f	Arabidopsis lyrata,Arabidopsis thaliana	21	CUGAAGUGUUUGGGGGGACUC
GE595833	648	-32.5	558	0.002625	aly-miR395b,aly-miR395f,aly-miR395h,ath-miR395b,ath-miR395c,ath-miR395f	Arabidopsis lyrata,Arabidopsis thaliana	21	CUGAAGUGUUUGGGGGGACUC
GE598132	736	-34.3	74	0.001269	aly-miR395b,aly-miR395f,aly-miR395h,ath-miR395b,ath-miR395c,ath-miR395f	Arabidopsis lyrata,Arabidopsis thaliana	21	CUGAAGUGUUUGGGGGGACUC
GE606410	803	-34.9	51	0.001089	aly-miR395b,aly-miR395f,aly-miR395h,ath-miR395b,ath-miR395c,ath-miR395f	Arabidopsis lyrata,Arabidopsis thaliana	21	CUGAAGUGUUUGGGGGGACUC
GE607147	832	-32.9	174	0.003332	aly-miR395b,aly-miR395f,aly-miR395h,ath-miR395b,ath-miR395c,ath-miR395f	Arabidopsis lyrata,Arabidopsis thaliana	21	CUGAAGUGUUUGGGGGGACUC
GE610017	791	-35.2	183	0.000903	aly-miR395b,aly-miR395f,aly-miR395h,ath-miR395b,ath-miR395c,ath-miR395f	Arabidopsis lyrata,Arabidopsis thaliana	21	CUGAAGUGUUUGGGGGGACUC
GE578623	865	-32.9	408	0.004035	aly-miR398b,ath-miR398b,ath-miR398c	Arabidopsis lyrata,Arabidopsis thaliana	21	UGUGUUCUCAGGUCACCCCUG
GE582722	847	-33.6	603	0.002702	aly-miR398b,ath-miR398b,ath-miR398c	Arabidopsis lyrata,Arabidopsis thaliana	21	UGUGUUCUCAGGUCACCCCUG
GE585699	727	-34.7	55	0.001145	aly-miR398b,ath-miR398b,ath-miR398c	Arabidopsis lyrata,Arabidopsis thaliana	21	UGUGUUCUCAGGUCACCCCUG
GE587966	660	-36	22	0.000474	aly-miR398b,ath-miR398b,ath-miR398c	Arabidopsis lyrata,Arabidopsis thaliana	21	UGUGUUCUCAGGUCACCCCUG
GE589103	837	-35.1	695	0.001211	aly-miR398b,ath-miR398b,ath-miR398c	Arabidopsis lyrata,Arabidopsis thaliana	21	UGUGUUCUCAGGUCACCCCUG
GE590427	719	-33.6	454	0.002007	aly-miR398b,ath-miR398b,ath-miR398c	Arabidopsis lyrata,Arabidopsis thaliana	21	UGUGUUCUCAGGUCACCCCUG
GE590949	626	-36	3	0.000426	aly-miR398b,ath-miR398b,ath-miR398c	Arabidopsis lyrata,Arabidopsis thaliana	21	UGUGUUCUCAGGUCACCCCUG
GE591540	713	-34.7	43	0.001103	aly-miR398b,ath-miR398b,ath-miR398c	Arabidopsis lyrata,Arabidopsis thaliana	21	UGUGUUCUCAGGUCACCCCUG
GE592094	842	-34.7	516	0.001508	aly-miR398b,ath-miR398b,ath-miR398c	Arabidopsis lyrata,Arabidopsis thaliana	21	UGUGUUCUCAGGUCACCCCUG
GE592589	703	-37.9	38	0.000196	aly-miR398b,ath-miR398b,ath-miR398c	Arabidopsis lyrata,Arabidopsis thaliana	21	UGUGUUCUCAGGUCACCCCUG
GE595321	733	-35.7	371	0.000685	aly-miR398b,ath-miR398b,ath-miR398c	Arabidopsis lyrata,Arabidopsis thaliana	21	UGUGUUCUCAGGUCACCCCUG
GE599319	785	-34.7	350	0.001323	aly-miR398b,ath-miR398b,ath-miR398c	Arabidopsis lyrata,Arabidopsis thaliana	21	UGUGUUCUCAGGUCACCCCUG
GE599954	681	-36	6	0.000505	aly-miR398b,ath-miR398b,ath-miR398c	Arabidopsis lyrata,Arabidopsis thaliana	21	UGUGUUCUCAGGUCACCCCUG
GE602398	799	-36.5	485	0.000533	aly-miR398b,ath-miR398b,ath-miR398c	Arabidopsis lyrata,Arabidopsis thaliana	21	UGUGUUCUCAGGUCACCCCUG
GE602849	880	-35.1	685	0.001329	aly-miR398b,ath-miR398b,ath-miR398c	Arabidopsis lyrata,Arabidopsis thaliana	21	UGUGUUCUCAGGUCACCCCUG
GE603476	775	-33.4	60	0.002557	aly-miR398b,ath-miR398b,ath-miR398c	Arabidopsis lyrata,Arabidopsis thaliana	21	UGUGUUCUCAGGUCACCCCUG
GE603747	761	-35.4	679	0.000864	aly-miR398b,ath-miR398b,ath-miR398c	Arabidopsis lyrata,Arabidopsis thaliana	21	UGUGUUCUCAGGUCACCCCUG
GE604522	892	-35.1	668	0.001363	aly-miR398b,ath-miR398b,ath-miR398c	Arabidopsis lyrata,Arabidopsis thaliana	21	UGUGUUCUCAGGUCACCCCUG
GE607308	806	-34	250	0.002005	aly-miR398b,ath-miR398b,ath-miR398c	Arabidopsis lyrata,Arabidopsis thaliana	21	UGUGUUCUCAGGUCACCCCUG
GE607549	764	-34	487	0.001818	aly-miR398b,ath-miR398b,ath-miR398c	Arabidopsis lyrata,Arabidopsis thaliana	21	UGUGUUCUCAGGUCACCCCUG
GE609267	800	-33.1	1	0.003168	aly-miR398b,ath-miR398b,ath-miR398c	Arabidopsis lyrata,Arabidopsis thaliana	21	UGUGUUCUCAGGUCACCCCUG
GE610131	634	-34	449	0.001279	aly-miR398b,ath-miR398b,ath-miR398c	Arabidopsis lyrata,Arabidopsis thaliana	21	UGUGUUCUCAGGUCACCCCUG
GE610236	841	-34	484	0.002167	aly-miR398b,ath-miR398b,ath-miR398c	Arabidopsis lyrata,Arabidopsis thaliana	21	UGUGUUCUCAGGUCACCCCUG
GE583228	830	-31.2	692	0.006553	aly-miR399e,ath-miR399e	Arabidopsis lyrata,Arabidopsis thaliana	21	UGCCAAAGGAGAUUUGCCUCG
GE583633	859	-31.2	683	0.006946	aly-miR399e,ath-miR399e	Arabidopsis lyrata,Arabidopsis thaliana	21	UGCCAAAGGAGAUUUGCCUCG
GE596886	885	-31	70	0.008119	aly-miR399e,ath-miR399e	Arabidopsis lyrata,Arabidopsis thaliana	21	UGCCAAAGGAGAUUUGCCUCG
GE605811	703	-31	291	0.005479	aly-miR399e,ath-miR399e	Arabidopsis lyrata,Arabidopsis thaliana	21	UGCCAAAGGAGAUUUGCCUCG
GE608049	819	-30.8	289	0.007929	aly-miR399e,ath-miR399e	Arabidopsis lyrata,Arabidopsis thaliana	21	UGCCAAAGGAGAUUUGCCUCG
GE577675	820	-33	45	0.003115	aly-miR472,ath-miR472	Arabidopsis lyrata,Arabidopsis thaliana	22	UUUUUCCUACUCCGCCCAUACC
GE578319	831	-32.4	584	0.004371	aly-miR472,ath-miR472	Arabidopsis lyrata,Arabidopsis thaliana	22	UUUUUCCUACUCCGCCCAUACC
GE579441	816	-32.2	738	0.004705	aly-miR472,ath-miR472	Arabidopsis lyrata,Arabidopsis thaliana	22	UUUUUCCUACUCCGCCCAUACC
GE583428	860	-33	293	0.003388	aly-miR472,ath-miR472	Arabidopsis lyrata,Arabidopsis thaliana	22	UUUUUCCUACUCCGCCCAUACC
GE584033	671	-33.9	122	0.001336	aly-miR472,ath-miR472	Arabidopsis lyrata,Arabidopsis thaliana	22	UUUUUCCUACUCCGCCCAUACC
GE584279	832	-32.4	464	0.00438	aly-miR472,ath-miR472	Arabidopsis lyrata,Arabidopsis thaliana	22	UUUUUCCUACUCCGCCCAUACC
GE584933	807	-32.4	477	0.004154	aly-miR472,ath-miR472	Arabidopsis lyrata,Arabidopsis thaliana	22	UUUUUCCUACUCCGCCCAUACC
GE585345	778	-33.7	383	0.001958	aly-miR472,ath-miR472	Arabidopsis lyrata,Arabidopsis thaliana	22	UUUUUCCUACUCCGCCCAUACC
GE585655	775	-32.4	265	0.003869	aly-miR472,ath-miR472	Arabidopsis lyrata,Arabidopsis thaliana	22	UUUUUCCUACUCCGCCCAUACC
GE594792	764	-31.7	12	0.005467	aly-miR472,ath-miR472	Arabidopsis lyrata,Arabidopsis thaliana	22	UUUUUCCUACUCCGCCCAUACC
GE594941	856	-31.7	213	0.006636	aly-miR472,ath-miR472	Arabidopsis lyrata,Arabidopsis thaliana	22	UUUUUCCUACUCCGCCCAUACC
GE603148	847	-33.7	424	0.002285	aly-miR472,ath-miR472	Arabidopsis lyrata,Arabidopsis thaliana	22	UUUUUCCUACUCCGCCCAUACC
GE605883	828	-32.9	407	0.00334	aly-miR472,ath-miR472	Arabidopsis lyrata,Arabidopsis thaliana	22	UUUUUCCUACUCCGCCCAUACC
GE606184	828	-32	10	0.005359	aly-miR472,ath-miR472	Arabidopsis lyrata,Arabidopsis thaliana	22	UUUUUCCUACUCCGCCCAUACC
GE609136	769	-32.2	8	0.004243	aly-miR472,ath-miR472	Arabidopsis lyrata,Arabidopsis thaliana	22	UUUUUCCUACUCCGCCCAUACC
GE611400	706	-33.7	374	0.001636	aly-miR472,ath-miR472	Arabidopsis lyrata,Arabidopsis thaliana	22	UUUUUCCUACUCCGCCCAUACC
GE611610	825	-33	45	0.003148	aly-miR472,ath-miR472	Arabidopsis lyrata,Arabidopsis thaliana	22	UUUUUCCUACUCCGCCCAUACC
GE578985	858	-29.2	826	0.009934	aly-miR781,ath-miR781	Arabidopsis lyrata,Arabidopsis thaliana	21	UUAGAGUUUUCUGGAUACUUA
GE596939	804	-30.2	48	0.005075	aly-miR781,ath-miR781	Arabidopsis lyrata,Arabidopsis thaliana	21	UUAGAGUUUUCUGGAUACUUA
GE603946	726	-31.3	513	0.002265	aly-miR781,ath-miR781	Arabidopsis lyrata,Arabidopsis thaliana	21	UUAGAGUUUUCUGGAUACUUA
GE607816	846	-31.3	564	0.002993	aly-miR781,ath-miR781	Arabidopsis lyrata,Arabidopsis thaliana	21	UUAGAGUUUUCUGGAUACUUA
GE610600	819	-31.3	410	0.002823	aly-miR781,ath-miR781	Arabidopsis lyrata,Arabidopsis thaliana	21	UUAGAGUUUUCUGGAUACUUA
GE613148	745	-31.3	297	0.002375	aly-miR781,ath-miR781	Arabidopsis lyrata,Arabidopsis thaliana	21	UUAGAGUUUUCUGGAUACUUA
GE588307	789	-29.1	116	0.012253	aly-miR828,ath-miR828	Arabidopsis lyrata,Arabidopsis thaliana	22	UCUUGCUUAAAUGAGUAUUCCA
GE591188	829	-29.1	114	0.013284	aly-miR828,ath-miR828	Arabidopsis lyrata,Arabidopsis thaliana	22	UCUUGCUUAAAUGAGUAUUCCA
GE592622	804	-30	418	0.0077	aly-miR828,ath-miR828	Arabidopsis lyrata,Arabidopsis thaliana	22	UCUUGCUUAAAUGAGUAUUCCA
GE595558	727	-30	371	0.006484	aly-miR828,ath-miR828	Arabidopsis lyrata,Arabidopsis thaliana	22	UCUUGCUUAAAUGAGUAUUCCA
GE596072	807	-29.1	117	0.012714	aly-miR828,ath-miR828	Arabidopsis lyrata,Arabidopsis thaliana	22	UCUUGCUUAAAUGAGUAUUCCA
GE609685	744	-30	486	0.006747	aly-miR828,ath-miR828	Arabidopsis lyrata,Arabidopsis thaliana	22	UCUUGCUUAAAUGAGUAUUCCA
GE611394	840	-29.2	687	0.012848	aly-miR828,ath-miR828	Arabidopsis lyrata,Arabidopsis thaliana	22	UCUUGCUUAAAUGAGUAUUCCA
GE586584	813	-29.8	685	0.012107	aly-miR833-3p,ath-miR833-3p	Arabidopsis lyrata,Arabidopsis thaliana	22	UAGACCGAUGUCAACAAACAAG
GE600720	781	-29.8	684	0.011336	aly-miR833-3p,ath-miR833-3p	Arabidopsis lyrata,Arabidopsis thaliana	22	UAGACCGAUGUCAACAAACAAG
GE604411	833	-29.7	432	0.013288	aly-miR833-3p,ath-miR833-3p	Arabidopsis lyrata,Arabidopsis thaliana	22	UAGACCGAUGUCAACAAACAAG
GE577099	844	-33.4	99	0.002378	aly-miR834,ath-miR834	Arabidopsis lyrata,Arabidopsis thaliana	21	UGGUAGCAGUAGCGGUGGUAA
GE577325	857	-33	193	0.003019	aly-miR834,ath-miR834	Arabidopsis lyrata,Arabidopsis thaliana	21	UGGUAGCAGUAGCGGUGGUAA
GE577642	837	-32.9	76	0.003052	aly-miR834,ath-miR834	Arabidopsis lyrata,Arabidopsis thaliana	21	UGGUAGCAGUAGCGGUGGUAA
GE577651	748	-37.7	16	0.000191	aly-miR834,ath-miR834	Arabidopsis lyrata,Arabidopsis thaliana	21	UGGUAGCAGUAGCGGUGGUAA
GE577855	889	-32	60	0.005446	aly-miR834,ath-miR834	Arabidopsis lyrata,Arabidopsis thaliana	21	UGGUAGCAGUAGCGGUGGUAA
GE577874	827	-39.1	32	0.000112	aly-miR834,ath-miR834	Arabidopsis lyrata,Arabidopsis thaliana	21	UGGUAGCAGUAGCGGUGGUAA
GE578161	846	-32.2	130	0.004501	aly-miR834,ath-miR834	Arabidopsis lyrata,Arabidopsis thaliana	21	UGGUAGCAGUAGCGGUGGUAA
GE578292	860	-36.3	421	0.000533	aly-miR834,ath-miR834	Arabidopsis lyrata,Arabidopsis thaliana	21	UGGUAGCAGUAGCGGUGGUAA
GE578363	767	-33.1	102	0.002345	aly-miR834,ath-miR834	Arabidopsis lyrata,Arabidopsis thaliana	21	UGGUAGCAGUAGCGGUGGUAA
GE578486	873	-32.4	476	0.004278	aly-miR834,ath-miR834	Arabidopsis lyrata,Arabidopsis thaliana	21	UGGUAGCAGUAGCGGUGGUAA
GE578737	853	-32.4	206	0.004109	aly-miR834,ath-miR834	Arabidopsis lyrata,Arabidopsis thaliana	21	UGGUAGCAGUAGCGGUGGUAA
GE578801	833	-33.1	291	0.002722	aly-miR834,ath-miR834	Arabidopsis lyrata,Arabidopsis thaliana	21	UGGUAGCAGUAGCGGUGGUAA
GE578853	881	-32	99	0.005362	aly-miR834,ath-miR834	Arabidopsis lyrata,Arabidopsis thaliana	21	UGGUAGCAGUAGCGGUGGUAA
GE578948	869	-32.3	739	0.004473	aly-miR834,ath-miR834	Arabidopsis lyrata,Arabidopsis thaliana	21	UGGUAGCAGUAGCGGUGGUAA
GE579103	881	-32.2	444	0.004828	aly-miR834,ath-miR834	Arabidopsis lyrata,Arabidopsis thaliana	21	UGGUAGCAGUAGCGGUGGUAA
GE579104	826	-35	96	0.00098	aly-miR834,ath-miR834	Arabidopsis lyrata,Arabidopsis thaliana	21	UGGUAGCAGUAGCGGUGGUAA
GE579234	833	-37.9	478	0.000214	aly-miR834,ath-miR834	Arabidopsis lyrata,Arabidopsis thaliana	21	UGGUAGCAGUAGCGGUGGUAA
GE579234	833	-36.5	499	0.00045	aly-miR834,ath-miR834	Arabidopsis lyrata,Arabidopsis thaliana	21	UGGUAGCAGUAGCGGUGGUAA
GE579301	671	-36.9	74	0.000234	aly-miR834,ath-miR834	Arabidopsis lyrata,Arabidopsis thaliana	21	UGGUAGCAGUAGCGGUGGUAA
GE579333	853	-34.6	265	0.001287	aly-miR834,ath-miR834	Arabidopsis lyrata,Arabidopsis thaliana	21	UGGUAGCAGUAGCGGUGGUAA
GE579532	732	-36.8	29	0.000296	aly-miR834,ath-miR834	Arabidopsis lyrata,Arabidopsis thaliana	21	UGGUAGCAGUAGCGGUGGUAA
GE579618	806	-32	281	0.004599	aly-miR834,ath-miR834	Arabidopsis lyrata,Arabidopsis thaliana	21	UGGUAGCAGUAGCGGUGGUAA
GE579633	712	-32.7	570	0.002536	aly-miR834,ath-miR834	Arabidopsis lyrata,Arabidopsis thaliana	21	UGGUAGCAGUAGCGGUGGUAA
GE579669	839	-34.4	409	0.001387	aly-miR834,ath-miR834	Arabidopsis lyrata,Arabidopsis thaliana	21	UGGUAGCAGUAGCGGUGGUAA
GE579855	775	-34.1	379	0.001402	aly-miR834,ath-miR834	Arabidopsis lyrata,Arabidopsis thaliana	21	UGGUAGCAGUAGCGGUGGUAA
GE579855	775	-32.4	537	0.00347	aly-miR834,ath-miR834	Arabidopsis lyrata,Arabidopsis thaliana	21	UGGUAGCAGUAGCGGUGGUAA
GE579879	706	-35.1	318	0.000686	aly-miR834,ath-miR834	Arabidopsis lyrata,Arabidopsis thaliana	21	UGGUAGCAGUAGCGGUGGUAA
GE580028	862	-36.1	560	0.000595	aly-miR834,ath-miR834	Arabidopsis lyrata,Arabidopsis thaliana	21	UGGUAGCAGUAGCGGUGGUAA
GE580071	832	-34.4	427	0.001365	aly-miR834,ath-miR834	Arabidopsis lyrata,Arabidopsis thaliana	21	UGGUAGCAGUAGCGGUGGUAA
GE580086	849	-35.4	716	0.000836	aly-miR834,ath-miR834	Arabidopsis lyrata,Arabidopsis thaliana	21	UGGUAGCAGUAGCGGUGGUAA
GE580212	806	-33.3	445	0.002307	aly-miR834,ath-miR834	Arabidopsis lyrata,Arabidopsis thaliana	21	UGGUAGCAGUAGCGGUGGUAA
GE580270	841	-32.6	254	0.003606	aly-miR834,ath-miR834	Arabidopsis lyrata,Arabidopsis thaliana	21	UGGUAGCAGUAGCGGUGGUAA
GE580372	842	-33	264	0.002926	aly-miR834,ath-miR834	Arabidopsis lyrata,Arabidopsis thaliana	21	UGGUAGCAGUAGCGGUGGUAA
GE580414	864	-32.4	729	0.004201	aly-miR834,ath-miR834	Arabidopsis lyrata,Arabidopsis thaliana	21	UGGUAGCAGUAGCGGUGGUAA
GE580550	818	-36.6	169	0.000412	aly-miR834,ath-miR834	Arabidopsis lyrata,Arabidopsis thaliana	21	UGGUAGCAGUAGCGGUGGUAA
GE580727	778	-38.5	121	0.000135	aly-miR834,ath-miR834	Arabidopsis lyrata,Arabidopsis thaliana	21	UGGUAGCAGUAGCGGUGGUAA
GE580785	775	-33.1	110	0.00239	aly-miR834,ath-miR834	Arabidopsis lyrata,Arabidopsis thaliana	21	UGGUAGCAGUAGCGGUGGUAA
GE580807	799	-36.8	34	0.000353	aly-miR834,ath-miR834	Arabidopsis lyrata,Arabidopsis thaliana	21	UGGUAGCAGUAGCGGUGGUAA
GE581065	835	-33.3	545	0.00246	aly-miR834,ath-miR834	Arabidopsis lyrata,Arabidopsis thaliana	21	UGGUAGCAGUAGCGGUGGUAA
GE581276	791	-34.2	534	0.001381	aly-miR834,ath-miR834	Arabidopsis lyrata,Arabidopsis thaliana	21	UGGUAGCAGUAGCGGUGGUAA
GE581317	757	-32.3	22	0.00351	aly-miR834,ath-miR834	Arabidopsis lyrata,Arabidopsis thaliana	21	UGGUAGCAGUAGCGGUGGUAA
GE581336	753	-36.8	83	0.000313	aly-miR834,ath-miR834	Arabidopsis lyrata,Arabidopsis thaliana	21	UGGUAGCAGUAGCGGUGGUAA
GE581358	732	-39.6	503	6.6e-05	aly-miR834,ath-miR834	Arabidopsis lyrata,Arabidopsis thaliana	21	UGGUAGCAGUAGCGGUGGUAA
GE581414	837	-33.7	115	0.001999	aly-miR834,ath-miR834	Arabidopsis lyrata,Arabidopsis thaliana	21	UGGUAGCAGUAGCGGUGGUAA
GE581443	752	-33.9	707	0.001475	aly-miR834,ath-miR834	Arabidopsis lyrata,Arabidopsis thaliana	21	UGGUAGCAGUAGCGGUGGUAA
GE581590	873	-33.1	113	0.00296	aly-miR834,ath-miR834	Arabidopsis lyrata,Arabidopsis thaliana	21	UGGUAGCAGUAGCGGUGGUAA
GE581769	834	-33	60	0.002876	aly-miR834,ath-miR834	Arabidopsis lyrata,Arabidopsis thaliana	21	UGGUAGCAGUAGCGGUGGUAA
GE581778	859	-36.8	36	0.000408	aly-miR834,ath-miR834	Arabidopsis lyrata,Arabidopsis thaliana	21	UGGUAGCAGUAGCGGUGGUAA
GE581846	843	-32.9	158	0.003091	aly-miR834,ath-miR834	Arabidopsis lyrata,Arabidopsis thaliana	21	UGGUAGCAGUAGCGGUGGUAA
GE581924	802	-31.9	241	0.004807	aly-miR834,ath-miR834	Arabidopsis lyrata,Arabidopsis thaliana	21	UGGUAGCAGUAGCGGUGGUAA
GE581999	858	-36.8	75	0.000407	aly-miR834,ath-miR834	Arabidopsis lyrata,Arabidopsis thaliana	21	UGGUAGCAGUAGCGGUGGUAA
GE582106	859	-32.4	475	0.004159	aly-miR834,ath-miR834	Arabidopsis lyrata,Arabidopsis thaliana	21	UGGUAGCAGUAGCGGUGGUAA
GE582180	762	-34	293	0.001433	aly-miR834,ath-miR834	Arabidopsis lyrata,Arabidopsis thaliana	21	UGGUAGCAGUAGCGGUGGUAA
GE582231	813	-38.5	187	0.000148	aly-miR834,ath-miR834	Arabidopsis lyrata,Arabidopsis thaliana	21	UGGUAGCAGUAGCGGUGGUAA
GE582309	801	-34.6	259	0.001143	aly-miR834,ath-miR834	Arabidopsis lyrata,Arabidopsis thaliana	21	UGGUAGCAGUAGCGGUGGUAA
GE582322	693	-36.8	24	0.000264	aly-miR834,ath-miR834	Arabidopsis lyrata,Arabidopsis thaliana	21	UGGUAGCAGUAGCGGUGGUAA
GE582529	695	-37.4	76	0.000192	aly-miR834,ath-miR834	Arabidopsis lyrata,Arabidopsis thaliana	21	UGGUAGCAGUAGCGGUGGUAA
GE582578	854	-38.5	171	0.000164	aly-miR834,ath-miR834	Arabidopsis lyrata,Arabidopsis thaliana	21	UGGUAGCAGUAGCGGUGGUAA
GE582733	792	-34.4	28	0.001245	aly-miR834,ath-miR834	Arabidopsis lyrata,Arabidopsis thaliana	21	UGGUAGCAGUAGCGGUGGUAA
GE582753	839	-35.4	728	0.000817	aly-miR834,ath-miR834	Arabidopsis lyrata,Arabidopsis thaliana	21	UGGUAGCAGUAGCGGUGGUAA
GE582955	802	-32.1	163	0.004323	aly-miR834,ath-miR834	Arabidopsis lyrata,Arabidopsis thaliana	21	UGGUAGCAGUAGCGGUGGUAA
GE582964	754	-32.3	714	0.003485	aly-miR834,ath-miR834	Arabidopsis lyrata,Arabidopsis thaliana	21	UGGUAGCAGUAGCGGUGGUAA
GE582970	725	-32.9	183	0.002354	aly-miR834,ath-miR834	Arabidopsis lyrata,Arabidopsis thaliana	21	UGGUAGCAGUAGCGGUGGUAA
GE583009	773	-33	258	0.002509	aly-miR834,ath-miR834	Arabidopsis lyrata,Arabidopsis thaliana	21	UGGUAGCAGUAGCGGUGGUAA
GE583054	782	-37.4	44	0.000246	aly-miR834,ath-miR834	Arabidopsis lyrata,Arabidopsis thaliana	21	UGGUAGCAGUAGCGGUGGUAA
GE583228	830	-32.3	643	0.00413	aly-miR834,ath-miR834	Arabidopsis lyrata,Arabidopsis thaliana	21	UGGUAGCAGUAGCGGUGGUAA
GE583284	697	-36.8	27	0.000267	aly-miR834,ath-miR834	Arabidopsis lyrata,Arabidopsis thaliana	21	UGGUAGCAGUAGCGGUGGUAA
GE583572	860	-32.3	24	0.004393	aly-miR834,ath-miR834	Arabidopsis lyrata,Arabidopsis thaliana	21	UGGUAGCAGUAGCGGUGGUAA
GE583575	862	-32.7	622	0.003573	aly-miR834,ath-miR834	Arabidopsis lyrata,Arabidopsis thaliana	21	UGGUAGCAGUAGCGGUGGUAA
GE583628	850	-32.3	489	0.004305	aly-miR834,ath-miR834	Arabidopsis lyrata,Arabidopsis thaliana	21	UGGUAGCAGUAGCGGUGGUAA
GE583633	859	-32.3	634	0.004384	aly-miR834,ath-miR834	Arabidopsis lyrata,Arabidopsis thaliana	21	UGGUAGCAGUAGCGGUGGUAA
GE583788	729	-38.5	173	0.000118	aly-miR834,ath-miR834	Arabidopsis lyrata,Arabidopsis thaliana	21	UGGUAGCAGUAGCGGUGGUAA
GE583924	821	-33.7	122	0.00193	aly-miR834,ath-miR834	Arabidopsis lyrata,Arabidopsis thaliana	21	UGGUAGCAGUAGCGGUGGUAA
GE584196	787	-32.7	628	0.00304	aly-miR834,ath-miR834	Arabidopsis lyrata,Arabidopsis thaliana	21	UGGUAGCAGUAGCGGUGGUAA
GE584407	787	-32.4	484	0.003566	aly-miR834,ath-miR834	Arabidopsis lyrata,Arabidopsis thaliana	21	UGGUAGCAGUAGCGGUGGUAA
GE584412	788	-32.3	727	0.003769	aly-miR834,ath-miR834	Arabidopsis lyrata,Arabidopsis thaliana	21	UGGUAGCAGUAGCGGUGGUAA
GE584463	787	-33.1	99	0.002457	aly-miR834,ath-miR834	Arabidopsis lyrata,Arabidopsis thaliana	21	UGGUAGCAGUAGCGGUGGUAA
GE584473	748	-35.4	711	0.000654	aly-miR834,ath-miR834	Arabidopsis lyrata,Arabidopsis thaliana	21	UGGUAGCAGUAGCGGUGGUAA
GE584486	854	-32.4	503	0.004117	aly-miR834,ath-miR834	Arabidopsis lyrata,Arabidopsis thaliana	21	UGGUAGCAGUAGCGGUGGUAA
GE585226	583	-34	437	0.000855	aly-miR834,ath-miR834	Arabidopsis lyrata,Arabidopsis thaliana	21	UGGUAGCAGUAGCGGUGGUAA
GE585838	848	-32.9	358	0.003124	aly-miR834,ath-miR834	Arabidopsis lyrata,Arabidopsis thaliana	21	UGGUAGCAGUAGCGGUGGUAA
GE585866	857	-37.6	798	0.000266	aly-miR834,ath-miR834	Arabidopsis lyrata,Arabidopsis thaliana	21	UGGUAGCAGUAGCGGUGGUAA
GE586189	867	-34.7	450	0.001258	aly-miR834,ath-miR834	Arabidopsis lyrata,Arabidopsis thaliana	21	UGGUAGCAGUAGCGGUGGUAA
GE586304	623	-37.5	538	0.000144	aly-miR834,ath-miR834	Arabidopsis lyrata,Arabidopsis thaliana	21	UGGUAGCAGUAGCGGUGGUAA
GE586582	833	-39.6	167	8.7e-05	aly-miR834,ath-miR834	Arabidopsis lyrata,Arabidopsis thaliana	21	UGGUAGCAGUAGCGGUGGUAA
GE586753	735	-32.4	104	0.003156	aly-miR834,ath-miR834	Arabidopsis lyrata,Arabidopsis thaliana	21	UGGUAGCAGUAGCGGUGGUAA
GE586758	757	-31.8	87	0.004584	aly-miR834,ath-miR834	Arabidopsis lyrata,Arabidopsis thaliana	21	UGGUAGCAGUAGCGGUGGUAA
GE586824	772	-39.6	481	7.4e-05	aly-miR834,ath-miR834	Arabidopsis lyrata,Arabidopsis thaliana	21	UGGUAGCAGUAGCGGUGGUAA
GE586891	757	-34.3	5	0.001206	aly-miR834,ath-miR834	Arabidopsis lyrata,Arabidopsis thaliana	21	UGGUAGCAGUAGCGGUGGUAA
GE587317	568	-35.8	216	0.000301	aly-miR834,ath-miR834	Arabidopsis lyrata,Arabidopsis thaliana	21	UGGUAGCAGUAGCGGUGGUAA
GE587441	746	-32	44	0.004014	aly-miR834,ath-miR834	Arabidopsis lyrata,Arabidopsis thaliana	21	UGGUAGCAGUAGCGGUGGUAA
GE587656	686	-36.5	222	0.000304	aly-miR834,ath-miR834	Arabidopsis lyrata,Arabidopsis thaliana	21	UGGUAGCAGUAGCGGUGGUAA
GE588252	751	-34.2	434	0.001253	aly-miR834,ath-miR834	Arabidopsis lyrata,Arabidopsis thaliana	21	UGGUAGCAGUAGCGGUGGUAA
GE588326	830	-41.8	546	2.7e-05	aly-miR834,ath-miR834	Arabidopsis lyrata,Arabidopsis thaliana	21	UGGUAGCAGUAGCGGUGGUAA
GE588722	787	-41.8	528	2.4e-05	aly-miR834,ath-miR834	Arabidopsis lyrata,Arabidopsis thaliana	21	UGGUAGCAGUAGCGGUGGUAA
GE589116	733	-39.6	508	6.6e-05	aly-miR834,ath-miR834	Arabidopsis lyrata,Arabidopsis thaliana	21	UGGUAGCAGUAGCGGUGGUAA
GE589748	860	-39.6	480	9.3e-05	aly-miR834,ath-miR834	Arabidopsis lyrata,Arabidopsis thaliana	21	UGGUAGCAGUAGCGGUGGUAA
GE589767	755	-34.2	438	0.001265	aly-miR834,ath-miR834	Arabidopsis lyrata,Arabidopsis thaliana	21	UGGUAGCAGUAGCGGUGGUAA
GE590005	716	-38.3	155	0.000126	aly-miR834,ath-miR834	Arabidopsis lyrata,Arabidopsis thaliana	21	UGGUAGCAGUAGCGGUGGUAA
GE590114	776	-32.5	198	0.003297	aly-miR834,ath-miR834	Arabidopsis lyrata,Arabidopsis thaliana	21	UGGUAGCAGUAGCGGUGGUAA
GE590127	769	-35.2	237	0.000768	aly-miR834,ath-miR834	Arabidopsis lyrata,Arabidopsis thaliana	21	UGGUAGCAGUAGCGGUGGUAA
GE590338	707	-32.3	49	0.003105	aly-miR834,ath-miR834	Arabidopsis lyrata,Arabidopsis thaliana	21	UGGUAGCAGUAGCGGUGGUAA
GE590713	877	-32	46	0.005321	aly-miR834,ath-miR834	Arabidopsis lyrata,Arabidopsis thaliana	21	UGGUAGCAGUAGCGGUGGUAA
GE590747	728	-35.7	205	0.000528	aly-miR834,ath-miR834	Arabidopsis lyrata,Arabidopsis thaliana	21	UGGUAGCAGUAGCGGUGGUAA
GE590944	609	-34.2	283	0.000835	aly-miR834,ath-miR834	Arabidopsis lyrata,Arabidopsis thaliana	21	UGGUAGCAGUAGCGGUGGUAA
GE591308	793	-32.6	527	0.00325	aly-miR834,ath-miR834	Arabidopsis lyrata,Arabidopsis thaliana	21	UGGUAGCAGUAGCGGUGGUAA
GE591493	775	-39.6	444	7.5e-05	aly-miR834,ath-miR834	Arabidopsis lyrata,Arabidopsis thaliana	21	UGGUAGCAGUAGCGGUGGUAA
GE591650	813	-33	73	0.002748	aly-miR834,ath-miR834	Arabidopsis lyrata,Arabidopsis thaliana	21	UGGUAGCAGUAGCGGUGGUAA
GE591975	795	-37.4	767	0.000254	aly-miR834,ath-miR834	Arabidopsis lyrata,Arabidopsis thaliana	21	UGGUAGCAGUAGCGGUGGUAA
GE592015	795	-41.8	548	2.4e-05	aly-miR834,ath-miR834	Arabidopsis lyrata,Arabidopsis thaliana	21	UGGUAGCAGUAGCGGUGGUAA
GE592053	742	-32.1	521	0.003769	aly-miR834,ath-miR834	Arabidopsis lyrata,Arabidopsis thaliana	21	UGGUAGCAGUAGCGGUGGUAA
GE592135	760	-33.3	569	0.002072	aly-miR834,ath-miR834	Arabidopsis lyrata,Arabidopsis thaliana	21	UGGUAGCAGUAGCGGUGGUAA
GE592574	765	-32	47	0.004197	aly-miR834,ath-miR834	Arabidopsis lyrata,Arabidopsis thaliana	21	UGGUAGCAGUAGCGGUGGUAA
GE592596	684	-35	414	0.00068	aly-miR834,ath-miR834	Arabidopsis lyrata,Arabidopsis thaliana	21	UGGUAGCAGUAGCGGUGGUAA
GE593003	742	-41.8	532	2.1e-05	aly-miR834,ath-miR834	Arabidopsis lyrata,Arabidopsis thaliana	21	UGGUAGCAGUAGCGGUGGUAA
GE593043	840	-35	588	0.001012	aly-miR834,ath-miR834	Arabidopsis lyrata,Arabidopsis thaliana	21	UGGUAGCAGUAGCGGUGGUAA
GE593148	754	-33.3	562	0.002042	aly-miR834,ath-miR834	Arabidopsis lyrata,Arabidopsis thaliana	21	UGGUAGCAGUAGCGGUGGUAA
GE593169	623	-38.6	594	7.9e-05	aly-miR834,ath-miR834	Arabidopsis lyrata,Arabidopsis thaliana	21	UGGUAGCAGUAGCGGUGGUAA
GE594003	692	-32.3	39	0.002986	aly-miR834,ath-miR834	Arabidopsis lyrata,Arabidopsis thaliana	21	UGGUAGCAGUAGCGGUGGUAA
GE594099	836	-39.6	510	8.8e-05	aly-miR834,ath-miR834	Arabidopsis lyrata,Arabidopsis thaliana	21	UGGUAGCAGUAGCGGUGGUAA
GE594151	844	-33.9	779	0.001826	aly-miR834,ath-miR834	Arabidopsis lyrata,Arabidopsis thaliana	21	UGGUAGCAGUAGCGGUGGUAA
GE594238	828	-39.6	509	8.6e-05	aly-miR834,ath-miR834	Arabidopsis lyrata,Arabidopsis thaliana	21	UGGUAGCAGUAGCGGUGGUAA
GE594286	750	-32.3	92	0.003452	aly-miR834,ath-miR834	Arabidopsis lyrata,Arabidopsis thaliana	21	UGGUAGCAGUAGCGGUGGUAA
GE594447	852	-39.6	479	9.1e-05	aly-miR834,ath-miR834	Arabidopsis lyrata,Arabidopsis thaliana	21	UGGUAGCAGUAGCGGUGGUAA
GE594566	819	-34.9	731	0.001017	aly-miR834,ath-miR834	Arabidopsis lyrata,Arabidopsis thaliana	21	UGGUAGCAGUAGCGGUGGUAA
GE594889	812	-32.4	98	0.003769	aly-miR834,ath-miR834	Arabidopsis lyrata,Arabidopsis thaliana	21	UGGUAGCAGUAGCGGUGGUAA
GE595312	752	-32	33	0.004072	aly-miR834,ath-miR834	Arabidopsis lyrata,Arabidopsis thaliana	21	UGGUAGCAGUAGCGGUGGUAA
GE595467	781	-38	593	0.000178	aly-miR834,ath-miR834	Arabidopsis lyrata,Arabidopsis thaliana	21	UGGUAGCAGUAGCGGUGGUAA
GE595794	840	-32.7	466	0.003414	aly-miR834,ath-miR834	Arabidopsis lyrata,Arabidopsis thaliana	21	UGGUAGCAGUAGCGGUGGUAA
GE595943	783	-33.1	615	0.002435	aly-miR834,ath-miR834	Arabidopsis lyrata,Arabidopsis thaliana	21	UGGUAGCAGUAGCGGUGGUAA
GE596027	710	-37.4	664	0.000201	aly-miR834,ath-miR834	Arabidopsis lyrata,Arabidopsis thaliana	21	UGGUAGCAGUAGCGGUGGUAA
GE596537	764	-32.7	433	0.002882	aly-miR834,ath-miR834	Arabidopsis lyrata,Arabidopsis thaliana	21	UGGUAGCAGUAGCGGUGGUAA
GE596550	867	-32.4	89	0.004227	aly-miR834,ath-miR834	Arabidopsis lyrata,Arabidopsis thaliana	21	UGGUAGCAGUAGCGGUGGUAA
GE596634	731	-36.1	578	0.000429	aly-miR834,ath-miR834	Arabidopsis lyrata,Arabidopsis thaliana	21	UGGUAGCAGUAGCGGUGGUAA
GE596764	764	-32.4	89	0.003383	aly-miR834,ath-miR834	Arabidopsis lyrata,Arabidopsis thaliana	21	UGGUAGCAGUAGCGGUGGUAA
GE597014	863	-35	656	0.001065	aly-miR834,ath-miR834	Arabidopsis lyrata,Arabidopsis thaliana	21	UGGUAGCAGUAGCGGUGGUAA
GE597121	873	-32.4	98	0.004278	aly-miR834,ath-miR834	Arabidopsis lyrata,Arabidopsis thaliana	21	UGGUAGCAGUAGCGGUGGUAA
GE597219	744	-37.4	578	0.000222	aly-miR834,ath-miR834	Arabidopsis lyrata,Arabidopsis thaliana	21	UGGUAGCAGUAGCGGUGGUAA
GE597314	792	-35.7	35	0.000623	aly-miR834,ath-miR834	Arabidopsis lyrata,Arabidopsis thaliana	21	UGGUAGCAGUAGCGGUGGUAA
GE597484	775	-34.9	724	0.000915	aly-miR834,ath-miR834	Arabidopsis lyrata,Arabidopsis thaliana	21	UGGUAGCAGUAGCGGUGGUAA
GE597771	642	-38.6	594	8.5e-05	aly-miR834,ath-miR834	Arabidopsis lyrata,Arabidopsis thaliana	21	UGGUAGCAGUAGCGGUGGUAA
GE597773	763	-34.9	470	0.000888	aly-miR834,ath-miR834	Arabidopsis lyrata,Arabidopsis thaliana	21	UGGUAGCAGUAGCGGUGGUAA
GE597855	795	-31.8	84	0.004993	aly-miR834,ath-miR834	Arabidopsis lyrata,Arabidopsis thaliana	21	UGGUAGCAGUAGCGGUGGUAA
GE598019	757	-37.4	708	0.00023	aly-miR834,ath-miR834	Arabidopsis lyrata,Arabidopsis thaliana	21	UGGUAGCAGUAGCGGUGGUAA
GE598167	796	-34.2	664	0.001398	aly-miR834,ath-miR834	Arabidopsis lyrata,Arabidopsis thaliana	21	UGGUAGCAGUAGCGGUGGUAA
GE598372	732	-32.4	67	0.003133	aly-miR834,ath-miR834	Arabidopsis lyrata,Arabidopsis thaliana	21	UGGUAGCAGUAGCGGUGGUAA
GE598623	801	-35.2	214	0.000831	aly-miR834,ath-miR834	Arabidopsis lyrata,Arabidopsis thaliana	21	UGGUAGCAGUAGCGGUGGUAA
GE598777	662	-38.6	588	9e-05	aly-miR834,ath-miR834	Arabidopsis lyrata,Arabidopsis thaliana	21	UGGUAGCAGUAGCGGUGGUAA
GE598787	831	-34.7	436	0.001162	aly-miR834,ath-miR834	Arabidopsis lyrata,Arabidopsis thaliana	21	UGGUAGCAGUAGCGGUGGUAA
GE598902	822	-33	770	0.002803	aly-miR834,ath-miR834	Arabidopsis lyrata,Arabidopsis thaliana	21	UGGUAGCAGUAGCGGUGGUAA
GE598948	813	-32.1	527	0.004428	aly-miR834,ath-miR834	Arabidopsis lyrata,Arabidopsis thaliana	21	UGGUAGCAGUAGCGGUGGUAA
GE599566	754	-31.8	200	0.004552	aly-miR834,ath-miR834	Arabidopsis lyrata,Arabidopsis thaliana	21	UGGUAGCAGUAGCGGUGGUAA
GE599663	763	-32.1	325	0.00396	aly-miR834,ath-miR834	Arabidopsis lyrata,Arabidopsis thaliana	21	UGGUAGCAGUAGCGGUGGUAA
GE599669	770	-37.4	701	0.000238	aly-miR834,ath-miR834	Arabidopsis lyrata,Arabidopsis thaliana	21	UGGUAGCAGUAGCGGUGGUAA
GE599699	780	-32.5	194	0.003328	aly-miR834,ath-miR834	Arabidopsis lyrata,Arabidopsis thaliana	21	UGGUAGCAGUAGCGGUGGUAA
GE599738	763	-41.8	466	2.2e-05	aly-miR834,ath-miR834	Arabidopsis lyrata,Arabidopsis thaliana	21	UGGUAGCAGUAGCGGUGGUAA
GE600110	684	-32.5	199	0.002625	aly-miR834,ath-miR834	Arabidopsis lyrata,Arabidopsis thaliana	21	UGGUAGCAGUAGCGGUGGUAA
GE600286	650	-35.4	121	0.000495	aly-miR834,ath-miR834	Arabidopsis lyrata,Arabidopsis thaliana	21	UGGUAGCAGUAGCGGUGGUAA
GE600292	745	-35.2	205	0.000722	aly-miR834,ath-miR834	Arabidopsis lyrata,Arabidopsis thaliana	21	UGGUAGCAGUAGCGGUGGUAA
GE600305	702	-33	632	0.002103	aly-miR834,ath-miR834	Arabidopsis lyrata,Arabidopsis thaliana	21	UGGUAGCAGUAGCGGUGGUAA
GE600382	765	-32.9	416	0.002597	aly-miR834,ath-miR834	Arabidopsis lyrata,Arabidopsis thaliana	21	UGGUAGCAGUAGCGGUGGUAA
GE600419	616	-32.1	333	0.002689	aly-miR834,ath-miR834	Arabidopsis lyrata,Arabidopsis thaliana	21	UGGUAGCAGUAGCGGUGGUAA
GE600521	686	-31.8	87	0.003849	aly-miR834,ath-miR834	Arabidopsis lyrata,Arabidopsis thaliana	21	UGGUAGCAGUAGCGGUGGUAA
GE600686	800	-35.2	208	0.000829	aly-miR834,ath-miR834	Arabidopsis lyrata,Arabidopsis thaliana	21	UGGUAGCAGUAGCGGUGGUAA
GE601045	849	-32.5	301	0.003866	aly-miR834,ath-miR834	Arabidopsis lyrata,Arabidopsis thaliana	21	UGGUAGCAGUAGCGGUGGUAA
GE601625	838	-34.5	766	0.001312	aly-miR834,ath-miR834	Arabidopsis lyrata,Arabidopsis thaliana	21	UGGUAGCAGUAGCGGUGGUAA
GE601649	779	-35.7	132	0.000603	aly-miR834,ath-miR834	Arabidopsis lyrata,Arabidopsis thaliana	21	UGGUAGCAGUAGCGGUGGUAA
GE601664	829	-32.7	489	0.003335	aly-miR834,ath-miR834	Arabidopsis lyrata,Arabidopsis thaliana	21	UGGUAGCAGUAGCGGUGGUAA
GE601751	782	-32.1	321	0.004136	aly-miR834,ath-miR834	Arabidopsis lyrata,Arabidopsis thaliana	21	UGGUAGCAGUAGCGGUGGUAA
GE601845	833	-33.8	437	0.00188	aly-miR834,ath-miR834	Arabidopsis lyrata,Arabidopsis thaliana	21	UGGUAGCAGUAGCGGUGGUAA
GE601975	815	-32.4	10	0.003793	aly-miR834,ath-miR834	Arabidopsis lyrata,Arabidopsis thaliana	21	UGGUAGCAGUAGCGGUGGUAA
GE602023	773	-32.3	462	0.003643	aly-miR834,ath-miR834	Arabidopsis lyrata,Arabidopsis thaliana	21	UGGUAGCAGUAGCGGUGGUAA
GE602122	786	-32.4	88	0.003558	aly-miR834,ath-miR834	Arabidopsis lyrata,Arabidopsis thaliana	21	UGGUAGCAGUAGCGGUGGUAA
GE602161	709	-36.8	33	0.000277	aly-miR834,ath-miR834	Arabidopsis lyrata,Arabidopsis thaliana	21	UGGUAGCAGUAGCGGUGGUAA
GE602348	849	-32.5	321	0.003866	aly-miR834,ath-miR834	Arabidopsis lyrata,Arabidopsis thaliana	21	UGGUAGCAGUAGCGGUGGUAA
GE602399	867	-33.4	178	0.002496	aly-miR834,ath-miR834	Arabidopsis lyrata,Arabidopsis thaliana	21	UGGUAGCAGUAGCGGUGGUAA
GE602435	770	-34.6	108	0.001061	aly-miR834,ath-miR834	Arabidopsis lyrata,Arabidopsis thaliana	21	UGGUAGCAGUAGCGGUGGUAA
GE602451	822	-39.8	267	7.6e-05	aly-miR834,ath-miR834	Arabidopsis lyrata,Arabidopsis thaliana	21	UGGUAGCAGUAGCGGUGGUAA
GE602463	811	-32.4	89	0.003761	aly-miR834,ath-miR834	Arabidopsis lyrata,Arabidopsis thaliana	21	UGGUAGCAGUAGCGGUGGUAA
GE602593	825	-32.5	296	0.003676	aly-miR834,ath-miR834	Arabidopsis lyrata,Arabidopsis thaliana	21	UGGUAGCAGUAGCGGUGGUAA
GE602764	874	-33.7	416	0.002163	aly-miR834,ath-miR834	Arabidopsis lyrata,Arabidopsis thaliana	21	UGGUAGCAGUAGCGGUGGUAA
GE602948	830	-35.4	489	0.0008	aly-miR834,ath-miR834	Arabidopsis lyrata,Arabidopsis thaliana	21	UGGUAGCAGUAGCGGUGGUAA
GE602965	800	-31.8	398	0.005047	aly-miR834,ath-miR834	Arabidopsis lyrata,Arabidopsis thaliana	21	UGGUAGCAGUAGCGGUGGUAA
GE603182	843	-35.9	67	0.000633	aly-miR834,ath-miR834	Arabidopsis lyrata,Arabidopsis thaliana	21	UGGUAGCAGUAGCGGUGGUAA
GE603336	861	-32.1	183	0.004891	aly-miR834,ath-miR834	Arabidopsis lyrata,Arabidopsis thaliana	21	UGGUAGCAGUAGCGGUGGUAA
GE603394	786	-35.6	678	0.000648	aly-miR834,ath-miR834	Arabidopsis lyrata,Arabidopsis thaliana	21	UGGUAGCAGUAGCGGUGGUAA
GE603568	813	-32.5	324	0.003582	aly-miR834,ath-miR834	Arabidopsis lyrata,Arabidopsis thaliana	21	UGGUAGCAGUAGCGGUGGUAA
GE603669	772	-32.4	73	0.003446	aly-miR834,ath-miR834	Arabidopsis lyrata,Arabidopsis thaliana	21	UGGUAGCAGUAGCGGUGGUAA
GE603904	833	-37.6	278	0.000251	aly-miR834,ath-miR834	Arabidopsis lyrata,Arabidopsis thaliana	21	UGGUAGCAGUAGCGGUGGUAA
GE603965	739	-34.1	341	0.001282	aly-miR834,ath-miR834	Arabidopsis lyrata,Arabidopsis thaliana	21	UGGUAGCAGUAGCGGUGGUAA
GE603965	739	-32.4	498	0.003187	aly-miR834,ath-miR834	Arabidopsis lyrata,Arabidopsis thaliana	21	UGGUAGCAGUAGCGGUGGUAA
GE603967	782	-32.5	196	0.003343	aly-miR834,ath-miR834	Arabidopsis lyrata,Arabidopsis thaliana	21	UGGUAGCAGUAGCGGUGGUAA
GE604009	700	-40.1	67	4.6e-05	aly-miR834,ath-miR834	Arabidopsis lyrata,Arabidopsis thaliana	21	UGGUAGCAGUAGCGGUGGUAA
GE604057	745	-34	293	0.001373	aly-miR834,ath-miR834	Arabidopsis lyrata,Arabidopsis thaliana	21	UGGUAGCAGUAGCGGUGGUAA
GE604235	821	-34.9	768	0.001022	aly-miR834,ath-miR834	Arabidopsis lyrata,Arabidopsis thaliana	21	UGGUAGCAGUAGCGGUGGUAA
GE604565	859	-32	210	0.005135	aly-miR834,ath-miR834	Arabidopsis lyrata,Arabidopsis thaliana	21	UGGUAGCAGUAGCGGUGGUAA
GE604588	890	-34.5	779	0.001467	aly-miR834,ath-miR834	Arabidopsis lyrata,Arabidopsis thaliana	21	UGGUAGCAGUAGCGGUGGUAA
GE604969	782	-34.6	200	0.001093	aly-miR834,ath-miR834	Arabidopsis lyrata,Arabidopsis thaliana	21	UGGUAGCAGUAGCGGUGGUAA
GE604997	821	-38.5	173	0.000151	aly-miR834,ath-miR834	Arabidopsis lyrata,Arabidopsis thaliana	21	UGGUAGCAGUAGCGGUGGUAA
GE605156	802	-36.1	235	0.000516	aly-miR834,ath-miR834	Arabidopsis lyrata,Arabidopsis thaliana	21	UGGUAGCAGUAGCGGUGGUAA
GE605310	858	-38.5	173	0.000166	aly-miR834,ath-miR834	Arabidopsis lyrata,Arabidopsis thaliana	21	UGGUAGCAGUAGCGGUGGUAA
GE605323	753	-32.1	156	0.003869	aly-miR834,ath-miR834	Arabidopsis lyrata,Arabidopsis thaliana	21	UGGUAGCAGUAGCGGUGGUAA
GE605391	793	-33.7	295	0.001811	aly-miR834,ath-miR834	Arabidopsis lyrata,Arabidopsis thaliana	21	UGGUAGCAGUAGCGGUGGUAA
GE605550	876	-32.3	480	0.004536	aly-miR834,ath-miR834	Arabidopsis lyrata,Arabidopsis thaliana	21	UGGUAGCAGUAGCGGUGGUAA
GE605643	900	-32	763	0.005561	aly-miR834,ath-miR834	Arabidopsis lyrata,Arabidopsis thaliana	21	UGGUAGCAGUAGCGGUGGUAA
GE605681	814	-33.1	104	0.002612	aly-miR834,ath-miR834	Arabidopsis lyrata,Arabidopsis thaliana	21	UGGUAGCAGUAGCGGUGGUAA
GE605861	808	-34.1	329	0.001516	aly-miR834,ath-miR834	Arabidopsis lyrata,Arabidopsis thaliana	21	UGGUAGCAGUAGCGGUGGUAA
GE605861	808	-32.4	486	0.003736	aly-miR834,ath-miR834	Arabidopsis lyrata,Arabidopsis thaliana	21	UGGUAGCAGUAGCGGUGGUAA
GE605883	828	-39.6	439	8.6e-05	aly-miR834,ath-miR834	Arabidopsis lyrata,Arabidopsis thaliana	21	UGGUAGCAGUAGCGGUGGUAA
GE605935	791	-35.6	17	0.000656	aly-miR834,ath-miR834	Arabidopsis lyrata,Arabidopsis thaliana	21	UGGUAGCAGUAGCGGUGGUAA
GE605991	853	-32.1	190	0.004813	aly-miR834,ath-miR834	Arabidopsis lyrata,Arabidopsis thaliana	21	UGGUAGCAGUAGCGGUGGUAA
GE606243	830	-32.9	352	0.003007	aly-miR834,ath-miR834	Arabidopsis lyrata,Arabidopsis thaliana	21	UGGUAGCAGUAGCGGUGGUAA
GE606532	773	-36.8	21	0.00033	aly-miR834,ath-miR834	Arabidopsis lyrata,Arabidopsis thaliana	21	UGGUAGCAGUAGCGGUGGUAA
GE606659	848	-40.1	67	7e-05	aly-miR834,ath-miR834	Arabidopsis lyrata,Arabidopsis thaliana	21	UGGUAGCAGUAGCGGUGGUAA
GE606723	804	-32.9	357	0.00284	aly-miR834,ath-miR834	Arabidopsis lyrata,Arabidopsis thaliana	21	UGGUAGCAGUAGCGGUGGUAA
GE606744	865	-39.6	192	9.4e-05	aly-miR834,ath-miR834	Arabidopsis lyrata,Arabidopsis thaliana	21	UGGUAGCAGUAGCGGUGGUAA
GE607015	845	-33	199	0.002944	aly-miR834,ath-miR834	Arabidopsis lyrata,Arabidopsis thaliana	21	UGGUAGCAGUAGCGGUGGUAA
GE607154	806	-33	758	0.002705	aly-miR834,ath-miR834	Arabidopsis lyrata,Arabidopsis thaliana	21	UGGUAGCAGUAGCGGUGGUAA
GE607155	813	-35	80	0.000951	aly-miR834,ath-miR834	Arabidopsis lyrata,Arabidopsis thaliana	21	UGGUAGCAGUAGCGGUGGUAA
GE607170	730	-35	585	0.000773	aly-miR834,ath-miR834	Arabidopsis lyrata,Arabidopsis thaliana	21	UGGUAGCAGUAGCGGUGGUAA
GE607774	839	-40.1	501	6.8e-05	aly-miR834,ath-miR834	Arabidopsis lyrata,Arabidopsis thaliana	21	UGGUAGCAGUAGCGGUGGUAA
GE607892	864	-33.9	708	0.001906	aly-miR834,ath-miR834	Arabidopsis lyrata,Arabidopsis thaliana	21	UGGUAGCAGUAGCGGUGGUAA
GE608062	811	-32.4	88	0.003761	aly-miR834,ath-miR834	Arabidopsis lyrata,Arabidopsis thaliana	21	UGGUAGCAGUAGCGGUGGUAA
GE608127	714	-35.8	34	0.000481	aly-miR834,ath-miR834	Arabidopsis lyrata,Arabidopsis thaliana	21	UGGUAGCAGUAGCGGUGGUAA
GE608271	761	-32.4	87	0.003359	aly-miR834,ath-miR834	Arabidopsis lyrata,Arabidopsis thaliana	21	UGGUAGCAGUAGCGGUGGUAA
GE608793	824	-37.6	272	0.000246	aly-miR834,ath-miR834	Arabidopsis lyrata,Arabidopsis thaliana	21	UGGUAGCAGUAGCGGUGGUAA
GE608830	676	-32.3	486	0.002862	aly-miR834,ath-miR834	Arabidopsis lyrata,Arabidopsis thaliana	21	UGGUAGCAGUAGCGGUGGUAA
GE609037	863	-35.8	584	0.000698	aly-miR834,ath-miR834	Arabidopsis lyrata,Arabidopsis thaliana	21	UGGUAGCAGUAGCGGUGGUAA
GE609215	795	-32.1	167	0.004258	aly-miR834,ath-miR834	Arabidopsis lyrata,Arabidopsis thaliana	21	UGGUAGCAGUAGCGGUGGUAA
GE609398	893	-34.9	761	0.001197	aly-miR834,ath-miR834	Arabidopsis lyrata,Arabidopsis thaliana	21	UGGUAGCAGUAGCGGUGGUAA
GE609506	779	-33.8	306	0.001661	aly-miR834,ath-miR834	Arabidopsis lyrata,Arabidopsis thaliana	21	UGGUAGCAGUAGCGGUGGUAA
GE609522	778	-32.3	487	0.003685	aly-miR834,ath-miR834	Arabidopsis lyrata,Arabidopsis thaliana	21	UGGUAGCAGUAGCGGUGGUAA
GE609530	799	-36.8	29	0.000353	aly-miR834,ath-miR834	Arabidopsis lyrata,Arabidopsis thaliana	21	UGGUAGCAGUAGCGGUGGUAA
GE609591	756	-33.8	65	0.001571	aly-miR834,ath-miR834	Arabidopsis lyrata,Arabidopsis thaliana	21	UGGUAGCAGUAGCGGUGGUAA
GE609629	801	-37.6	269	0.000232	aly-miR834,ath-miR834	Arabidopsis lyrata,Arabidopsis thaliana	21	UGGUAGCAGUAGCGGUGGUAA
GE609865	815	-38.5	173	0.000149	aly-miR834,ath-miR834	Arabidopsis lyrata,Arabidopsis thaliana	21	UGGUAGCAGUAGCGGUGGUAA
GE609947	805	-36.1	192	0.00052	aly-miR834,ath-miR834	Arabidopsis lyrata,Arabidopsis thaliana	21	UGGUAGCAGUAGCGGUGGUAA
GE609959	842	-32.1	156	0.004706	aly-miR834,ath-miR834	Arabidopsis lyrata,Arabidopsis thaliana	21	UGGUAGCAGUAGCGGUGGUAA
GE609993	748	-35	637	0.00081	aly-miR834,ath-miR834	Arabidopsis lyrata,Arabidopsis thaliana	21	UGGUAGCAGUAGCGGUGGUAA
GE610174	715	-32.1	149	0.003528	aly-miR834,ath-miR834	Arabidopsis lyrata,Arabidopsis thaliana	21	UGGUAGCAGUAGCGGUGGUAA
GE610234	744	-36.9	74	0.00029	aly-miR834,ath-miR834	Arabidopsis lyrata,Arabidopsis thaliana	21	UGGUAGCAGUAGCGGUGGUAA
GE610426	824	-32.9	356	0.002968	aly-miR834,ath-miR834	Arabidopsis lyrata,Arabidopsis thaliana	21	UGGUAGCAGUAGCGGUGGUAA
GE610691	849	-32.1	619	0.004774	aly-miR834,ath-miR834	Arabidopsis lyrata,Arabidopsis thaliana	21	UGGUAGCAGUAGCGGUGGUAA
GE610867	572	-32.3	364	0.002098	aly-miR834,ath-miR834	Arabidopsis lyrata,Arabidopsis thaliana	21	UGGUAGCAGUAGCGGUGGUAA
GE611046	770	-35	96	0.000857	aly-miR834,ath-miR834	Arabidopsis lyrata,Arabidopsis thaliana	21	UGGUAGCAGUAGCGGUGGUAA
GE611127	752	-32	144	0.004072	aly-miR834,ath-miR834	Arabidopsis lyrata,Arabidopsis thaliana	21	UGGUAGCAGUAGCGGUGGUAA
GE611349	811	-32	761	0.004649	aly-miR834,ath-miR834	Arabidopsis lyrata,Arabidopsis thaliana	21	UGGUAGCAGUAGCGGUGGUAA
GE611453	762	-36.8	11	0.000321	aly-miR834,ath-miR834	Arabidopsis lyrata,Arabidopsis thaliana	21	UGGUAGCAGUAGCGGUGGUAA
GE611972	648	-32.7	413	0.002131	aly-miR834,ath-miR834	Arabidopsis lyrata,Arabidopsis thaliana	21	UGGUAGCAGUAGCGGUGGUAA
GE612182	687	-35	646	0.000686	aly-miR834,ath-miR834	Arabidopsis lyrata,Arabidopsis thaliana	21	UGGUAGCAGUAGCGGUGGUAA
GE612231	800	-38.2	547	0.000168	aly-miR834,ath-miR834	Arabidopsis lyrata,Arabidopsis thaliana	21	UGGUAGCAGUAGCGGUGGUAA
GE612412	715	-32.3	486	0.003168	aly-miR834,ath-miR834	Arabidopsis lyrata,Arabidopsis thaliana	21	UGGUAGCAGUAGCGGUGGUAA
GE612451	787	-35	93	0.000894	aly-miR834,ath-miR834	Arabidopsis lyrata,Arabidopsis thaliana	21	UGGUAGCAGUAGCGGUGGUAA
GE612474	803	-31.8	397	0.00508	aly-miR834,ath-miR834	Arabidopsis lyrata,Arabidopsis thaliana	21	UGGUAGCAGUAGCGGUGGUAA
GE612504	782	-38.2	713	0.00016	aly-miR834,ath-miR834	Arabidopsis lyrata,Arabidopsis thaliana	21	UGGUAGCAGUAGCGGUGGUAA
GE612751	826	-39.6	168	8.6e-05	aly-miR834,ath-miR834	Arabidopsis lyrata,Arabidopsis thaliana	21	UGGUAGCAGUAGCGGUGGUAA
GE612915	864	-33	292	0.003063	aly-miR834,ath-miR834	Arabidopsis lyrata,Arabidopsis thaliana	21	UGGUAGCAGUAGCGGUGGUAA
GE612917	721	-34	303	0.001291	aly-miR834,ath-miR834	Arabidopsis lyrata,Arabidopsis thaliana	21	UGGUAGCAGUAGCGGUGGUAA
GE613111	821	-32.5	291	0.003644	aly-miR834,ath-miR834	Arabidopsis lyrata,Arabidopsis thaliana	21	UGGUAGCAGUAGCGGUGGUAA
GE613161	826	-32	529	0.004799	aly-miR834,ath-miR834	Arabidopsis lyrata,Arabidopsis thaliana	21	UGGUAGCAGUAGCGGUGGUAA
GE613222	733	-31.8	163	0.004331	aly-miR834,ath-miR834	Arabidopsis lyrata,Arabidopsis thaliana	21	UGGUAGCAGUAGCGGUGGUAA
GE595696	723	-30.7	367	0.002634	aly-miR835-5p,ath-miR835-5p	Arabidopsis lyrata,Arabidopsis thaliana	21	UUCUUGCAUAUGUUCUUUAUC
GE605380	769	-30.9	460	0.002629	aly-miR835-5p,ath-miR835-5p	Arabidopsis lyrata,Arabidopsis thaliana	21	UUCUUGCAUAUGUUCUUUAUC
GE598265	861	-33	803	0.003241	aly-miR842,ath-miR842	Arabidopsis lyrata,Arabidopsis thaliana	21	UCAUGGUCAGAUCCGUCAUCC
GE602577	890	-33	797	0.003436	aly-miR842,ath-miR842	Arabidopsis lyrata,Arabidopsis thaliana	21	UCAUGGUCAGAUCCGUCAUCC
GE605473	789	-33	533	0.002774	aly-miR842,ath-miR842	Arabidopsis lyrata,Arabidopsis thaliana	21	UCAUGGUCAGAUCCGUCAUCC
GE610571	846	-33	763	0.003142	aly-miR842,ath-miR842	Arabidopsis lyrata,Arabidopsis thaliana	21	UCAUGGUCAGAUCCGUCAUCC
GE611541	821	-31.8	777	0.005607	aly-miR842,ath-miR842	Arabidopsis lyrata,Arabidopsis thaliana	21	UCAUGGUCAGAUCCGUCAUCC
GE583557	845	-31.2	517	0.003041	aly-miR857,ath-miR857	Arabidopsis lyrata,Arabidopsis thaliana	21	UUUUGUAUGUUGAAGGUGUAU
GE577840	802	-29.1	37	0.015487	aly-miR858,ath-miR858	Arabidopsis lyrata,Arabidopsis thaliana	21	UUUCGUUGUCUGUUCGACCUU
GE580450	756	-33.5	24	0.001272	aly-miR858,ath-miR858	Arabidopsis lyrata,Arabidopsis thaliana	21	UUUCGUUGUCUGUUCGACCUU
GE582101	774	-30.9	649	0.005493	aly-miR858,ath-miR858	Arabidopsis lyrata,Arabidopsis thaliana	21	UUUCGUUGUCUGUUCGACCUU
GE582187	886	-29.1	20	0.018159	aly-miR858,ath-miR858	Arabidopsis lyrata,Arabidopsis thaliana	21	UUUCGUUGUCUGUUCGACCUU
GE584732	869	-30.5	84	0.008308	aly-miR858,ath-miR858	Arabidopsis lyrata,Arabidopsis thaliana	21	UUUCGUUGUCUGUUCGACCUU
GE585898	759	-30.6	503	0.006254	aly-miR858,ath-miR858	Arabidopsis lyrata,Arabidopsis thaliana	21	UUUCGUUGUCUGUUCGACCUU
GE586316	826	-30.1	107	0.00947	aly-miR858,ath-miR858	Arabidopsis lyrata,Arabidopsis thaliana	21	UUUCGUUGUCUGUUCGACCUU
GE588881	774	-29.6	272	0.011144	aly-miR858,ath-miR858	Arabidopsis lyrata,Arabidopsis thaliana	21	UUUCGUUGUCUGUUCGACCUU
GE590390	751	-31.6	407	0.003554	aly-miR858,ath-miR858	Arabidopsis lyrata,Arabidopsis thaliana	21	UUUCGUUGUCUGUUCGACCUU
GE591437	829	-30.6	690	0.007272	aly-miR858,ath-miR858	Arabidopsis lyrata,Arabidopsis thaliana	21	UUUCGUUGUCUGUUCGACCUU
GE591636	742	-31	485	0.004831	aly-miR858,ath-miR858	Arabidopsis lyrata,Arabidopsis thaliana	21	UUUCGUUGUCUGUUCGACCUU
GE594002	857	-30.1	119	0.010067	aly-miR858,ath-miR858	Arabidopsis lyrata,Arabidopsis thaliana	21	UUUCGUUGUCUGUUCGACCUU
GE594587	863	-29.6	124	0.013321	aly-miR858,ath-miR858	Arabidopsis lyrata,Arabidopsis thaliana	21	UUUCGUUGUCUGUUCGACCUU
GE598236	832	-29.6	93	0.012552	aly-miR858,ath-miR858	Arabidopsis lyrata,Arabidopsis thaliana	21	UUUCGUUGUCUGUUCGACCUU
GE598878	858	-29.6	97	0.013196	aly-miR858,ath-miR858	Arabidopsis lyrata,Arabidopsis thaliana	21	UUUCGUUGUCUGUUCGACCUU
GE599298	760	-31	499	0.005038	aly-miR858,ath-miR858	Arabidopsis lyrata,Arabidopsis thaliana	21	UUUCGUUGUCUGUUCGACCUU
GE600382	765	-29.6	717	0.01093	aly-miR858,ath-miR858	Arabidopsis lyrata,Arabidopsis thaliana	21	UUUCGUUGUCUGUUCGACCUU
GE601307	833	-30.1	108	0.009604	aly-miR858,ath-miR858	Arabidopsis lyrata,Arabidopsis thaliana	21	UUUCGUUGUCUGUUCGACCUU
GE602411	897	-31.4	33	0.005405	aly-miR858,ath-miR858	Arabidopsis lyrata,Arabidopsis thaliana	21	UUUCGUUGUCUGUUCGACCUU
GE602829	833	-29.5	62	0.013272	aly-miR858,ath-miR858	Arabidopsis lyrata,Arabidopsis thaliana	21	UUUCGUUGUCUGUUCGACCUU
GE603231	870	-31.6	475	0.004605	aly-miR858,ath-miR858	Arabidopsis lyrata,Arabidopsis thaliana	21	UUUCGUUGUCUGUUCGACCUU
GE606739	833	-31.6	462	0.004269	aly-miR858,ath-miR858	Arabidopsis lyrata,Arabidopsis thaliana	21	UUUCGUUGUCUGUUCGACCUU
GE607114	831	-29.3	463	0.014724	aly-miR858,ath-miR858	Arabidopsis lyrata,Arabidopsis thaliana	21	UUUCGUUGUCUGUUCGACCUU
GE607561	803	-29.5	17	0.012501	aly-miR858,ath-miR858	Arabidopsis lyrata,Arabidopsis thaliana	21	UUUCGUUGUCUGUUCGACCUU
GE607860	873	-30	705	0.010951	aly-miR858,ath-miR858	Arabidopsis lyrata,Arabidopsis thaliana	21	UUUCGUUGUCUGUUCGACCUU
GE608817	811	-29.6	112	0.012037	aly-miR858,ath-miR858	Arabidopsis lyrata,Arabidopsis thaliana	21	UUUCGUUGUCUGUUCGACCUU
GE578637	814	-29.3	66	0.011503	aqc-miR156b,aqc-miR156a,aly-miR157d,ath-miR157d	Aquilegia caerulea,Arabidopsis lyrata,Arabidopsis thaliana	20	UGACAGAAGAUAGAGAGCAC
GE592822	784	-29.5	69	0.009679	aqc-miR156b,aqc-miR156a,aly-miR157d,ath-miR157d	Aquilegia caerulea,Arabidopsis lyrata,Arabidopsis thaliana	20	UGACAGAAGAUAGAGAGCAC
GE599334	761	-29.1	721	0.011482	aqc-miR156b,aqc-miR156a,aly-miR157d,ath-miR157d	Aquilegia caerulea,Arabidopsis lyrata,Arabidopsis thaliana	20	UGACAGAAGAUAGAGAGCAC
GE581569	851	-32.6	573	0.001881	ath-miR158b	Arabidopsis thaliana	20	CCCCAAAUGUAGACAAAGCA
GE578443	807	-30.9	336	0.00765	ath-miR161.1	Arabidopsis thaliana	21	UGAAAGUGACUACAUCGGGGU
GE580496	806	-30.9	30	0.007634	ath-miR161.1	Arabidopsis thaliana	21	UGAAAGUGACUACAUCGGGGU
GE611976	599	-31.7	375	0.00293	ath-miR161.1	Arabidopsis thaliana	21	UGAAAGUGACUACAUCGGGGU
GE581035	824	-32.3	74	0.006148	ath-miR163	Arabidopsis thaliana	24	UUGAAGAGGACUUGGAACUUCGAU
GE588379	674	-33.8	207	0.001976	ath-miR163	Arabidopsis thaliana	24	UUGAAGAGGACUUGGAACUUCGAU
GE588796	757	-33	21	0.0037	ath-miR163	Arabidopsis thaliana	24	UUGAAGAGGACUUGGAACUUCGAU
GE589471	718	-33.8	239	0.002218	ath-miR163	Arabidopsis thaliana	24	UUGAAGAGGACUUGGAACUUCGAU
GE589723	703	-33.8	225	0.002135	ath-miR163	Arabidopsis thaliana	24	UUGAAGAGGACUUGGAACUUCGAU
GE590307	711	-33.8	199	0.002179	ath-miR163	Arabidopsis thaliana	24	UUGAAGAGGACUUGGAACUUCGAU
GE593325	669	-33.8	189	0.001949	ath-miR163	Arabidopsis thaliana	24	UUGAAGAGGACUUGGAACUUCGAU
GE593922	736	-33.8	239	0.00232	ath-miR163	Arabidopsis thaliana	24	UUGAAGAGGACUUGGAACUUCGAU
GE595097	692	-33.8	209	0.002074	ath-miR163	Arabidopsis thaliana	24	UUGAAGAGGACUUGGAACUUCGAU
GE598278	725	-33.8	239	0.002258	ath-miR163	Arabidopsis thaliana	24	UUGAAGAGGACUUGGAACUUCGAU
GE598543	825	-33.8	238	0.002843	ath-miR163	Arabidopsis thaliana	24	UUGAAGAGGACUUGGAACUUCGAU
GE601055	704	-33.8	222	0.00214	ath-miR163	Arabidopsis thaliana	24	UUGAAGAGGACUUGGAACUUCGAU
GE609566	832	-33.9	616	0.002741	ath-miR163	Arabidopsis thaliana	24	UUGAAGAGGACUUGGAACUUCGAU
GE580168	839	-37.6	664	0.000482	ath-miR165a,ath-miR165b	Arabidopsis thaliana	21	UCGGACCAGGCUUCAUCCCCC
GE584005	833	-37.6	678	0.000476	ath-miR165a,ath-miR165b	Arabidopsis thaliana	21	UCGGACCAGGCUUCAUCCCCC
GE584723	844	-37.2	730	0.000598	ath-miR165a,ath-miR165b	Arabidopsis thaliana	21	UCGGACCAGGCUUCAUCCCCC
GE594940	649	-36.9	200	0.000415	ath-miR165a,ath-miR165b	Arabidopsis thaliana	21	UCGGACCAGGCUUCAUCCCCC
GE603633	789	-37.6	694	0.000427	ath-miR165a,ath-miR165b	Arabidopsis thaliana	21	UCGGACCAGGCUUCAUCCCCC
GE604103	755	-37.6	666	0.000391	ath-miR165a,ath-miR165b	Arabidopsis thaliana	21	UCGGACCAGGCUUCAUCCCCC
GE608375	800	-37.6	664	0.000439	ath-miR165a,ath-miR165b	Arabidopsis thaliana	21	UCGGACCAGGCUUCAUCCCCC
GE609878	900	-36.1	300	0.001182	ath-miR165a,ath-miR165b	Arabidopsis thaliana	21	UCGGACCAGGCUUCAUCCCCC
GE611077	712	-37.6	616	0.000348	ath-miR165a,ath-miR165b	Arabidopsis thaliana	21	UCGGACCAGGCUUCAUCCCCC
GE586659	779	-36.8	451	0.000403	ath-miR169g*	Arabidopsis thaliana	21	UCCGGCAAGUUGACCUUGGCU
GE588911	691	-36.8	455	0.000316	ath-miR169g*	Arabidopsis thaliana	21	UCCGGCAAGUUGACCUUGGCU
GE589489	817	-34.6	96	0.001407	ath-miR169g*	Arabidopsis thaliana	21	UCCGGCAAGUUGACCUUGGCU
GE592815	794	-36.8	452	0.000419	ath-miR169g*	Arabidopsis thaliana	21	UCCGGCAAGUUGACCUUGGCU
GE593011	851	-36.8	452	0.000481	ath-miR169g*	Arabidopsis thaliana	21	UCCGGCAAGUUGACCUUGGCU
GE594175	720	-35.5	62	0.000687	ath-miR169g*	Arabidopsis thaliana	21	UCCGGCAAGUUGACCUUGGCU
GE596048	798	-36.8	452	0.000423	ath-miR169g*	Arabidopsis thaliana	21	UCCGGCAAGUUGACCUUGGCU
GE598250	739	-36.8	452	0.000363	ath-miR169g*	Arabidopsis thaliana	21	UCCGGCAAGUUGACCUUGGCU
GE599332	810	-36.8	452	0.000436	ath-miR169g*	Arabidopsis thaliana	21	UCCGGCAAGUUGACCUUGGCU
GE602036	790	-38.9	457	0.000137	ath-miR169g*	Arabidopsis thaliana	21	UCCGGCAAGUUGACCUUGGCU
GE603969	793	-34.7	616	0.001263	ath-miR169g*	Arabidopsis thaliana	21	UCCGGCAAGUUGACCUUGGCU
GE604578	773	-34.7	604	0.001204	ath-miR169g*	Arabidopsis thaliana	21	UCCGGCAAGUUGACCUUGGCU
GE607431	806	-34.7	614	0.001302	ath-miR169g*	Arabidopsis thaliana	21	UCCGGCAAGUUGACCUUGGCU
GE607719	827	-35.5	563	0.000898	ath-miR169g*	Arabidopsis thaliana	21	UCCGGCAAGUUGACCUUGGCU
GE608663	789	-34.7	558	0.001251	ath-miR169g*	Arabidopsis thaliana	21	UCCGGCAAGUUGACCUUGGCU
GE608930	786	-35.5	561	0.000815	ath-miR169g*	Arabidopsis thaliana	21	UCCGGCAAGUUGACCUUGGCU
GE609835	846	-35.5	330	0.000938	ath-miR169g*	Arabidopsis thaliana	21	UCCGGCAAGUUGACCUUGGCU
GE610614	811	-33.2	176	0.002895	ath-miR169g*	Arabidopsis thaliana	21	UCCGGCAAGUUGACCUUGGCU
GE612511	822	-34.7	616	0.001351	ath-miR169g*	Arabidopsis thaliana	21	UCCGGCAAGUUGACCUUGGCU
GE613014	800	-34.7	624	0.001284	ath-miR169g*	Arabidopsis thaliana	21	UCCGGCAAGUUGACCUUGGCU
GE580755	884	-30.2	131	0.008243	ath-miR1886.1	Arabidopsis thaliana	21	UGAGAGAAGUGAGAUGAAAUC
GE586023	748	-29.9	67	0.007324	ath-miR1886.1	Arabidopsis thaliana	21	UGAGAGAAGUGAGAUGAAAUC
GE588355	521	-29.3	409	0.005431	ath-miR1886.1	Arabidopsis thaliana	21	UGAGAGAAGUGAGAUGAAAUC
GE588434	717	-29.9	77	0.006809	ath-miR1886.1	Arabidopsis thaliana	21	UGAGAGAAGUGAGAUGAAAUC
GE589029	656	-29.3	516	0.008167	ath-miR1886.1	Arabidopsis thaliana	21	UGAGAGAAGUGAGAUGAAAUC
GE589357	626	-29.3	510	0.00753	ath-miR1886.1	Arabidopsis thaliana	21	UGAGAGAAGUGAGAUGAAAUC
GE590746	631	-29.3	488	0.007635	ath-miR1886.1	Arabidopsis thaliana	21	UGAGAGAAGUGAGAUGAAAUC
GE590841	622	-29.3	481	0.007446	ath-miR1886.1	Arabidopsis thaliana	21	UGAGAGAAGUGAGAUGAAAUC
GE591116	727	-29.9	74	0.006974	ath-miR1886.1	Arabidopsis thaliana	21	UGAGAGAAGUGAGAUGAAAUC
GE591324	728	-29.9	75	0.006991	ath-miR1886.1	Arabidopsis thaliana	21	UGAGAGAAGUGAGAUGAAAUC
GE591433	731	-29.9	74	0.00704	ath-miR1886.1	Arabidopsis thaliana	21	UGAGAGAAGUGAGAUGAAAUC
GE592575	567	-29.4	23	0.005973	ath-miR1886.1	Arabidopsis thaliana	21	UGAGAGAAGUGAGAUGAAAUC
GE594186	575	-29.4	23	0.006124	ath-miR1886.1	Arabidopsis thaliana	21	UGAGAGAAGUGAGAUGAAAUC
GE596638	579	-29.4	19	0.006201	ath-miR1886.1	Arabidopsis thaliana	21	UGAGAGAAGUGAGAUGAAAUC
GE597288	541	-29.4	23	0.00549	ath-miR1886.1	Arabidopsis thaliana	21	UGAGAGAAGUGAGAUGAAAUC
GE602278	799	-29	335	0.013437	ath-miR1886.1	Arabidopsis thaliana	21	UGAGAGAAGUGAGAUGAAAUC
GE610658	676	-29.9	85	0.006146	ath-miR1886.1	Arabidopsis thaliana	21	UGAGAGAAGUGAGAUGAAAUC
GE610765	741	-29.6	145	0.008511	ath-miR1886.1	Arabidopsis thaliana	21	UGAGAGAAGUGAGAUGAAAUC
GE612957	839	-29.3	3	0.012351	ath-miR1886.1	Arabidopsis thaliana	21	UGAGAGAAGUGAGAUGAAAUC
GE585684	721	-29.9	143	0.005494	ath-miR1886.2	Arabidopsis thaliana	21	UGAGAUGAAAUCUUUGAUUGG
GE586129	679	-29.9	129	0.004941	ath-miR1886.2	Arabidopsis thaliana	21	UGAGAUGAAAUCUUUGAUUGG
GE586307	714	-29.9	140	0.005401	ath-miR1886.2	Arabidopsis thaliana	21	UGAGAUGAAAUCUUUGAUUGG
GE587930	576	-29.9	147	0.003668	ath-miR1886.2	Arabidopsis thaliana	21	UGAGAUGAAAUCUUUGAUUGG
GE588940	702	-29.9	129	0.005242	ath-miR1886.2	Arabidopsis thaliana	21	UGAGAUGAAAUCUUUGAUUGG
GE590329	679	-29.9	129	0.004941	ath-miR1886.2	Arabidopsis thaliana	21	UGAGAUGAAAUCUUUGAUUGG
GE591251	680	-29.9	130	0.004954	ath-miR1886.2	Arabidopsis thaliana	21	UGAGAUGAAAUCUUUGAUUGG
GE599657	701	-29.9	128	0.005228	ath-miR1886.2	Arabidopsis thaliana	21	UGAGAUGAAAUCUUUGAUUGG
GE600228	707	-29	406	0.008836	ath-miR1886.2	Arabidopsis thaliana	21	UGAGAUGAAAUCUUUGAUUGG
GE589901	590	-30.6	229	0.004869	ath-miR2111b*	Arabidopsis thaliana	21	AUCCUCGGGAUACAGUUUACC
GE590330	779	-30.6	456	0.007905	ath-miR2111b*	Arabidopsis thaliana	21	AUCCUCGGGAUACAGUUUACC
GE593817	720	-29.8	322	0.010652	ath-miR2111b*	Arabidopsis thaliana	21	AUCCUCGGGAUACAGUUUACC
GE600907	777	-30.6	406	0.007871	ath-miR2111b*	Arabidopsis thaliana	21	AUCCUCGGGAUACAGUUUACC
GE602292	809	-30.3	706	0.009889	ath-miR2111b*	Arabidopsis thaliana	21	AUCCUCGGGAUACAGUUUACC
GE593941	835	-32.2	422	0.004407	ath-miR2933a,ath-miR2933b	Arabidopsis thaliana	22	GAAAUCGGAGAGGAAAUUCGCC
GE596249	790	-32.2	405	0.004001	ath-miR2933a,ath-miR2933b	Arabidopsis thaliana	22	GAAAUCGGAGAGGAAAUUCGCC
GE596624	718	-32.2	437	0.003378	ath-miR2933a,ath-miR2933b	Arabidopsis thaliana	22	GAAAUCGGAGAGGAAAUUCGCC
GE578949	793	-31.9	354	0.002513	ath-miR2934-3p	Arabidopsis thaliana	21	CAUCCAAGGUGUUUGUAGAAA
GE577918	878	-33.4	646	0.001933	ath-miR2934-5p	Arabidopsis thaliana	21	UCUUUCUGCAAACGCCUUGGA
GE579362	764	-33.4	618	0.001495	ath-miR2934-5p	Arabidopsis thaliana	21	UCUUUCUGCAAACGCCUUGGA
GE583480	846	-33.4	507	0.001806	ath-miR2934-5p	Arabidopsis thaliana	21	UCUUUCUGCAAACGCCUUGGA
GE587622	764	-30.1	148	0.00897	ath-miR2934-5p	Arabidopsis thaliana	21	UCUUUCUGCAAACGCCUUGGA
GE600113	897	-30.5	439	0.009455	ath-miR2934-5p	Arabidopsis thaliana	21	UCUUUCUGCAAACGCCUUGGA
GE601373	750	-29.8	622	0.010231	ath-miR2934-5p	Arabidopsis thaliana	21	UCUUUCUGCAAACGCCUUGGA
GE607025	812	-30	504	0.010481	ath-miR2934-5p	Arabidopsis thaliana	21	UCUUUCUGCAAACGCCUUGGA
GE610461	805	-30.6	618	0.007478	ath-miR2934-5p	Arabidopsis thaliana	21	UCUUUCUGCAAACGCCUUGGA
GE611575	789	-32.2	581	0.003041	ath-miR2934-5p	Arabidopsis thaliana	21	UCUUUCUGCAAACGCCUUGGA
GE613066	741	-31.4	23	0.004199	ath-miR2934-5p	Arabidopsis thaliana	21	UCUUUCUGCAAACGCCUUGGA
GE578846	846	-31.4	90	0.007806	ath-miR2936	Arabidopsis thaliana	22	CUUGAGAGAGAGAACACAGACG
GE587613	799	-33.1	4	0.002899	ath-miR2936	Arabidopsis thaliana	22	CUUGAGAGAGAGAACACAGACG
GE602573	819	-30.9	51	0.009608	ath-miR2936	Arabidopsis thaliana	22	CUUGAGAGAGAGAACACAGACG
GE603639	761	-30.9	51	0.008503	ath-miR2936	Arabidopsis thaliana	22	CUUGAGAGAGAGAACACAGACG
GE606363	810	-31	41	0.008952	ath-miR2936	Arabidopsis thaliana	22	CUUGAGAGAGAGAACACAGACG
GE577964	866	-29.1	249	0.016411	ath-miR2937	Arabidopsis thaliana	21	AUAAGAGCUGUUGAAGGAGUC
GE579732	615	-30.1	408	0.005312	ath-miR2937	Arabidopsis thaliana	21	AUAAGAGCUGUUGAAGGAGUC
GE579750	807	-30.1	561	0.008506	ath-miR2937	Arabidopsis thaliana	21	AUAAGAGCUGUUGAAGGAGUC
GE580302	839	-30.1	761	0.009079	ath-miR2937	Arabidopsis thaliana	21	AUAAGAGCUGUUGAAGGAGUC
GE581983	827	-30.1	683	0.008863	ath-miR2937	Arabidopsis thaliana	21	AUAAGAGCUGUUGAAGGAGUC
GE597463	752	-32.3	457	0.002253	ath-miR2937	Arabidopsis thaliana	21	AUAAGAGCUGUUGAAGGAGUC
GE604110	809	-30	74	0.009019	ath-miR2937	Arabidopsis thaliana	21	AUAAGAGCUGUUGAAGGAGUC
GE605003	757	-30.9	239	0.004921	ath-miR2937	Arabidopsis thaliana	21	AUAAGAGCUGUUGAAGGAGUC
GE605431	728	-30.1	54	0.007138	ath-miR2937	Arabidopsis thaliana	21	AUAAGAGCUGUUGAAGGAGUC
GE605647	716	-29.1	118	0.012035	ath-miR2937	Arabidopsis thaliana	21	AUAAGAGCUGUUGAAGGAGUC
GE606409	838	-30.1	87	0.009061	ath-miR2937	Arabidopsis thaliana	21	AUAAGAGCUGUUGAAGGAGUC
GE607210	868	-30.7	574	0.006946	ath-miR2937	Arabidopsis thaliana	21	AUAAGAGCUGUUGAAGGAGUC
GE610168	745	-29.1	113	0.012853	ath-miR2937	Arabidopsis thaliana	21	AUAAGAGCUGUUGAAGGAGUC
GE610427	777	-29.1	114	0.013773	ath-miR2937	Arabidopsis thaliana	21	AUAAGAGCUGUUGAAGGAGUC
GE610487	781	-30.2	685	0.00762	ath-miR2937	Arabidopsis thaliana	21	AUAAGAGCUGUUGAAGGAGUC
GE611100	708	-29.1	112	0.011811	ath-miR2937	Arabidopsis thaliana	21	AUAAGAGCUGUUGAAGGAGUC
GE611133	803	-30.6	729	0.006423	ath-miR2937	Arabidopsis thaliana	21	AUAAGAGCUGUUGAAGGAGUC
GE577592	817	-29	717	0.017963	ath-miR2938	Arabidopsis thaliana	21	GAUCUUUUGAGAGGGUUCCAG
GE577603	786	-29.2	594	0.015161	ath-miR2938	Arabidopsis thaliana	21	GAUCUUUUGAGAGGGUUCCAG
GE577612	835	-30.9	668	0.006712	ath-miR2938	Arabidopsis thaliana	21	GAUCUUUUGAGAGGGUUCCAG
GE577809	808	-31.4	277	0.004845	ath-miR2938	Arabidopsis thaliana	21	GAUCUUUUGAGAGGGUUCCAG
GE578590	793	-30.3	427	0.008499	ath-miR2938	Arabidopsis thaliana	21	GAUCUUUUGAGAGGGUUCCAG
GE578825	698	-29.2	124	0.012476	ath-miR2938	Arabidopsis thaliana	21	GAUCUUUUGAGAGGGUUCCAG
GE580396	695	-29.2	144	0.012387	ath-miR2938	Arabidopsis thaliana	21	GAUCUUUUGAGAGGGUUCCAG
GE580651	837	-29.2	679	0.016774	ath-miR2938	Arabidopsis thaliana	21	GAUCUUUUGAGAGGGUUCCAG
GE581025	780	-30.7	241	0.006656	ath-miR2938	Arabidopsis thaliana	21	GAUCUUUUGAGAGGGUUCCAG
GE581965	844	-29.2	149	0.016999	ath-miR2938	Arabidopsis thaliana	21	GAUCUUUUGAGAGGGUUCCAG
GE582579	841	-29.2	409	0.016902	ath-miR2938	Arabidopsis thaliana	21	GAUCUUUUGAGAGGGUUCCAG
GE582846	870	-30.7	261	0.008008	ath-miR2938	Arabidopsis thaliana	21	GAUCUUUUGAGAGGGUUCCAG
GE582972	862	-29	707	0.019556	ath-miR2938	Arabidopsis thaliana	21	GAUCUUUUGAGAGGGUUCCAG
GE583673	810	-36.8	63	0.000262	ath-miR2938	Arabidopsis thaliana	21	GAUCUUUUGAGAGGGUUCCAG
GE583747	743	-29.3	503	0.013102	ath-miR2938	Arabidopsis thaliana	21	GAUCUUUUGAGAGGGUUCCAG
GE584860	860	-29.5	3	0.014924	ath-miR2938	Arabidopsis thaliana	21	GAUCUUUUGAGAGGGUUCCAG
GE584869	859	-29.2	675	0.017482	ath-miR2938	Arabidopsis thaliana	21	GAUCUUUUGAGAGGGUUCCAG
GE585058	781	-30.7	108	0.006671	ath-miR2938	Arabidopsis thaliana	21	GAUCUUUUGAGAGGGUUCCAG
GE585126	628	-30.9	307	0.004074	ath-miR2938	Arabidopsis thaliana	21	GAUCUUUUGAGAGGGUUCCAG
GE586245	758	-31	126	0.005384	ath-miR2938	Arabidopsis thaliana	21	GAUCUUUUGAGAGGGUUCCAG
GE587274	512	-29.4	436	0.006537	ath-miR2938	Arabidopsis thaliana	21	GAUCUUUUGAGAGGGUUCCAG
GE587644	755	-31.3	342	0.004542	ath-miR2938	Arabidopsis thaliana	21	GAUCUUUUGAGAGGGUUCCAG
GE588197	811	-31.4	665	0.004876	ath-miR2938	Arabidopsis thaliana	21	GAUCUUUUGAGAGGGUUCCAG
GE588459	817	-31.4	656	0.004939	ath-miR2938	Arabidopsis thaliana	21	GAUCUUUUGAGAGGGUUCCAG
GE588992	846	-29.5	430	0.014535	ath-miR2938	Arabidopsis thaliana	21	GAUCUUUUGAGAGGGUUCCAG
GE589399	668	-30.8	404	0.004809	ath-miR2938	Arabidopsis thaliana	21	GAUCUUUUGAGAGGGUUCCAG
GE589508	793	-31.4	665	0.004689	ath-miR2938	Arabidopsis thaliana	21	GAUCUUUUGAGAGGGUUCCAG
GE589938	715	-31.4	667	0.003905	ath-miR2938	Arabidopsis thaliana	21	GAUCUUUUGAGAGGGUUCCAG
GE591443	759	-31.4	586	0.004342	ath-miR2938	Arabidopsis thaliana	21	GAUCUUUUGAGAGGGUUCCAG
GE591973	693	-31.4	645	0.003692	ath-miR2938	Arabidopsis thaliana	21	GAUCUUUUGAGAGGGUUCCAG
GE592335	688	-31.4	657	0.003644	ath-miR2938	Arabidopsis thaliana	21	GAUCUUUUGAGAGGGUUCCAG
GE592847	755	-31.4	645	0.004301	ath-miR2938	Arabidopsis thaliana	21	GAUCUUUUGAGAGGGUUCCAG
GE593057	721	-29.5	269	0.011181	ath-miR2938	Arabidopsis thaliana	21	GAUCUUUUGAGAGGGUUCCAG
GE593144	739	-31.4	654	0.004141	ath-miR2938	Arabidopsis thaliana	21	GAUCUUUUGAGAGGGUUCCAG
GE593600	720	-29.5	246	0.011155	ath-miR2938	Arabidopsis thaliana	21	GAUCUUUUGAGAGGGUUCCAG
GE593756	743	-30.8	401	0.005797	ath-miR2938	Arabidopsis thaliana	21	GAUCUUUUGAGAGGGUUCCAG
GE593821	581	-31.3	46	0.002827	ath-miR2938	Arabidopsis thaliana	21	GAUCUUUUGAGAGGGUUCCAG
GE594466	819	-30.8	680	0.006854	ath-miR2938	Arabidopsis thaliana	21	GAUCUUUUGAGAGGGUUCCAG
GE595825	760	-31.4	655	0.004352	ath-miR2938	Arabidopsis thaliana	21	GAUCUUUUGAGAGGGUUCCAG
GE596042	646	-31.4	600	0.003251	ath-miR2938	Arabidopsis thaliana	21	GAUCUUUUGAGAGGGUUCCAG
GE596454	789	-29.5	380	0.012978	ath-miR2938	Arabidopsis thaliana	21	GAUCUUUUGAGAGGGUUCCAG
GE598060	737	-29	483	0.015214	ath-miR2938	Arabidopsis thaliana	21	GAUCUUUUGAGAGGGUUCCAG
GE598236	832	-29.1	139	0.017527	ath-miR2938	Arabidopsis thaliana	21	GAUCUUUUGAGAGGGUUCCAG
GE598252	702	-30.8	403	0.00525	ath-miR2938	Arabidopsis thaliana	21	GAUCUUUUGAGAGGGUUCCAG
GE599868	670	-30.8	390	0.004834	ath-miR2938	Arabidopsis thaliana	21	GAUCUUUUGAGAGGGUUCCAG
GE599939	808	-29	231	0.017648	ath-miR2938	Arabidopsis thaliana	21	GAUCUUUUGAGAGGGUUCCAG
GE601655	753	-31.3	223	0.004521	ath-miR2938	Arabidopsis thaliana	21	GAUCUUUUGAGAGGGUUCCAG
GE602028	809	-31.4	665	0.004855	ath-miR2938	Arabidopsis thaliana	21	GAUCUUUUGAGAGGGUUCCAG
GE602465	767	-29.1	535	0.015378	ath-miR2938	Arabidopsis thaliana	21	GAUCUUUUGAGAGGGUUCCAG
GE602658	707	-29	283	0.014213	ath-miR2938	Arabidopsis thaliana	21	GAUCUUUUGAGAGGGUUCCAG
GE602699	762	-29.3	493	0.013657	ath-miR2938	Arabidopsis thaliana	21	GAUCUUUUGAGAGGGUUCCAG
GE603615	720	-31.2	665	0.004411	ath-miR2938	Arabidopsis thaliana	21	GAUCUUUUGAGAGGGUUCCAG
GE603715	849	-31.6	631	0.004741	ath-miR2938	Arabidopsis thaliana	21	GAUCUUUUGAGAGGGUUCCAG
GE603956	896	-30.4	388	0.00987	ath-miR2938	Arabidopsis thaliana	21	GAUCUUUUGAGAGGGUUCCAG
GE604297	833	-29.2	295	0.016646	ath-miR2938	Arabidopsis thaliana	21	GAUCUUUUGAGAGGGUUCCAG
GE604504	832	-29.1	554	0.017527	ath-miR2938	Arabidopsis thaliana	21	GAUCUUUUGAGAGGGUUCCAG
GE605228	785	-29.6	544	0.012194	ath-miR2938	Arabidopsis thaliana	21	GAUCUUUUGAGAGGGUUCCAG
GE605417	774	-29.1	719	0.015607	ath-miR2938	Arabidopsis thaliana	21	GAUCUUUUGAGAGGGUUCCAG
GE606395	796	-31	704	0.00586	ath-miR2938	Arabidopsis thaliana	21	GAUCUUUUGAGAGGGUUCCAG
GE606408	739	-30.4	279	0.007141	ath-miR2938	Arabidopsis thaliana	21	GAUCUUUUGAGAGGGUUCCAG
GE606950	835	-29.5	279	0.014231	ath-miR2938	Arabidopsis thaliana	21	GAUCUUUUGAGAGGGUUCCAG
GE607151	844	-31.3	311	0.005513	ath-miR2938	Arabidopsis thaliana	21	GAUCUUUUGAGAGGGUUCCAG
GE609299	819	-29.4	478	0.014552	ath-miR2938	Arabidopsis thaliana	21	GAUCUUUUGAGAGGGUUCCAG
GE609800	869	-29.6	545	0.014387	ath-miR2938	Arabidopsis thaliana	21	GAUCUUUUGAGAGGGUUCCAG
GE610328	845	-29.4	477	0.015304	ath-miR2938	Arabidopsis thaliana	21	GAUCUUUUGAGAGGGUUCCAG
GE610662	743	-29	694	0.015416	ath-miR2938	Arabidopsis thaliana	21	GAUCUUUUGAGAGGGUUCCAG
GE610823	799	-29.1	556	0.016428	ath-miR2938	Arabidopsis thaliana	21	GAUCUUUUGAGAGGGUUCCAG
GE611112	737	-29.1	441	0.01441	ath-miR2938	Arabidopsis thaliana	21	GAUCUUUUGAGAGGGUUCCAG
GE611945	809	-29.3	489	0.015053	ath-miR2938	Arabidopsis thaliana	21	GAUCUUUUGAGAGGGUUCCAG
GE612004	661	-30.4	571	0.005884	ath-miR2938	Arabidopsis thaliana	21	GAUCUUUUGAGAGGGUUCCAG
GE612026	748	-29	4	0.015585	ath-miR2938	Arabidopsis thaliana	21	GAUCUUUUGAGAGGGUUCCAG
GE612092	749	-29.2	645	0.014016	ath-miR2938	Arabidopsis thaliana	21	GAUCUUUUGAGAGGGUUCCAG
GE612097	583	-29.5	315	0.007777	ath-miR2938	Arabidopsis thaliana	21	GAUCUUUUGAGAGGGUUCCAG
GE612276	810	-29.4	473	0.014294	ath-miR2938	Arabidopsis thaliana	21	GAUCUUUUGAGAGGGUUCCAG
GE612379	686	-29	1	0.013523	ath-miR2938	Arabidopsis thaliana	21	GAUCUUUUGAGAGGGUUCCAG
GE612931	731	-29.6	541	0.010835	ath-miR2938	Arabidopsis thaliana	21	GAUCUUUUGAGAGGGUUCCAG
GE580311	819	-30.1	603	0.008645	ath-miR2939	Arabidopsis thaliana	21	UAACGCACAACACUAAGCCAU
GE596142	786	-30.3	720	0.007231	ath-miR2939	Arabidopsis thaliana	21	UAACGCACAACACUAAGCCAU
GE597503	784	-30.3	704	0.007199	ath-miR2939	Arabidopsis thaliana	21	UAACGCACAACACUAAGCCAU
GE597775	754	-29.4	16	0.011032	ath-miR2939	Arabidopsis thaliana	21	UAACGCACAACACUAAGCCAU
GE577823	843	-30.4	105	0.007414	ath-miR3434*	Arabidopsis thaliana	20	UCAGAGUAUCAGCCAUGUGA
GE579646	837	-29.8	493	0.01015	ath-miR3434*	Arabidopsis thaliana	20	UCAGAGUAUCAGCCAUGUGA
GE579751	812	-29.5	392	0.011363	ath-miR3434*	Arabidopsis thaliana	20	UCAGAGUAUCAGCCAUGUGA
GE579828	808	-29.8	480	0.009569	ath-miR3434*	Arabidopsis thaliana	20	UCAGAGUAUCAGCCAUGUGA
GE579930	807	-30.4	25	0.006882	ath-miR3434*	Arabidopsis thaliana	20	UCAGAGUAUCAGCCAUGUGA
GE580777	806	-29.4	225	0.011852	ath-miR3434*	Arabidopsis thaliana	20	UCAGAGUAUCAGCCAUGUGA
GE582033	849	-30.4	341	0.007504	ath-miR3434*	Arabidopsis thaliana	20	UCAGAGUAUCAGCCAUGUGA
GE584147	798	-30	649	0.008401	ath-miR3434*	Arabidopsis thaliana	20	UCAGAGUAUCAGCCAUGUGA
GE584359	737	-32.3	144	0.00206	ath-miR3434*	Arabidopsis thaliana	20	UCAGAGUAUCAGCCAUGUGA
GE584999	718	-30.4	132	0.005619	ath-miR3434*	Arabidopsis thaliana	20	UCAGAGUAUCAGCCAUGUGA
GE586624	607	-30.4	58	0.004161	ath-miR3434*	Arabidopsis thaliana	20	UCAGAGUAUCAGCCAUGUGA
GE594088	629	-30.4	96	0.004438	ath-miR3434*	Arabidopsis thaliana	20	UCAGAGUAUCAGCCAUGUGA
GE599463	708	-30.3	132	0.005794	ath-miR3434*	Arabidopsis thaliana	20	UCAGAGUAUCAGCCAUGUGA
GE599499	623	-30.4	96	0.004362	ath-miR3434*	Arabidopsis thaliana	20	UCAGAGUAUCAGCCAUGUGA
GE601900	849	-29.5	478	0.012229	ath-miR3434*	Arabidopsis thaliana	20	UCAGAGUAUCAGCCAUGUGA
GE603866	792	-29.4	693	0.011513	ath-miR3434*	Arabidopsis thaliana	20	UCAGAGUAUCAGCCAUGUGA
GE604398	810	-29.4	321	0.01195	ath-miR3434*	Arabidopsis thaliana	20	UCAGAGUAUCAGCCAUGUGA
GE606437	784	-30.4	259	0.006549	ath-miR3434*	Arabidopsis thaliana	20	UCAGAGUAUCAGCCAUGUGA
GE606539	773	-30.5	681	0.006049	ath-miR3434*	Arabidopsis thaliana	20	UCAGAGUAUCAGCCAUGUGA
GE608794	752	-29.4	256	0.010559	ath-miR3434*	Arabidopsis thaliana	20	UCAGAGUAUCAGCCAUGUGA
GE609349	820	-29.4	733	0.012194	ath-miR3434*	Arabidopsis thaliana	20	UCAGAGUAUCAGCCAUGUGA
GE612151	812	-29.6	793	0.01076	ath-miR3434*	Arabidopsis thaliana	20	UCAGAGUAUCAGCCAUGUGA
GE578161	846	-31.9	616	0.005458	ath-miR3440b-3p	Arabidopsis thaliana	21	UGGAUUGGUCAAGGGAAGCGU
GE580616	779	-31.6	742	0.005549	ath-miR3440b-3p	Arabidopsis thaliana	21	UGGAUUGGUCAAGGGAAGCGU
GE583764	747	-31.9	617	0.004397	ath-miR3440b-3p	Arabidopsis thaliana	21	UGGAUUGGUCAAGGGAAGCGU
GE584631	788	-31.7	757	0.005368	ath-miR3440b-3p	Arabidopsis thaliana	21	UGGAUUGGUCAAGGGAAGCGU
GE577015	852	-31.6	126	0.004686	ath-miR3440b-5p	Arabidopsis thaliana	21	UUUUCUUGGCCCAUCCACUUC
GE577116	845	-29.8	734	0.012152	ath-miR3440b-5p	Arabidopsis thaliana	21	UUUUCUUGGCCCAUCCACUUC
GE577476	912	-33.5	734	0.001908	ath-miR3440b-5p	Arabidopsis thaliana	21	UUUUCUUGGCCCAUCCACUUC
GE578229	776	-29.8	507	0.01056	ath-miR3440b-5p	Arabidopsis thaliana	21	UUUUCUUGGCCCAUCCACUUC
GE579104	826	-35.8	535	0.000459	ath-miR3440b-5p	Arabidopsis thaliana	21	UUUUCUUGGCCCAUCCACUUC
GE579426	737	-30.2	646	0.007791	ath-miR3440b-5p	Arabidopsis thaliana	21	UUUUCUUGGCCCAUCCACUUC
GE579578	794	-29.9	432	0.010393	ath-miR3440b-5p	Arabidopsis thaliana	21	UUUUCUUGGCCCAUCCACUUC
GE580372	842	-30.9	732	0.006691	ath-miR3440b-5p	Arabidopsis thaliana	21	UUUUCUUGGCCCAUCCACUUC
GE580957	717	-29.8	656	0.009248	ath-miR3440b-5p	Arabidopsis thaliana	21	UUUUCUUGGCCCAUCCACUUC
GE581506	834	-29.8	551	0.011894	ath-miR3440b-5p	Arabidopsis thaliana	21	UUUUCUUGGCCCAUCCACUUC
GE581549	859	-29.7	738	0.013168	ath-miR3440b-5p	Arabidopsis thaliana	21	UUUUCUUGGCCCAUCCACUUC
GE581582	878	-30.5	1	0.008896	ath-miR3440b-5p	Arabidopsis thaliana	21	UUUUCUUGGCCCAUCCACUUC
GE582752	794	-29.8	662	0.01097	ath-miR3440b-5p	Arabidopsis thaliana	21	UUUUCUUGGCCCAUCCACUUC
GE583009	773	-30.9	726	0.005778	ath-miR3440b-5p	Arabidopsis thaliana	21	UUUUCUUGGCCCAUCCACUUC
GE583054	782	-30.9	633	0.005895	ath-miR3440b-5p	Arabidopsis thaliana	21	UUUUCUUGGCCCAUCCACUUC
GE583754	744	-32.5	32	0.002258	ath-miR3440b-5p	Arabidopsis thaliana	21	UUUUCUUGGCCCAUCCACUUC
GE584130	832	-31.6	116	0.004496	ath-miR3440b-5p	Arabidopsis thaliana	21	UUUUCUUGGCCCAUCCACUUC
GE584386	838	-32.9	750	0.002259	ath-miR3440b-5p	Arabidopsis thaliana	21	UUUUCUUGGCCCAUCCACUUC
GE584554	594	-31.6	345	0.002445	ath-miR3440b-5p	Arabidopsis thaliana	21	UUUUCUUGGCCCAUCCACUUC
GE585509	737	-31.6	72	0.003629	ath-miR3440b-5p	Arabidopsis thaliana	21	UUUUCUUGGCCCAUCCACUUC
GE585822	624	-30.4	194	0.005221	ath-miR3440b-5p	Arabidopsis thaliana	21	UUUUCUUGGCCCAUCCACUUC
GE585908	596	-29.6	192	0.007514	ath-miR3440b-5p	Arabidopsis thaliana	21	UUUUCUUGGCCCAUCCACUUC
GE586192	663	-31.2	57	0.003738	ath-miR3440b-5p	Arabidopsis thaliana	21	UUUUCUUGGCCCAUCCACUUC
GE587454	633	-30.3	220	0.005661	ath-miR3440b-5p	Arabidopsis thaliana	21	UUUUCUUGGCCCAUCCACUUC
GE588106	761	-29.6	334	0.011393	ath-miR3440b-5p	Arabidopsis thaliana	21	UUUUCUUGGCCCAUCCACUUC
GE588338	807	-29.7	405	0.011892	ath-miR3440b-5p	Arabidopsis thaliana	21	UUUUCUUGGCCCAUCCACUUC
GE588498	658	-30.3	250	0.006061	ath-miR3440b-5p	Arabidopsis thaliana	21	UUUUCUUGGCCCAUCCACUUC
GE588705	810	-30	2	0.010179	ath-miR3440b-5p	Arabidopsis thaliana	21	UUUUCUUGGCCCAUCCACUUC
GE589206	623	-30.3	267	0.005504	ath-miR3440b-5p	Arabidopsis thaliana	21	UUUUCUUGGCCCAUCCACUUC
GE589215	790	-30.3	268	0.008302	ath-miR3440b-5p	Arabidopsis thaliana	21	UUUUCUUGGCCCAUCCACUUC
GE590149	775	-30.5	14	0.007211	ath-miR3440b-5p	Arabidopsis thaliana	21	UUUUCUUGGCCCAUCCACUUC
GE590316	689	-30	2	0.007744	ath-miR3440b-5p	Arabidopsis thaliana	21	UUUUCUUGGCCCAUCCACUUC
GE590707	748	-30.7	160	0.006086	ath-miR3440b-5p	Arabidopsis thaliana	21	UUUUCUUGGCCCAUCCACUUC
GE591128	562	-31.4	1	0.002465	ath-miR3440b-5p	Arabidopsis thaliana	21	UUUUCUUGGCCCAUCCACUUC
GE591347	674	-30.3	239	0.006321	ath-miR3440b-5p	Arabidopsis thaliana	21	UUUUCUUGGCCCAUCCACUUC
GE591911	686	-30.3	258	0.006519	ath-miR3440b-5p	Arabidopsis thaliana	21	UUUUCUUGGCCCAUCCACUUC
GE592194	659	-30.3	258	0.006077	ath-miR3440b-5p	Arabidopsis thaliana	21	UUUUCUUGGCCCAUCCACUUC
GE592381	883	-29.6	720	0.014522	ath-miR3440b-5p	Arabidopsis thaliana	21	UUUUCUUGGCCCAUCCACUUC
GE593141	859	-32.4	249	0.003091	ath-miR3440b-5p	Arabidopsis thaliana	21	UUUUCUUGGCCCAUCCACUUC
GE593826	620	-30.3	256	0.005457	ath-miR3440b-5p	Arabidopsis thaliana	21	UUUUCUUGGCCCAUCCACUUC
GE593879	630	-29.6	199	0.008275	ath-miR3440b-5p	Arabidopsis thaliana	21	UUUUCUUGGCCCAUCCACUUC
GE594560	596	-30.2	208	0.005377	ath-miR3440b-5p	Arabidopsis thaliana	21	UUUUCUUGGCCCAUCCACUUC
GE596079	782	-30.3	261	0.00816	ath-miR3440b-5p	Arabidopsis thaliana	21	UUUUCUUGGCCCAUCCACUUC
GE596635	622	-30.3	262	0.005488	ath-miR3440b-5p	Arabidopsis thaliana	21	UUUUCUUGGCCCAUCCACUUC
GE596871	675	-30.3	266	0.006338	ath-miR3440b-5p	Arabidopsis thaliana	21	UUUUCUUGGCCCAUCCACUUC
GE597114	746	-31.6	484	0.003709	ath-miR3440b-5p	Arabidopsis thaliana	21	UUUUCUUGGCCCAUCCACUUC
GE598280	617	-30.4	199	0.005117	ath-miR3440b-5p	Arabidopsis thaliana	21	UUUUCUUGGCCCAUCCACUUC
GE599146	664	-30.4	167	0.005828	ath-miR3440b-5p	Arabidopsis thaliana	21	UUUUCUUGGCCCAUCCACUUC
GE601035	659	-30.3	248	0.006077	ath-miR3440b-5p	Arabidopsis thaliana	21	UUUUCUUGGCCCAUCCACUUC
GE601566	649	-30.3	240	0.005916	ath-miR3440b-5p	Arabidopsis thaliana	21	UUUUCUUGGCCCAUCCACUUC
GE601823	793	-29.6	43	0.012195	ath-miR3440b-5p	Arabidopsis thaliana	21	UUUUCUUGGCCCAUCCACUUC
GE601870	829	-30.3	708	0.009001	ath-miR3440b-5p	Arabidopsis thaliana	21	UUUUCUUGGCCCAUCCACUUC
GE602245	847	-35.8	394	0.000482	ath-miR3440b-5p	Arabidopsis thaliana	21	UUUUCUUGGCCCAUCCACUUC
GE602411	897	-29.8	560	0.013389	ath-miR3440b-5p	Arabidopsis thaliana	21	UUUUCUUGGCCCAUCCACUUC
GE603693	897	-31.2	341	0.006342	ath-miR3440b-5p	Arabidopsis thaliana	21	UUUUCUUGGCCCAUCCACUUC
GE604231	817	-31.2	317	0.005405	ath-miR3440b-5p	Arabidopsis thaliana	21	UUUUCUUGGCCCAUCCACUUC
GE604406	796	-30.2	316	0.008875	ath-miR3440b-5p	Arabidopsis thaliana	21	UUUUCUUGGCCCAUCCACUUC
GE604774	851	-31.7	670	0.004431	ath-miR3440b-5p	Arabidopsis thaliana	21	UUUUCUUGGCCCAUCCACUUC
GE606968	812	-29.9	726	0.010786	ath-miR3440b-5p	Arabidopsis thaliana	21	UUUUCUUGGCCCAUCCACUUC
GE607031	806	-31.2	602	0.00528	ath-miR3440b-5p	Arabidopsis thaliana	21	UUUUCUUGGCCCAUCCACUUC
GE607155	813	-35.8	519	0.000445	ath-miR3440b-5p	Arabidopsis thaliana	21	UUUUCUUGGCCCAUCCACUUC
GE608837	754	-30.5	41	0.00688	ath-miR3440b-5p	Arabidopsis thaliana	21	UUUUCUUGGCCCAUCCACUUC
GE609442	852	-32.4	299	0.003047	ath-miR3440b-5p	Arabidopsis thaliana	21	UUUUCUUGGCCCAUCCACUUC
GE610252	735	-30.5	81	0.006584	ath-miR3440b-5p	Arabidopsis thaliana	21	UUUUCUUGGCCCAUCCACUUC
GE610729	738	-29.9	541	0.009195	ath-miR3440b-5p	Arabidopsis thaliana	21	UUUUCUUGGCCCAUCCACUUC
GE611017	752	-30.9	319	0.005508	ath-miR3440b-5p	Arabidopsis thaliana	21	UUUUCUUGGCCCAUCCACUUC
GE611046	770	-35.8	535	0.000399	ath-miR3440b-5p	Arabidopsis thaliana	21	UUUUCUUGGCCCAUCCACUUC
GE612451	787	-35.8	532	0.000417	ath-miR3440b-5p	Arabidopsis thaliana	21	UUUUCUUGGCCCAUCCACUUC
GE612569	864	-31.2	603	0.00595	ath-miR3440b-5p	Arabidopsis thaliana	21	UUUUCUUGGCCCAUCCACUUC
GE613026	790	-29.6	692	0.012119	ath-miR3440b-5p	Arabidopsis thaliana	21	UUUUCUUGGCCCAUCCACUUC
GE578609	805	-32.2	576	0.003181	ath-miR3933	Arabidopsis thaliana	21	AGAAGCAAAAUGACGACUCGG
GE579870	708	-32.2	580	0.002522	ath-miR3933	Arabidopsis thaliana	21	AGAAGCAAAAUGACGACUCGG
GE581691	864	-32.2	567	0.003606	ath-miR3933	Arabidopsis thaliana	21	AGAAGCAAAAUGACGACUCGG
GE589387	828	-29.1	137	0.017675	ath-miR3933	Arabidopsis thaliana	21	AGAAGCAAAAUGACGACUCGG
GE601973	852	-32.3	93	0.003335	ath-miR3933	Arabidopsis thaliana	21	AGAAGCAAAAUGACGACUCGG
GE603906	732	-32.3	271	0.002538	ath-miR3933	Arabidopsis thaliana	21	AGAAGCAAAAUGACGACUCGG
GE608565	826	-32.3	275	0.003156	ath-miR3933	Arabidopsis thaliana	21	AGAAGCAAAAUGACGACUCGG
GE577571	741	-29.4	233	0.010716	ath-miR397b	Arabidopsis thaliana	21	UCAUUGAGUGCAUCGUUGAUG
GE582607	861	-29.4	249	0.013718	ath-miR397b	Arabidopsis thaliana	21	UCAUUGAGUGCAUCGUUGAUG
GE583552	834	-30	730	0.009409	ath-miR397b	Arabidopsis thaliana	21	UCAUUGAGUGCAUCGUUGAUG
GE583813	830	-31.1	626	0.005133	ath-miR397b	Arabidopsis thaliana	21	UCAUUGAGUGCAUCGUUGAUG
GE584578	802	-29.4	232	0.012218	ath-miR397b	Arabidopsis thaliana	21	UCAUUGAGUGCAUCGUUGAUG
GE585237	666	-29.4	223	0.008947	ath-miR397b	Arabidopsis thaliana	21	UCAUUGAGUGCAUCGUUGAUG
GE586097	709	-29.2	165	0.011111	ath-miR397b	Arabidopsis thaliana	21	UCAUUGAGUGCAUCGUUGAUG
GE589664	712	-29.2	168	0.011189	ath-miR397b	Arabidopsis thaliana	21	UCAUUGAGUGCAUCGUUGAUG
GE590167	805	-29.8	123	0.009888	ath-miR397b	Arabidopsis thaliana	21	UCAUUGAGUGCAUCGUUGAUG
GE592467	791	-29.8	99	0.009603	ath-miR397b	Arabidopsis thaliana	21	UCAUUGAGUGCAUCGUUGAUG
GE593565	682	-29.2	165	0.010408	ath-miR397b	Arabidopsis thaliana	21	UCAUUGAGUGCAUCGUUGAUG
GE596142	786	-31.5	572	0.00375	ath-miR397b	Arabidopsis thaliana	21	UCAUUGAGUGCAUCGUUGAUG
GE596305	719	-29.2	173	0.011374	ath-miR397b	Arabidopsis thaliana	21	UCAUUGAGUGCAUCGUUGAUG
GE596645	681	-29.2	134	0.010382	ath-miR397b	Arabidopsis thaliana	21	UCAUUGAGUGCAUCGUUGAUG
GE597503	784	-31.5	556	0.003733	ath-miR397b	Arabidopsis thaliana	21	UCAUUGAGUGCAUCGUUGAUG
GE599880	751	-32.3	461	0.002226	ath-miR397b	Arabidopsis thaliana	21	UCAUUGAGUGCAUCGUUGAUG
GE601828	822	-29.8	319	0.010238	ath-miR397b	Arabidopsis thaliana	21	UCAUUGAGUGCAUCGUUGAUG
GE604545	808	-31.1	522	0.004899	ath-miR397b	Arabidopsis thaliana	21	UCAUUGAGUGCAUCGUUGAUG
GE605525	887	-31.6	772	0.004392	ath-miR397b	Arabidopsis thaliana	21	UCAUUGAGUGCAUCGUUGAUG
GE605721	794	-29.4	234	0.012018	ath-miR397b	Arabidopsis thaliana	21	UCAUUGAGUGCAUCGUUGAUG
GE608027	688	-29.2	170	0.010563	ath-miR397b	Arabidopsis thaliana	21	UCAUUGAGUGCAUCGUUGAUG
GE609585	861	-31.1	552	0.005468	ath-miR397b	Arabidopsis thaliana	21	UCAUUGAGUGCAUCGUUGAUG
GE580324	856	-32.9	510	0.003792	ath-miR401	Arabidopsis thaliana	21	CGAAACUGGUGUCGACCGACA
GE605052	832	-31.3	1	0.008317	ath-miR401	Arabidopsis thaliana	21	CGAAACUGGUGUCGACCGACA
GE606384	749	-31.3	329	0.006964	ath-miR401	Arabidopsis thaliana	21	CGAAACUGGUGUCGACCGACA
GE613286	825	-31.9	790	0.005995	ath-miR401	Arabidopsis thaliana	21	CGAAACUGGUGUCGACCGACA
GE594034	766	-31.4	21	0.005511	ath-miR402	Arabidopsis thaliana	22	UUCGAGGCCUAUUAAACCUCUG
GE578292	860	-39.3	429	0.00034	ath-miR404	Arabidopsis thaliana	24	AUUAACGCUGGCGGUUGCGGCAGC
GE578868	885	-38.9	607	0.000439	ath-miR404	Arabidopsis thaliana	24	AUUAACGCUGGCGGUUGCGGCAGC
GE578873	854	-38.2	279	0.00058	ath-miR404	Arabidopsis thaliana	24	AUUAACGCUGGCGGUUGCGGCAGC
GE578944	734	-38.9	568	0.000304	ath-miR404	Arabidopsis thaliana	24	AUUAACGCUGGCGGUUGCGGCAGC
GE580339	863	-38.2	313	0.000591	ath-miR404	Arabidopsis thaliana	24	AUUAACGCUGGCGGUUGCGGCAGC
GE580550	818	-42.1	174	7.6e-05	ath-miR404	Arabidopsis thaliana	24	AUUAACGCUGGCGGUUGCGGCAGC
GE582066	847	-38.2	307	0.000571	ath-miR404	Arabidopsis thaliana	24	AUUAACGCUGGCGGUUGCGGCAGC
GE583258	742	-38.2	307	0.000441	ath-miR404	Arabidopsis thaliana	24	AUUAACGCUGGCGGUUGCGGCAGC
GE603155	796	-38.2	169	0.000506	ath-miR404	Arabidopsis thaliana	24	AUUAACGCUGGCGGUUGCGGCAGC
GE610261	805	-39.6	524	0.000257	ath-miR404	Arabidopsis thaliana	24	AUUAACGCUGGCGGUUGCGGCAGC
GE592017	753	-33.6	11	0.002805	ath-miR405a,ath-miR405b,ath-miR405d	Arabidopsis thaliana	24	AUGAGUUGGGUCUAACCCAUAACU
GE600377	865	-29.2	706	0.010986	ath-miR406	Arabidopsis thaliana	21	UAGAAUGCUAUUGUAAUCCAG
GE577254	729	-29.9	39	0.006355	ath-miR413	Arabidopsis thaliana	21	AUAGUUUCUCUUGUUCUGCAC
GE578685	803	-30.3	17	0.006013	ath-miR413	Arabidopsis thaliana	21	AUAGUUUCUCUUGUUCUGCAC
GE578868	885	-30.2	463	0.007499	ath-miR413	Arabidopsis thaliana	21	AUAGUUUCUCUUGUUCUGCAC
GE578944	734	-30.2	424	0.005438	ath-miR413	Arabidopsis thaliana	21	AUAGUUUCUCUUGUUCUGCAC
GE583236	726	-30.1	215	0.005641	ath-miR413	Arabidopsis thaliana	21	AUAGUUUCUCUUGUUCUGCAC
GE586862	700	-30.8	531	0.003569	ath-miR413	Arabidopsis thaliana	21	AUAGUUUCUCUUGUUCUGCAC
GE588860	617	-30.4	475	0.003558	ath-miR413	Arabidopsis thaliana	21	AUAGUUUCUCUUGUUCUGCAC
GE590087	870	-31.3	436	0.003979	ath-miR413	Arabidopsis thaliana	21	AUAGUUUCUCUUGUUCUGCAC
GE590189	788	-31.6	436	0.002826	ath-miR413	Arabidopsis thaliana	21	AUAGUUUCUCUUGUUCUGCAC
GE593487	768	-32.9	26	0.001306	ath-miR413	Arabidopsis thaliana	21	AUAGUUUCUCUUGUUCUGCAC
GE597105	816	-30.3	623	0.006181	ath-miR413	Arabidopsis thaliana	21	AUAGUUUCUCUUGUUCUGCAC
GE598506	730	-30.8	641	0.003849	ath-miR413	Arabidopsis thaliana	21	AUAGUUUCUCUUGUUCUGCAC
GE600271	813	-29.1	7	0.011924	ath-miR413	Arabidopsis thaliana	21	AUAGUUUCUCUUGUUCUGCAC
GE603979	745	-29	644	0.010902	ath-miR413	Arabidopsis thaliana	21	AUAGUUUCUCUUGUUCUGCAC
GE605561	712	-30.3	636	0.004873	ath-miR413	Arabidopsis thaliana	21	AUAGUUUCUCUUGUUCUGCAC
GE609523	750	-29.3	267	0.009328	ath-miR413	Arabidopsis thaliana	21	AUAGUUUCUCUUGUUCUGCAC
GE609885	814	-30.8	725	0.004667	ath-miR413	Arabidopsis thaliana	21	AUAGUUUCUCUUGUUCUGCAC
GE576991	860	-30.1	72	0.00938	ath-miR414	Arabidopsis thaliana	21	UCAUCUUCAUCAUCAUCGUCA
GE577076	871	-30.7	406	0.006926	ath-miR414	Arabidopsis thaliana	21	UCAUCUUCAUCAUCAUCGUCA
GE577552	770	-30.7	486	0.005607	ath-miR414	Arabidopsis thaliana	21	UCAUCUUCAUCAUCAUCGUCA
GE577893	853	-31.7	514	0.003886	ath-miR414	Arabidopsis thaliana	21	UCAUCUUCAUCAUCAUCGUCA
GE578521	864	-30.4	89	0.008036	ath-miR414	Arabidopsis thaliana	21	UCAUCUUCAUCAUCAUCGUCA
GE578553	882	-31.1	476	0.005699	ath-miR414	Arabidopsis thaliana	21	UCAUCUUCAUCAUCAUCGUCA
GE578680	826	-30.1	47	0.008769	ath-miR414	Arabidopsis thaliana	21	UCAUCUUCAUCAUCAUCGUCA
GE578689	810	-29.3	66	0.013112	ath-miR414	Arabidopsis thaliana	21	UCAUCUUCAUCAUCAUCGUCA
GE578801	833	-32.3	186	0.002688	ath-miR414	Arabidopsis thaliana	21	UCAUCUUCAUCAUCAUCGUCA
GE579927	742	-30.2	262	0.00692	ath-miR414	Arabidopsis thaliana	21	UCAUCUUCAUCAUCAUCGUCA
GE580044	841	-31.2	151	0.004974	ath-miR414	Arabidopsis thaliana	21	UCAUCUUCAUCAUCAUCGUCA
GE580074	865	-29.9	225	0.010551	ath-miR414	Arabidopsis thaliana	21	UCAUCUUCAUCAUCAUCGUCA
GE580154	850	-32.1	373	0.003107	ath-miR414	Arabidopsis thaliana	21	UCAUCUUCAUCAUCAUCGUCA
GE580450	756	-29.5	219	0.01049	ath-miR414	Arabidopsis thaliana	21	UCAUCUUCAUCAUCAUCGUCA
GE581333	765	-32.9	669	0.001656	ath-miR414	Arabidopsis thaliana	21	UCAUCUUCAUCAUCAUCGUCA
GE581431	727	-29.6	575	0.009298	ath-miR414	Arabidopsis thaliana	21	UCAUCUUCAUCAUCAUCGUCA
GE581529	871	-33.3	38	0.001693	ath-miR414	Arabidopsis thaliana	21	UCAUCUUCAUCAUCAUCGUCA
GE581639	857	-33.7	247	0.001322	ath-miR414	Arabidopsis thaliana	21	UCAUCUUCAUCAUCAUCGUCA
GE581980	811	-30.6	547	0.006476	ath-miR414	Arabidopsis thaliana	21	UCAUCUUCAUCAUCAUCGUCA
GE582046	823	-29.1	697	0.014998	ath-miR414	Arabidopsis thaliana	21	UCAUCUUCAUCAUCAUCGUCA
GE582556	775	-30.6	369	0.005989	ath-miR414	Arabidopsis thaliana	21	UCAUCUUCAUCAUCAUCGUCA
GE582559	843	-30.3	56	0.00814	ath-miR414	Arabidopsis thaliana	21	UCAUCUUCAUCAUCAUCGUCA
GE582709	846	-33.3	20	0.001605	ath-miR414	Arabidopsis thaliana	21	UCAUCUUCAUCAUCAUCGUCA
GE582991	799	-31.3	400	0.004307	ath-miR414	Arabidopsis thaliana	21	UCAUCUUCAUCAUCAUCGUCA
GE583145	834	-30.4	133	0.007572	ath-miR414	Arabidopsis thaliana	21	UCAUCUUCAUCAUCAUCGUCA
GE583229	762	-29	201	0.013972	ath-miR414	Arabidopsis thaliana	21	UCAUCUUCAUCAUCAUCGUCA
GE583286	775	-29.4	591	0.011547	ath-miR414	Arabidopsis thaliana	21	UCAUCUUCAUCAUCAUCGUCA
GE583536	876	-30.8	55	0.006625	ath-miR414	Arabidopsis thaliana	21	UCAUCUUCAUCAUCAUCGUCA
GE583557	845	-31.1	329	0.005294	ath-miR414	Arabidopsis thaliana	21	UCAUCUUCAUCAUCAUCGUCA
GE583605	859	-36.1	173	0.00036	ath-miR414	Arabidopsis thaliana	21	UCAUCUUCAUCAUCAUCGUCA
GE583699	754	-33.1	288	0.001444	ath-miR414	Arabidopsis thaliana	21	UCAUCUUCAUCAUCAUCGUCA
GE583901	749	-29.8	483	0.008761	ath-miR414	Arabidopsis thaliana	21	UCAUCUUCAUCAUCAUCGUCA
GE584239	622	-31.3	143	0.00274	ath-miR414	Arabidopsis thaliana	21	UCAUCUUCAUCAUCAUCGUCA
GE584630	782	-33.7	48	0.001112	ath-miR414	Arabidopsis thaliana	21	UCAUCUUCAUCAUCAUCGUCA
GE585000	821	-31.2	151	0.00477	ath-miR414	Arabidopsis thaliana	21	UCAUCUUCAUCAUCAUCGUCA
GE585090	797	-30.6	535	0.006285	ath-miR414	Arabidopsis thaliana	21	UCAUCUUCAUCAUCAUCGUCA
GE585191	763	-31.2	148	0.004194	ath-miR414	Arabidopsis thaliana	21	UCAUCUUCAUCAUCAUCGUCA
GE585292	760	-30.9	60	0.004911	ath-miR414	Arabidopsis thaliana	21	UCAUCUUCAUCAUCAUCGUCA
GE585358	835	-29.3	575	0.013778	ath-miR414	Arabidopsis thaliana	21	UCAUCUUCAUCAUCAUCGUCA
GE585379	867	-33.1	372	0.001871	ath-miR414	Arabidopsis thaliana	21	UCAUCUUCAUCAUCAUCGUCA
GE585445	695	-29.3	198	0.010167	ath-miR414	Arabidopsis thaliana	21	UCAUCUUCAUCAUCAUCGUCA
GE585471	807	-33.8	226	0.001118	ath-miR414	Arabidopsis thaliana	21	UCAUCUUCAUCAUCAUCGUCA
GE585543	485	-31.3	408	0.001706	ath-miR414	Arabidopsis thaliana	21	UCAUCUUCAUCAUCAUCGUCA
GE585564	870	-29.1	86	0.016398	ath-miR414	Arabidopsis thaliana	21	UCAUCUUCAUCAUCAUCGUCA
GE585985	774	-34.2	524	0.000829	ath-miR414	Arabidopsis thaliana	21	UCAUCUUCAUCAUCAUCGUCA
GE586071	756	-29.6	86	0.009931	ath-miR414	Arabidopsis thaliana	21	UCAUCUUCAUCAUCAUCGUCA
GE586219	814	-31.6	505	0.003778	ath-miR414	Arabidopsis thaliana	21	UCAUCUUCAUCAUCAUCGUCA
GE586219	814	-30.3	477	0.007674	ath-miR414	Arabidopsis thaliana	21	UCAUCUUCAUCAUCAUCGUCA
GE586672	681	-36.2	427	0.000212	ath-miR414	Arabidopsis thaliana	21	UCAUCUUCAUCAUCAUCGUCA
GE586817	688	-33	546	0.001282	ath-miR414	Arabidopsis thaliana	21	UCAUCUUCAUCAUCAUCGUCA
GE587079	501	-29.4	403	0.005412	ath-miR414	Arabidopsis thaliana	21	UCAUCUUCAUCAUCAUCGUCA
GE587391	694	-36.2	427	0.00022	ath-miR414	Arabidopsis thaliana	21	UCAUCUUCAUCAUCAUCGUCA
GE587531	814	-39.6	166	4.8e-05	ath-miR414	Arabidopsis thaliana	21	UCAUCUUCAUCAUCAUCGUCA
GE587923	604	-29.5	563	0.007143	ath-miR414	Arabidopsis thaliana	21	UCAUCUUCAUCAUCAUCGUCA
GE587934	672	-30.7	403	0.004411	ath-miR414	Arabidopsis thaliana	21	UCAUCUUCAUCAUCAUCGUCA
GE587999	649	-29.9	539	0.006476	ath-miR414	Arabidopsis thaliana	21	UCAUCUUCAUCAUCAUCGUCA
GE588152	790	-29.5	564	0.011286	ath-miR414	Arabidopsis thaliana	21	UCAUCUUCAUCAUCAUCGUCA
GE588269	662	-29.8	93	0.007089	ath-miR414	Arabidopsis thaliana	21	UCAUCUUCAUCAUCAUCGUCA
GE588887	610	-30.6	324	0.003918	ath-miR414	Arabidopsis thaliana	21	UCAUCUUCAUCAUCAUCGUCA
GE588897	742	-29.9	414	0.008161	ath-miR414	Arabidopsis thaliana	21	UCAUCUUCAUCAUCAUCGUCA
GE588922	719	-32.9	385	0.001474	ath-miR414	Arabidopsis thaliana	21	UCAUCUUCAUCAUCAUCGUCA
GE589093	756	-31.6	504	0.003312	ath-miR414	Arabidopsis thaliana	21	UCAUCUUCAUCAUCAUCGUCA
GE589093	756	-30.3	476	0.006765	ath-miR414	Arabidopsis thaliana	21	UCAUCUUCAUCAUCAUCGUCA
GE589157	759	-30.8	9	0.005176	ath-miR414	Arabidopsis thaliana	21	UCAUCUUCAUCAUCAUCGUCA
GE589174	838	-29.9	538	0.010012	ath-miR414	Arabidopsis thaliana	21	UCAUCUUCAUCAUCAUCGUCA
GE589286	782	-31.6	493	0.003518	ath-miR414	Arabidopsis thaliana	21	UCAUCUUCAUCAUCAUCGUCA
GE589286	782	-30.3	465	0.007168	ath-miR414	Arabidopsis thaliana	21	UCAUCUUCAUCAUCAUCGUCA
GE589338	743	-35.1	464	0.000466	ath-miR414	Arabidopsis thaliana	21	UCAUCUUCAUCAUCAUCGUCA
GE589338	743	-31.6	492	0.00321	ath-miR414	Arabidopsis thaliana	21	UCAUCUUCAUCAUCAUCGUCA
GE589348	822	-34.3	4	0.000881	ath-miR414	Arabidopsis thaliana	21	UCAUCUUCAUCAUCAUCGUCA
GE589600	876	-39.6	191	5.6e-05	ath-miR414	Arabidopsis thaliana	21	UCAUCUUCAUCAUCAUCGUCA
GE589890	797	-29.9	530	0.009209	ath-miR414	Arabidopsis thaliana	21	UCAUCUUCAUCAUCAUCGUCA
GE589906	739	-29.5	569	0.010098	ath-miR414	Arabidopsis thaliana	21	UCAUCUUCAUCAUCAUCGUCA
GE590107	697	-29.9	539	0.007332	ath-miR414	Arabidopsis thaliana	21	UCAUCUUCAUCAUCAUCGUCA
GE590200	812	-29.5	568	0.01181	ath-miR414	Arabidopsis thaliana	21	UCAUCUUCAUCAUCAUCGUCA
GE590521	826	-30.2	454	0.008305	ath-miR414	Arabidopsis thaliana	21	UCAUCUUCAUCAUCAUCGUCA
GE590719	832	-34.2	530	0.000953	ath-miR414	Arabidopsis thaliana	21	UCAUCUUCAUCAUCAUCGUCA
GE590791	786	-39.6	170	4.4e-05	ath-miR414	Arabidopsis thaliana	21	UCAUCUUCAUCAUCAUCGUCA
GE590797	783	-30.1	605	0.008014	ath-miR414	Arabidopsis thaliana	21	UCAUCUUCAUCAUCAUCGUCA
GE590943	727	-32.9	390	0.001505	ath-miR414	Arabidopsis thaliana	21	UCAUCUUCAUCAUCAUCGUCA
GE591114	806	-29.5	571	0.011666	ath-miR414	Arabidopsis thaliana	21	UCAUCUUCAUCAUCAUCGUCA
GE591163	793	-30.2	531	0.007753	ath-miR414	Arabidopsis thaliana	21	UCAUCUUCAUCAUCAUCGUCA
GE591351	811	-31.6	520	0.003753	ath-miR414	Arabidopsis thaliana	21	UCAUCUUCAUCAUCAUCGUCA
GE591630	700	-32.2	480	0.002065	ath-miR414	Arabidopsis thaliana	21	UCAUCUUCAUCAUCAUCGUCA
GE592153	846	-29.9	538	0.010171	ath-miR414	Arabidopsis thaliana	21	UCAUCUUCAUCAUCAUCGUCA
GE592535	827	-29.9	528	0.009795	ath-miR414	Arabidopsis thaliana	21	UCAUCUUCAUCAUCAUCGUCA
GE592540	762	-29	543	0.013972	ath-miR414	Arabidopsis thaliana	21	UCAUCUUCAUCAUCAUCGUCA
GE592542	849	-31.4	599	0.004536	ath-miR414	Arabidopsis thaliana	21	UCAUCUUCAUCAUCAUCGUCA
GE592577	789	-29.5	133	0.011263	ath-miR414	Arabidopsis thaliana	21	UCAUCUUCAUCAUCAUCGUCA
GE592757	832	-30.1	626	0.008876	ath-miR414	Arabidopsis thaliana	21	UCAUCUUCAUCAUCAUCGUCA
GE593127	719	-32.9	382	0.001474	ath-miR414	Arabidopsis thaliana	21	UCAUCUUCAUCAUCAUCGUCA
GE593260	654	-29.6	624	0.007758	ath-miR414	Arabidopsis thaliana	21	UCAUCUUCAUCAUCAUCGUCA
GE593278	826	-31.6	687	0.003877	ath-miR414	Arabidopsis thaliana	21	UCAUCUUCAUCAUCAUCGUCA
GE593453	724	-29	567	0.012844	ath-miR414	Arabidopsis thaliana	21	UCAUCUUCAUCAUCAUCGUCA
GE593528	734	-30.7	515	0.005157	ath-miR414	Arabidopsis thaliana	21	UCAUCUUCAUCAUCAUCGUCA
GE593589	810	-31.6	494	0.003745	ath-miR414	Arabidopsis thaliana	21	UCAUCUUCAUCAUCAUCGUCA
GE593589	810	-30.3	466	0.00761	ath-miR414	Arabidopsis thaliana	21	UCAUCUUCAUCAUCAUCGUCA
GE593630	691	-32.9	356	0.001367	ath-miR414	Arabidopsis thaliana	21	UCAUCUUCAUCAUCAUCGUCA
GE593714	800	-29.9	528	0.009267	ath-miR414	Arabidopsis thaliana	21	UCAUCUUCAUCAUCAUCGUCA
GE594018	699	-32	595	0.002302	ath-miR414	Arabidopsis thaliana	21	UCAUCUUCAUCAUCAUCGUCA
GE594168	789	-31.4	161	0.003988	ath-miR414	Arabidopsis thaliana	21	UCAUCUUCAUCAUCAUCGUCA
GE594582	788	-33.9	171	0.001012	ath-miR414	Arabidopsis thaliana	21	UCAUCUUCAUCAUCAUCGUCA
GE594679	713	-32.9	379	0.001451	ath-miR414	Arabidopsis thaliana	21	UCAUCUUCAUCAUCAUCGUCA
GE594835	720	-32.9	391	0.001478	ath-miR414	Arabidopsis thaliana	21	UCAUCUUCAUCAUCAUCGUCA
GE594908	722	-37.7	472	0.000104	ath-miR414	Arabidopsis thaliana	21	UCAUCUUCAUCAUCAUCGUCA
GE595173	767	-30.1	633	0.007737	ath-miR414	Arabidopsis thaliana	21	UCAUCUUCAUCAUCAUCGUCA
GE596285	744	-31.6	503	0.003218	ath-miR414	Arabidopsis thaliana	21	UCAUCUUCAUCAUCAUCGUCA
GE596285	744	-30.3	475	0.006581	ath-miR414	Arabidopsis thaliana	21	UCAUCUUCAUCAUCAUCGUCA
GE596770	559	-30.1	346	0.004432	ath-miR414	Arabidopsis thaliana	21	UCAUCUUCAUCAUCAUCGUCA
GE596856	718	-30.5	629	0.005541	ath-miR414	Arabidopsis thaliana	21	UCAUCUUCAUCAUCAUCGUCA
GE596906	838	-29.9	528	0.010012	ath-miR414	Arabidopsis thaliana	21	UCAUCUUCAUCAUCAUCGUCA
GE596999	801	-34.2	538	0.000886	ath-miR414	Arabidopsis thaliana	21	UCAUCUUCAUCAUCAUCGUCA
GE597175	773	-34.3	270	0.000783	ath-miR414	Arabidopsis thaliana	21	UCAUCUUCAUCAUCAUCGUCA
GE597982	794	-31.6	502	0.003615	ath-miR414	Arabidopsis thaliana	21	UCAUCUUCAUCAUCAUCGUCA
GE597982	794	-30.3	474	0.007356	ath-miR414	Arabidopsis thaliana	21	UCAUCUUCAUCAUCAUCGUCA
GE598161	790	-30.1	637	0.008135	ath-miR414	Arabidopsis thaliana	21	UCAUCUUCAUCAUCAUCGUCA
GE598443	638	-32.9	487	0.001172	ath-miR414	Arabidopsis thaliana	21	UCAUCUUCAUCAUCAUCGUCA
GE598802	596	-30.2	564	0.004705	ath-miR414	Arabidopsis thaliana	21	UCAUCUUCAUCAUCAUCGUCA
GE598897	821	-39.6	173	4.9e-05	ath-miR414	Arabidopsis thaliana	21	UCAUCUUCAUCAUCAUCGUCA
GE598930	806	-30.6	91	0.006408	ath-miR414	Arabidopsis thaliana	21	UCAUCUUCAUCAUCAUCGUCA
GE598978	842	-34.2	541	0.000974	ath-miR414	Arabidopsis thaliana	21	UCAUCUUCAUCAUCAUCGUCA
GE599289	821	-31.6	518	0.003836	ath-miR414	Arabidopsis thaliana	21	UCAUCUUCAUCAUCAUCGUCA
GE599289	821	-30.3	490	0.007786	ath-miR414	Arabidopsis thaliana	21	UCAUCUUCAUCAUCAUCGUCA
GE599324	791	-29.1	84	0.014063	ath-miR414	Arabidopsis thaliana	21	UCAUCUUCAUCAUCAUCGUCA
GE599341	752	-29.5	582	0.010397	ath-miR414	Arabidopsis thaliana	21	UCAUCUUCAUCAUCAUCGUCA
GE599400	725	-31.8	502	0.00275	ath-miR414	Arabidopsis thaliana	21	UCAUCUUCAUCAUCAUCGUCA
GE599837	804	-29.2	1	0.013677	ath-miR414	Arabidopsis thaliana	21	UCAUCUUCAUCAUCAUCGUCA
GE600587	639	-34.3	440	0.000537	ath-miR414	Arabidopsis thaliana	21	UCAUCUUCAUCAUCAUCGUCA
GE600857	610	-32.2	390	0.001593	ath-miR414	Arabidopsis thaliana	21	UCAUCUUCAUCAUCAUCGUCA
GE600860	806	-31	495	0.005151	ath-miR414	Arabidopsis thaliana	21	UCAUCUUCAUCAUCAUCGUCA
GE600860	806	-30.3	467	0.007546	ath-miR414	Arabidopsis thaliana	21	UCAUCUUCAUCAUCAUCGUCA
GE601414	841	-34.2	540	0.000972	ath-miR414	Arabidopsis thaliana	21	UCAUCUUCAUCAUCAUCGUCA
GE601583	725	-32.9	391	0.001497	ath-miR414	Arabidopsis thaliana	21	UCAUCUUCAUCAUCAUCGUCA
GE601651	790	-30.5	368	0.006538	ath-miR414	Arabidopsis thaliana	21	UCAUCUUCAUCAUCAUCGUCA
GE601739	776	-34.2	538	0.000833	ath-miR414	Arabidopsis thaliana	21	UCAUCUUCAUCAUCAUCGUCA
GE601857	741	-30.7	305	0.005244	ath-miR414	Arabidopsis thaliana	21	UCAUCUUCAUCAUCAUCGUCA
GE602174	813	-32.1	556	0.00287	ath-miR414	Arabidopsis thaliana	21	UCAUCUUCAUCAUCAUCGUCA
GE602354	837	-32	49	0.003192	ath-miR414	Arabidopsis thaliana	21	UCAUCUUCAUCAUCAUCGUCA
GE602599	789	-34.4	649	0.000771	ath-miR414	Arabidopsis thaliana	21	UCAUCUUCAUCAUCAUCGUCA
GE602887	846	-31.6	213	0.004044	ath-miR414	Arabidopsis thaliana	21	UCAUCUUCAUCAUCAUCGUCA
GE603007	817	-31.7	578	0.003601	ath-miR414	Arabidopsis thaliana	21	UCAUCUUCAUCAUCAUCGUCA
GE603018	838	-31.4	346	0.004434	ath-miR414	Arabidopsis thaliana	21	UCAUCUUCAUCAUCAUCGUCA
GE603023	831	-29.9	150	0.009874	ath-miR414	Arabidopsis thaliana	21	UCAUCUUCAUCAUCAUCGUCA
GE603060	781	-30	475	0.008427	ath-miR414	Arabidopsis thaliana	21	UCAUCUUCAUCAUCAUCGUCA
GE603107	863	-36.2	344	0.000345	ath-miR414	Arabidopsis thaliana	21	UCAUCUUCAUCAUCAUCGUCA
GE603447	718	-30.7	459	0.004961	ath-miR414	Arabidopsis thaliana	21	UCAUCUUCAUCAUCAUCGUCA
GE603457	733	-30.7	392	0.005145	ath-miR414	Arabidopsis thaliana	21	UCAUCUUCAUCAUCAUCGUCA
GE603563	737	-31.6	119	0.003163	ath-miR414	Arabidopsis thaliana	21	UCAUCUUCAUCAUCAUCGUCA
GE603865	801	-29.9	536	0.009287	ath-miR414	Arabidopsis thaliana	21	UCAUCUUCAUCAUCAUCGUCA
GE603979	745	-36.2	305	0.000255	ath-miR414	Arabidopsis thaliana	21	UCAUCUUCAUCAUCAUCGUCA
GE604082	785	-29.8	675	0.009481	ath-miR414	Arabidopsis thaliana	21	UCAUCUUCAUCAUCAUCGUCA
GE604361	816	-32.5	321	0.002322	ath-miR414	Arabidopsis thaliana	21	UCAUCUUCAUCAUCAUCGUCA
GE604557	763	-31.7	674	0.003187	ath-miR414	Arabidopsis thaliana	21	UCAUCUUCAUCAUCAUCGUCA
GE604613	837	-32.6	97	0.002303	ath-miR414	Arabidopsis thaliana	21	UCAUCUUCAUCAUCAUCGUCA
GE604638	840	-32.5	64	0.002447	ath-miR414	Arabidopsis thaliana	21	UCAUCUUCAUCAUCAUCGUCA
GE604646	752	-31.7	662	0.003105	ath-miR414	Arabidopsis thaliana	21	UCAUCUUCAUCAUCAUCGUCA
GE604751	840	-30.2	557	0.008543	ath-miR414	Arabidopsis thaliana	21	UCAUCUUCAUCAUCAUCGUCA
GE604830	829	-30	492	0.009315	ath-miR414	Arabidopsis thaliana	21	UCAUCUUCAUCAUCAUCGUCA
GE604831	831	-31.6	214	0.003918	ath-miR414	Arabidopsis thaliana	21	UCAUCUUCAUCAUCAUCGUCA
GE604922	637	-29.9	102	0.006268	ath-miR414	Arabidopsis thaliana	21	UCAUCUUCAUCAUCAUCGUCA
GE605038	833	-31.7	377	0.003727	ath-miR414	Arabidopsis thaliana	21	UCAUCUUCAUCAUCAUCGUCA
GE605038	833	-29.5	341	0.012315	ath-miR414	Arabidopsis thaliana	21	UCAUCUUCAUCAUCAUCGUCA
GE605144	787	-30.9	73	0.00522	ath-miR414	Arabidopsis thaliana	21	UCAUCUUCAUCAUCAUCGUCA
GE605446	793	-31.6	382	0.003607	ath-miR414	Arabidopsis thaliana	21	UCAUCUUCAUCAUCAUCGUCA
GE605590	767	-32.1	378	0.002583	ath-miR414	Arabidopsis thaliana	21	UCAUCUUCAUCAUCAUCGUCA
GE605905	766	-31.4	602	0.003784	ath-miR414	Arabidopsis thaliana	21	UCAUCUUCAUCAUCAUCGUCA
GE605989	829	-30.6	359	0.006723	ath-miR414	Arabidopsis thaliana	21	UCAUCUUCAUCAUCAUCGUCA
GE606208	855	-31.6	153	0.004119	ath-miR414	Arabidopsis thaliana	21	UCAUCUUCAUCAUCAUCGUCA
GE606297	844	-31.2	159	0.005004	ath-miR414	Arabidopsis thaliana	21	UCAUCUUCAUCAUCAUCGUCA
GE606327	862	-33	712	0.001955	ath-miR414	Arabidopsis thaliana	21	UCAUCUUCAUCAUCAUCGUCA
GE606400	767	-30	464	0.008173	ath-miR414	Arabidopsis thaliana	21	UCAUCUUCAUCAUCAUCGUCA
GE606571	667	-33.9	456	0.000731	ath-miR414	Arabidopsis thaliana	21	UCAUCUUCAUCAUCAUCGUCA
GE606596	732	-29.8	576	0.008426	ath-miR414	Arabidopsis thaliana	21	UCAUCUUCAUCAUCAUCGUCA
GE606929	820	-29.6	737	0.011367	ath-miR414	Arabidopsis thaliana	21	UCAUCUUCAUCAUCAUCGUCA
GE607045	797	-29.5	360	0.011452	ath-miR414	Arabidopsis thaliana	21	UCAUCUUCAUCAUCAUCGUCA
GE607065	872	-31.4	131	0.004751	ath-miR414	Arabidopsis thaliana	21	UCAUCUUCAUCAUCAUCGUCA
GE607244	848	-33.7	766	0.001296	ath-miR414	Arabidopsis thaliana	21	UCAUCUUCAUCAUCAUCGUCA
GE607268	855	-29.7	629	0.011533	ath-miR414	Arabidopsis thaliana	21	UCAUCUUCAUCAUCAUCGUCA
GE607287	786	-31.6	727	0.00355	ath-miR414	Arabidopsis thaliana	21	UCAUCUUCAUCAUCAUCGUCA
GE607318	839	-29.7	652	0.011181	ath-miR414	Arabidopsis thaliana	21	UCAUCUUCAUCAUCAUCGUCA
GE607608	846	-32.9	713	0.001995	ath-miR414	Arabidopsis thaliana	21	UCAUCUUCAUCAUCAUCGUCA
GE608064	848	-30	179	0.009673	ath-miR414	Arabidopsis thaliana	21	UCAUCUUCAUCAUCAUCGUCA
GE608500	455	-29.7	335	0.003809	ath-miR414	Arabidopsis thaliana	21	UCAUCUUCAUCAUCAUCGUCA
GE609493	841	-30.6	582	0.00689	ath-miR414	Arabidopsis thaliana	21	UCAUCUUCAUCAUCAUCGUCA
GE609954	711	-33.9	439	0.000829	ath-miR414	Arabidopsis thaliana	21	UCAUCUUCAUCAUCAUCGUCA
GE609964	824	-31.2	189	0.0048	ath-miR414	Arabidopsis thaliana	21	UCAUCUUCAUCAUCAUCGUCA
GE610077	746	-32.5	180	0.001969	ath-miR414	Arabidopsis thaliana	21	UCAUCUUCAUCAUCAUCGUCA
GE610088	815	-30.7	395	0.006184	ath-miR414	Arabidopsis thaliana	21	UCAUCUUCAUCAUCAUCGUCA
GE610947	861	-32.5	354	0.002559	ath-miR414	Arabidopsis thaliana	21	UCAUCUUCAUCAUCAUCGUCA
GE611065	833	-29.3	529	0.013724	ath-miR414	Arabidopsis thaliana	21	UCAUCUUCAUCAUCAUCGUCA
GE611301	713	-33.9	482	0.000834	ath-miR414	Arabidopsis thaliana	21	UCAUCUUCAUCAUCAUCGUCA
GE611563	762	-31.6	211	0.003359	ath-miR414	Arabidopsis thaliana	21	UCAUCUUCAUCAUCAUCGUCA
GE611946	843	-31.7	281	0.003806	ath-miR414	Arabidopsis thaliana	21	UCAUCUUCAUCAUCAUCGUCA
GE611946	843	-29.5	245	0.012557	ath-miR414	Arabidopsis thaliana	21	UCAUCUUCAUCAUCAUCGUCA
GE611987	556	-29.9	414	0.004917	ath-miR414	Arabidopsis thaliana	21	UCAUCUUCAUCAUCAUCGUCA
GE612422	806	-29.3	538	0.013006	ath-miR414	Arabidopsis thaliana	21	UCAUCUUCAUCAUCAUCGUCA
GE612458	783	-30.6	662	0.006097	ath-miR414	Arabidopsis thaliana	21	UCAUCUUCAUCAUCAUCGUCA
GE612575	827	-36.2	502	0.000316	ath-miR414	Arabidopsis thaliana	21	UCAUCUUCAUCAUCAUCGUCA
GE612596	741	-31.7	651	0.003023	ath-miR414	Arabidopsis thaliana	21	UCAUCUUCAUCAUCAUCGUCA
GE612685	835	-30.8	174	0.006105	ath-miR414	Arabidopsis thaliana	21	UCAUCUUCAUCAUCAUCGUCA
GE612749	794	-31.7	712	0.003423	ath-miR414	Arabidopsis thaliana	21	UCAUCUUCAUCAUCAUCGUCA
GE612821	763	-29.1	81	0.013258	ath-miR414	Arabidopsis thaliana	21	UCAUCUUCAUCAUCAUCGUCA
GE613059	754	-33.7	669	0.001038	ath-miR414	Arabidopsis thaliana	21	UCAUCUUCAUCAUCAUCGUCA
GE613285	830	-29.9	803	0.009854	ath-miR414	Arabidopsis thaliana	21	UCAUCUUCAUCAUCAUCGUCA
GE591057	855	-29.1	837	0.014204	ath-miR415	Arabidopsis thaliana	21	AACAGAGCAGAAACAGAACAU
GE597200	853	-29.3	734	0.012689	ath-miR415	Arabidopsis thaliana	21	AACAGAGCAGAAACAGAACAU
GE610398	838	-30.3	27	0.007133	ath-miR415	Arabidopsis thaliana	21	AACAGAGCAGAAACAGAACAU
GE611041	780	-29.4	515	0.010364	ath-miR415	Arabidopsis thaliana	21	AACAGAGCAGAAACAGAACAU
GE580650	779	-29.1	58	0.016554	ath-miR416	Arabidopsis thaliana	21	GGUUCGUACGUACACUGUUCA
GE581497	888	-29.9	4	0.013339	ath-miR416	Arabidopsis thaliana	21	GGUUCGUACGUACACUGUUCA
GE583762	604	-29.1	541	0.007384	ath-miR417	Arabidopsis thaliana	21	GAAGGUAGUGAAUUUGUUCGA
GE611134	831	-29.5	141	0.010176	ath-miR417	Arabidopsis thaliana	21	GAAGGUAGUGAAUUUGUUCGA
GE592893	791	-32	1	0.002506	ath-miR418	Arabidopsis thaliana	21	UAAUGUGAUGAUGAACUGACC
GE608570	813	-29.7	284	0.009337	ath-miR418	Arabidopsis thaliana	21	UAAUGUGAUGAUGAACUGACC
GE579435	731	-31.5	143	0.002707	ath-miR419	Arabidopsis thaliana	21	UUAUGAAUGCUGAGGAUGUUG
GE592761	774	-32.4	14	0.001984	ath-miR4221	Arabidopsis thaliana	22	UUUUCCUCUGUUGAAUUCUUGC
GE604469	832	-29	234	0.014595	ath-miR4221	Arabidopsis thaliana	22	UUUUCCUCUGUUGAAUUCUUGC
GE612337	780	-29.8	415	0.008461	ath-miR4221	Arabidopsis thaliana	22	UUUUCCUCUGUUGAAUUCUUGC
GE612597	781	-29.3	1	0.011167	ath-miR4221	Arabidopsis thaliana	22	UUUUCCUCUGUUGAAUUCUUGC
GE578900	878	-30.4	35	0.009545	ath-miR4227	Arabidopsis thaliana	21	UCACUGGUACCAAUCAUUCCA
GE580116	840	-29.9	56	0.011597	ath-miR4227	Arabidopsis thaliana	21	UCACUGGUACCAAUCAUUCCA
GE580580	771	-30.2	343	0.008555	ath-miR4227	Arabidopsis thaliana	21	UCACUGGUACCAAUCAUUCCA
GE583456	860	-29.2	708	0.017514	ath-miR4227	Arabidopsis thaliana	21	UCACUGGUACCAAUCAUUCCA
GE583601	828	-30.4	598	0.008658	ath-miR4227	Arabidopsis thaliana	21	UCACUGGUACCAAUCAUUCCA
GE584841	718	-32.1	572	0.002682	ath-miR4227	Arabidopsis thaliana	21	UCACUGGUACCAAUCAUUCCA
GE585615	829	-30.2	401	0.00966	ath-miR4227	Arabidopsis thaliana	21	UCACUGGUACCAAUCAUUCCA
GE586572	727	-31.2	479	0.004487	ath-miR4227	Arabidopsis thaliana	21	UCACUGGUACCAAUCAUUCCA
GE586781	672	-31.2	476	0.003899	ath-miR4227	Arabidopsis thaliana	21	UCACUGGUACCAAUCAUUCCA
GE588354	727	-31.2	478	0.004487	ath-miR4227	Arabidopsis thaliana	21	UCACUGGUACCAAUCAUUCCA
GE589111	620	-31.2	477	0.003369	ath-miR4227	Arabidopsis thaliana	21	UCACUGGUACCAAUCAUUCCA
GE589738	675	-31.2	478	0.003931	ath-miR4227	Arabidopsis thaliana	21	UCACUGGUACCAAUCAUUCCA
GE590190	703	-31.2	477	0.004227	ath-miR4227	Arabidopsis thaliana	21	UCACUGGUACCAAUCAUUCCA
GE590430	635	-30.1	99	0.006472	ath-miR4227	Arabidopsis thaliana	21	UCACUGGUACCAAUCAUUCCA
GE590998	650	-31.2	479	0.003672	ath-miR4227	Arabidopsis thaliana	21	UCACUGGUACCAAUCAUUCCA
GE592293	681	-31.2	476	0.003994	ath-miR4227	Arabidopsis thaliana	21	UCACUGGUACCAAUCAUUCCA
GE594832	849	-29.7	808	0.013135	ath-miR4227	Arabidopsis thaliana	21	UCACUGGUACCAAUCAUUCCA
GE595549	647	-31.2	476	0.003641	ath-miR4227	Arabidopsis thaliana	21	UCACUGGUACCAAUCAUUCCA
GE595756	614	-31.2	430	0.00331	ath-miR4227	Arabidopsis thaliana	21	UCACUGGUACCAAUCAUUCCA
GE595858	653	-31.2	477	0.003703	ath-miR4227	Arabidopsis thaliana	21	UCACUGGUACCAAUCAUUCCA
GE596964	726	-31.2	477	0.004476	ath-miR4227	Arabidopsis thaliana	21	UCACUGGUACCAAUCAUUCCA
GE598025	749	-31.2	493	0.004729	ath-miR4227	Arabidopsis thaliana	21	UCACUGGUACCAAUCAUUCCA
GE599199	655	-31.2	484	0.003723	ath-miR4227	Arabidopsis thaliana	21	UCACUGGUACCAAUCAUUCCA
GE599894	670	-31.2	483	0.003879	ath-miR4227	Arabidopsis thaliana	21	UCACUGGUACCAAUCAUUCCA
GE604672	861	-30.2	402	0.010285	ath-miR4227	Arabidopsis thaliana	21	UCACUGGUACCAAUCAUUCCA
GE607037	812	-30.2	404	0.009333	ath-miR4227	Arabidopsis thaliana	21	UCACUGGUACCAAUCAUUCCA
GE608052	799	-32	577	0.003434	ath-miR4227	Arabidopsis thaliana	21	UCACUGGUACCAAUCAUUCCA
GE612710	809	-30.2	402	0.009275	ath-miR4227	Arabidopsis thaliana	21	UCACUGGUACCAAUCAUUCCA
GE578112	801	-31.6	1	0.00548	ath-miR4228	Arabidopsis thaliana	21	AUAGCCUUGAACGCCGUCGUU
GE578459	842	-32.5	96	0.00371	ath-miR4228	Arabidopsis thaliana	21	AUAGCCUUGAACGCCGUCGUU
GE578735	842	-31.5	753	0.006295	ath-miR4228	Arabidopsis thaliana	21	AUAGCCUUGAACGCCGUCGUU
GE582670	857	-30.8	378	0.00938	ath-miR4228	Arabidopsis thaliana	21	AUAGCCUUGAACGCCGUCGUU
GE583593	844	-32.5	95	0.003725	ath-miR4228	Arabidopsis thaliana	21	AUAGCCUUGAACGCCGUCGUU
GE584012	752	-32.5	101	0.003034	ath-miR4228	Arabidopsis thaliana	21	AUAGCCUUGAACGCCGUCGUU
GE584526	715	-31.8	289	0.004036	ath-miR4228	Arabidopsis thaliana	21	AUAGCCUUGAACGCCGUCGUU
GE585555	861	-32.5	104	0.003858	ath-miR4228	Arabidopsis thaliana	21	AUAGCCUUGAACGCCGUCGUU
GE587827	687	-30.7	61	0.006806	ath-miR4228	Arabidopsis thaliana	21	AUAGCCUUGAACGCCGUCGUU
GE589798	715	-32.8	74	0.002356	ath-miR4228	Arabidopsis thaliana	21	AUAGCCUUGAACGCCGUCGUU
GE590491	744	-32.6	369	0.002821	ath-miR4228	Arabidopsis thaliana	21	AUAGCCUUGAACGCCGUCGUU
GE590517	759	-34.3	403	0.001177	ath-miR4228	Arabidopsis thaliana	21	AUAGCCUUGAACGCCGUCGUU
GE593099	738	-33.7	16	0.00154	ath-miR4228	Arabidopsis thaliana	21	AUAGCCUUGAACGCCGUCGUU
GE593730	745	-33.3	41	0.001943	ath-miR4228	Arabidopsis thaliana	21	AUAGCCUUGAACGCCGUCGUU
GE594263	809	-30.7	37	0.008985	ath-miR4228	Arabidopsis thaliana	21	AUAGCCUUGAACGCCGUCGUU
GE594500	765	-33.3	52	0.00204	ath-miR4228	Arabidopsis thaliana	21	AUAGCCUUGAACGCCGUCGUU
GE594883	723	-36.1	25	0.000407	ath-miR4228	Arabidopsis thaliana	21	AUAGCCUUGAACGCCGUCGUU
GE594918	746	-33.3	48	0.001948	ath-miR4228	Arabidopsis thaliana	21	AUAGCCUUGAACGCCGUCGUU
GE597539	750	-33.3	41	0.001967	ath-miR4228	Arabidopsis thaliana	21	AUAGCCUUGAACGCCGUCGUU
GE598255	824	-33.4	310	0.002216	ath-miR4228	Arabidopsis thaliana	21	AUAGCCUUGAACGCCGUCGUU
GE598891	737	-33.3	42	0.001904	ath-miR4228	Arabidopsis thaliana	21	AUAGCCUUGAACGCCGUCGUU
GE601850	700	-32.8	56	0.002266	ath-miR4228	Arabidopsis thaliana	21	AUAGCCUUGAACGCCGUCGUU
GE602378	744	-31.8	282	0.004331	ath-miR4228	Arabidopsis thaliana	21	AUAGCCUUGAACGCCGUCGUU
GE603835	868	-31.8	825	0.005659	ath-miR4228	Arabidopsis thaliana	21	AUAGCCUUGAACGCCGUCGUU
GE603917	709	-31.8	277	0.003976	ath-miR4228	Arabidopsis thaliana	21	AUAGCCUUGAACGCCGUCGUU
GE604493	695	-31.8	277	0.003837	ath-miR4228	Arabidopsis thaliana	21	AUAGCCUUGAACGCCGUCGUU
GE611626	845	-30.9	75	0.008693	ath-miR4228	Arabidopsis thaliana	21	AUAGCCUUGAACGCCGUCGUU
GE612183	679	-34.2	5	0.001004	ath-miR4228	Arabidopsis thaliana	21	AUAGCCUUGAACGCCGUCGUU
GE584872	845	-29.7	811	0.008149	ath-miR4239	Arabidopsis thaliana	21	UUUGUUAUUUUCGCAUGCUCC
GE590286	663	-29.7	173	0.005356	ath-miR4239	Arabidopsis thaliana	21	UUUGUUAUUUUCGCAUGCUCC
GE604838	812	-29.7	571	0.007617	ath-miR4239	Arabidopsis thaliana	21	UUUGUUAUUUUCGCAUGCUCC
GE606248	839	-30	740	0.006815	ath-miR4239	Arabidopsis thaliana	21	UUUGUUAUUUUCGCAUGCUCC
GE609753	803	-29.4	708	0.008836	ath-miR4239	Arabidopsis thaliana	21	UUUGUUAUUUUCGCAUGCUCC
GE610890	776	-29.6	347	0.007456	ath-miR4239	Arabidopsis thaliana	21	UUUGUUAUUUUCGCAUGCUCC
GE578461	729	-30.7	520	0.005376	ath-miR4240	Arabidopsis thaliana	21	UGACUAGACCCGUAACAUUAC
GE582395	754	-30.7	237	0.005701	ath-miR4240	Arabidopsis thaliana	21	UGACUAGACCCGUAACAUUAC
GE589465	851	-32	498	0.003474	ath-miR4240	Arabidopsis thaliana	21	UGACUAGACCCGUAACAUUAC
GE603008	823	-32	499	0.003274	ath-miR4240	Arabidopsis thaliana	21	UGACUAGACCCGUAACAUUAC
GE605643	900	-32	498	0.003834	ath-miR4240	Arabidopsis thaliana	21	UGACUAGACCCGUAACAUUAC
GE606158	806	-30.7	444	0.006396	ath-miR4240	Arabidopsis thaliana	21	UGACUAGACCCGUAACAUUAC
GE607575	833	-30.8	759	0.00641	ath-miR4240	Arabidopsis thaliana	21	UGACUAGACCCGUAACAUUAC
GE608783	764	-32	498	0.002865	ath-miR4240	Arabidopsis thaliana	21	UGACUAGACCCGUAACAUUAC
GE611349	811	-32	498	0.003189	ath-miR4240	Arabidopsis thaliana	21	UGACUAGACCCGUAACAUUAC
GE612734	833	-32	498	0.003345	ath-miR4240	Arabidopsis thaliana	21	UGACUAGACCCGUAACAUUAC
GE585284	811	-29	747	0.010204	ath-miR426	Arabidopsis thaliana	21	UUUUGGAAAUUUGUCCUUACG
GE577577	695	-29.9	268	0.010368	ath-miR447a,ath-miR447b	Arabidopsis thaliana	22	UUGGGGACGAGAUGUUUUGUUG
GE578362	845	-30.3	731	0.011564	ath-miR447a,ath-miR447b	Arabidopsis thaliana	22	UUGGGGACGAGAUGUUUUGUUG
GE579246	776	-30.3	682	0.010053	ath-miR447a,ath-miR447b	Arabidopsis thaliana	22	UUGGGGACGAGAUGUUUUGUUG
GE581980	811	-32.4	73	0.003538	ath-miR447a,ath-miR447b	Arabidopsis thaliana	22	UUGGGGACGAGAUGUUUUGUUG
GE583330	847	-30.5	420	0.010444	ath-miR447a,ath-miR447b	Arabidopsis thaliana	22	UUGGGGACGAGAUGUUUUGUUG
GE583764	747	-30.5	109	0.008477	ath-miR447a,ath-miR447b	Arabidopsis thaliana	22	UUGGGGACGAGAUGUUUUGUUG
GE585090	797	-32.4	61	0.003431	ath-miR447a,ath-miR447b	Arabidopsis thaliana	22	UUGGGGACGAGAUGUUUUGUUG
GE585870	867	-33.5	93	0.002222	ath-miR447a,ath-miR447b	Arabidopsis thaliana	22	UUGGGGACGAGAUGUUUUGUUG
GE586249	714	-31	327	0.005998	ath-miR447a,ath-miR447b	Arabidopsis thaliana	22	UUGGGGACGAGAUGUUUUGUUG
GE586312	695	-31.8	192	0.003713	ath-miR447a,ath-miR447b	Arabidopsis thaliana	22	UUGGGGACGAGAUGUUUUGUUG
GE589359	828	-33.5	132	0.002044	ath-miR447a,ath-miR447b	Arabidopsis thaliana	22	UUGGGGACGAGAUGUUUUGUUG
GE589465	851	-30.9	255	0.008519	ath-miR447a,ath-miR447b	Arabidopsis thaliana	22	UUGGGGACGAGAUGUUUUGUUG
GE593670	670	-31	284	0.005369	ath-miR447a,ath-miR447b	Arabidopsis thaliana	22	UUGGGGACGAGAUGUUUUGUUG
GE594252	843	-31.8	233	0.005206	ath-miR447a,ath-miR447b	Arabidopsis thaliana	22	UUGGGGACGAGAUGUUUUGUUG
GE596818	778	-29.8	146	0.013178	ath-miR447a,ath-miR447b	Arabidopsis thaliana	22	UUGGGGACGAGAUGUUUUGUUG
GE598132	736	-31.8	197	0.004111	ath-miR447a,ath-miR447b	Arabidopsis thaliana	22	UUGGGGACGAGAUGUUUUGUUG
GE601643	735	-29.7	526	0.012668	ath-miR447a,ath-miR447b	Arabidopsis thaliana	22	UUGGGGACGAGAUGUUUUGUUG
GE603008	823	-30.9	256	0.008057	ath-miR447a,ath-miR447b	Arabidopsis thaliana	22	UUGGGGACGAGAUGUUUUGUUG
GE605643	900	-34.7	255	0.001261	ath-miR447a,ath-miR447b	Arabidopsis thaliana	22	UUGGGGACGAGAUGUUUUGUUG
GE606612	812	-30.2	382	0.011425	ath-miR447a,ath-miR447b	Arabidopsis thaliana	22	UUGGGGACGAGAUGUUUUGUUG
GE606780	866	-31.5	297	0.006388	ath-miR447a,ath-miR447b	Arabidopsis thaliana	22	UUGGGGACGAGAUGUUUUGUUG
GE607627	787	-30.1	98	0.011446	ath-miR447a,ath-miR447b	Arabidopsis thaliana	22	UUGGGGACGAGAUGUUUUGUUG
GE608339	825	-33.4	265	0.002142	ath-miR447a,ath-miR447b	Arabidopsis thaliana	22	UUGGGGACGAGAUGUUUUGUUG
GE608783	764	-34.7	255	0.000927	ath-miR447a,ath-miR447b	Arabidopsis thaliana	22	UUGGGGACGAGAUGUUUUGUUG
GE609103	853	-30.4	250	0.011139	ath-miR447a,ath-miR447b	Arabidopsis thaliana	22	UUGGGGACGAGAUGUUUUGUUG
GE609298	850	-31.5	217	0.00619	ath-miR447a,ath-miR447b	Arabidopsis thaliana	22	UUGGGGACGAGAUGUUUUGUUG
GE610164	770	-30.1	582	0.011042	ath-miR447a,ath-miR447b	Arabidopsis thaliana	22	UUGGGGACGAGAUGUUUUGUUG
GE611349	811	-30.9	255	0.007862	ath-miR447a,ath-miR447b	Arabidopsis thaliana	22	UUGGGGACGAGAUGUUUUGUUG
GE612003	720	-31.8	208	0.003954	ath-miR447a,ath-miR447b	Arabidopsis thaliana	22	UUGGGGACGAGAUGUUUUGUUG
GE612734	833	-30.9	255	0.008222	ath-miR447a,ath-miR447b	Arabidopsis thaliana	22	UUGGGGACGAGAUGUUUUGUUG
GE612978	730	-31	117	0.006232	ath-miR447a,ath-miR447b	Arabidopsis thaliana	22	UUGGGGACGAGAUGUUUUGUUG
GE577055	878	-30.1	807	0.01367	ath-miR447c-3p	Arabidopsis thaliana	22	UUGGGGACGACAUCUUUUGUUG
GE580546	816	-30.1	731	0.012144	ath-miR447c-3p	Arabidopsis thaliana	22	UUGGGGACGACAUCUUUUGUUG
GE581980	811	-32.2	73	0.003936	ath-miR447c-3p	Arabidopsis thaliana	22	UUGGGGACGACAUCUUUUGUUG
GE583587	845	-31	609	0.007986	ath-miR447c-3p	Arabidopsis thaliana	22	UUGGGGACGACAUCUUUUGUUG
GE585090	797	-32.2	61	0.003817	ath-miR447c-3p	Arabidopsis thaliana	22	UUGGGGACGACAUCUUUUGUUG
GE589799	791	-30.5	542	0.009329	ath-miR447c-3p	Arabidopsis thaliana	22	UUGGGGACGACAUCUUUUGUUG
GE590214	605	-31	507	0.004481	ath-miR447c-3p	Arabidopsis thaliana	22	UUGGGGACGACAUCUUUUGUUG
GE590423	591	-31	493	0.004296	ath-miR447c-3p	Arabidopsis thaliana	22	UUGGGGACGACAUCUUUUGUUG
GE590679	815	-30.2	126	0.011494	ath-miR447c-3p	Arabidopsis thaliana	22	UUGGGGACGACAUCUUUUGUUG
GE592434	782	-30.2	134	0.01074	ath-miR447c-3p	Arabidopsis thaliana	22	UUGGGGACGACAUCUUUUGUUG
GE593709	803	-29.9	344	0.013155	ath-miR447c-3p	Arabidopsis thaliana	22	UUGGGGACGACAUCUUUUGUUG
GE595756	614	-31.3	27	0.003903	ath-miR447c-3p	Arabidopsis thaliana	22	UUGGGGACGACAUCUUUUGUUG
GE596294	735	-30.1	37	0.010223	ath-miR447c-3p	Arabidopsis thaliana	22	UUGGGGACGACAUCUUUUGUUG
GE596474	595	-31	500	0.004349	ath-miR447c-3p	Arabidopsis thaliana	22	UUGGGGACGACAUCUUUUGUUG
GE598932	594	-31	503	0.004335	ath-miR447c-3p	Arabidopsis thaliana	22	UUGGGGACGACAUCUUUUGUUG
GE599535	575	-31	489	0.004088	ath-miR447c-3p	Arabidopsis thaliana	22	UUGGGGACGACAUCUUUUGUUG
GE600016	830	-30.2	123	0.011841	ath-miR447c-3p	Arabidopsis thaliana	22	UUGGGGACGACAUCUUUUGUUG
GE600543	842	-29.9	380	0.014202	ath-miR447c-3p	Arabidopsis thaliana	22	UUGGGGACGACAUCUUUUGUUG
GE601533	590	-31	482	0.004283	ath-miR447c-3p	Arabidopsis thaliana	22	UUGGGGACGACAUCUUUUGUUG
GE603246	868	-30.1	330	0.013421	ath-miR447c-3p	Arabidopsis thaliana	22	UUGGGGACGACAUCUUUUGUUG
GE603430	782	-30.1	152	0.011327	ath-miR447c-3p	Arabidopsis thaliana	22	UUGGGGACGACAUCUUUUGUUG
GE609383	758	-30.3	323	0.009668	ath-miR447c-3p	Arabidopsis thaliana	22	UUGGGGACGACAUCUUUUGUUG
GE611527	724	-30.2	123	0.009447	ath-miR447c-3p	Arabidopsis thaliana	22	UUGGGGACGACAUCUUUUGUUG
GE612133	763	-30	719	0.011474	ath-miR447c-3p	Arabidopsis thaliana	22	UUGGGGACGACAUCUUUUGUUG
GE612791	757	-30	479	0.011326	ath-miR447c-3p	Arabidopsis thaliana	22	UUGGGGACGACAUCUUUUGUUG
GE578103	839	-29	540	0.016872	ath-miR447c-5p	Arabidopsis thaliana	21	CCCCUUACAAUGUCGAGUAAA
GE587735	783	-29.3	427	0.012824	ath-miR447c-5p	Arabidopsis thaliana	21	CCCCUUACAAUGUCGAGUAAA
GE608831	840	-29.8	639	0.010977	ath-miR447c-5p	Arabidopsis thaliana	21	CCCCUUACAAUGUCGAGUAAA
GE611788	664	-30.3	208	0.00559	ath-miR447c-5p	Arabidopsis thaliana	21	CCCCUUACAAUGUCGAGUAAA
GE612683	833	-29.8	647	0.010826	ath-miR447c-5p	Arabidopsis thaliana	21	CCCCUUACAAUGUCGAGUAAA
GE597823	747	-31	397	0.003422	ath-miR5012	Arabidopsis thaliana	21	UUUUACUGCUACUUGUGUUCC
GE595496	792	-32.6	51	0.001803	ath-miR5013	Arabidopsis thaliana	21	UUUGUGACAUCUAGGUGCUUU
GE608847	770	-29	26	0.012539	ath-miR5013	Arabidopsis thaliana	21	UUUGUGACAUCUAGGUGCUUU
GE581515	864	-29.5	650	0.011136	ath-miR5015a	Arabidopsis thaliana	21	UUGGUGUUAUGUGUAGUCUUC
GE590496	692	-30.5	408	0.004374	ath-miR5015a	Arabidopsis thaliana	21	UUGGUGUUAUGUGUAGUCUUC
GE593415	638	-30.5	353	0.003778	ath-miR5015a	Arabidopsis thaliana	21	UUGGUGUUAUGUGUAGUCUUC
GE597233	633	-30.5	350	0.003724	ath-miR5015a	Arabidopsis thaliana	21	UUGGUGUUAUGUGUAGUCUUC
GE597809	640	-30.5	359	0.0038	ath-miR5015a	Arabidopsis thaliana	21	UUGGUGUUAUGUGUAGUCUUC
GE600324	738	-32	165	0.002124	ath-miR5015a	Arabidopsis thaliana	21	UUGGUGUUAUGUGUAGUCUUC
GE600486	693	-30.5	410	0.004385	ath-miR5015a	Arabidopsis thaliana	21	UUGGUGUUAUGUGUAGUCUUC
GE608765	823	-29	79	0.013523	ath-miR5015a	Arabidopsis thaliana	21	UUGGUGUUAUGUGUAGUCUUC
GE613046	859	-29.1	791	0.013725	ath-miR5015a	Arabidopsis thaliana	21	UUGGUGUUAUGUGUAGUCUUC
GE577489	776	-29.4	228	0.009592	ath-miR5015b	Arabidopsis thaliana	21	UCUGUUGUUGUUGGUGUUAUG
GE579143	788	-30.2	141	0.00632	ath-miR5015b	Arabidopsis thaliana	21	UCUGUUGUUGUUGGUGUUAUG
GE579159	860	-29.1	4	0.013409	ath-miR5015b	Arabidopsis thaliana	21	UCUGUUGUUGUUGGUGUUAUG
GE579867	790	-30.2	133	0.006347	ath-miR5015b	Arabidopsis thaliana	21	UCUGUUGUUGUUGGUGUUAUG
GE580859	848	-29.6	272	0.009962	ath-miR5015b	Arabidopsis thaliana	21	UCUGUUGUUGUUGGUGUUAUG
GE580870	783	-29.4	76	0.009737	ath-miR5015b	Arabidopsis thaliana	21	UCUGUUGUUGUUGGUGUUAUG
GE581030	834	-29.4	264	0.010816	ath-miR5015b	Arabidopsis thaliana	21	UCUGUUGUUGUUGGUGUUAUG
GE581955	742	-30	237	0.006366	ath-miR5015b	Arabidopsis thaliana	21	UCUGUUGUUGUUGGUGUUAUG
GE582598	842	-29.7	142	0.009319	ath-miR5015b	Arabidopsis thaliana	21	UCUGUUGUUGUUGGUGUUAUG
GE583102	773	-29.2	617	0.010646	ath-miR5015b	Arabidopsis thaliana	21	UCUGUUGUUGUUGGUGUUAUG
GE584260	820	-29.6	736	0.00942	ath-miR5015b	Arabidopsis thaliana	21	UCUGUUGUUGUUGGUGUUAUG
GE585264	681	-29.2	269	0.008592	ath-miR5015b	Arabidopsis thaliana	21	UCUGUUGUUGUUGGUGUUAUG
GE586368	720	-29.3	29	0.008935	ath-miR5015b	Arabidopsis thaliana	21	UCUGUUGUUGUUGGUGUUAUG
GE586476	744	-31.5	316	0.002769	ath-miR5015b	Arabidopsis thaliana	21	UCUGUUGUUGUUGGUGUUAUG
GE588636	762	-31	527	0.003821	ath-miR5015b	Arabidopsis thaliana	21	UCUGUUGUUGUUGGUGUUAUG
GE590010	698	-30	362	0.005722	ath-miR5015b	Arabidopsis thaliana	21	UCUGUUGUUGUUGGUGUUAUG
GE590062	775	-30.9	646	0.004163	ath-miR5015b	Arabidopsis thaliana	21	UCUGUUGUUGUUGGUGUUAUG
GE591706	743	-30.2	706	0.005707	ath-miR5015b	Arabidopsis thaliana	21	UCUGUUGUUGUUGGUGUUAUG
GE594336	695	-29.3	454	0.008411	ath-miR5015b	Arabidopsis thaliana	21	UCUGUUGUUGUUGGUGUUAUG
GE594838	784	-30	437	0.006999	ath-miR5015b	Arabidopsis thaliana	21	UCUGUUGUUGUUGGUGUUAUG
GE596785	701	-30.3	575	0.004872	ath-miR5015b	Arabidopsis thaliana	21	UCUGUUGUUGUUGGUGUUAUG
GE596810	796	-34	710	0.000782	ath-miR5015b	Arabidopsis thaliana	21	UCUGUUGUUGUUGGUGUUAUG
GE597026	839	-29.3	611	0.01154	ath-miR5015b	Arabidopsis thaliana	21	UCUGUUGUUGUUGGUGUUAUG
GE597195	737	-31.5	253	0.002722	ath-miR5015b	Arabidopsis thaliana	21	UCUGUUGUUGUUGGUGUUAUG
GE598329	755	-31.5	309	0.002844	ath-miR5015b	Arabidopsis thaliana	21	UCUGUUGUUGUUGGUGUUAUG
GE600276	715	-31.4	82	0.002723	ath-miR5015b	Arabidopsis thaliana	21	UCUGUUGUUGUUGGUGUUAUG
GE601920	778	-29.3	393	0.010182	ath-miR5015b	Arabidopsis thaliana	21	UCUGUUGUUGUUGGUGUUAUG
GE602260	784	-32.1	73	0.002182	ath-miR5015b	Arabidopsis thaliana	21	UCUGUUGUUGUUGGUGUUAUG
GE602677	918	-30.2	103	0.008187	ath-miR5015b	Arabidopsis thaliana	21	UCUGUUGUUGUUGGUGUUAUG
GE602855	872	-30.2	27	0.007511	ath-miR5015b	Arabidopsis thaliana	21	UCUGUUGUUGUUGGUGUUAUG
GE603417	790	-32.1	71	0.002212	ath-miR5015b	Arabidopsis thaliana	21	UCUGUUGUUGUUGGUGUUAUG
GE604277	841	-29	145	0.013659	ath-miR5015b	Arabidopsis thaliana	21	UCUGUUGUUGUUGGUGUUAUG
GE606487	803	-31.1	642	0.003967	ath-miR5015b	Arabidopsis thaliana	21	UCUGUUGUUGUUGGUGUUAUG
GE608696	783	-32.3	184	0.001948	ath-miR5015b	Arabidopsis thaliana	21	UCUGUUGUUGUUGGUGUUAUG
GE608904	770	-29.2	284	0.010578	ath-miR5015b	Arabidopsis thaliana	21	UCUGUUGUUGUUGGUGUUAUG
GE609576	854	-31.2	136	0.004184	ath-miR5015b	Arabidopsis thaliana	21	UCUGUUGUUGUUGGUGUUAUG
GE610428	780	-29.3	84	0.010226	ath-miR5015b	Arabidopsis thaliana	21	UCUGUUGUUGUUGGUGUUAUG
GE611047	808	-30	758	0.007369	ath-miR5015b	Arabidopsis thaliana	21	UCUGUUGUUGUUGGUGUUAUG
GE612033	665	-32.1	73	0.001604	ath-miR5015b	Arabidopsis thaliana	21	UCUGUUGUUGUUGGUGUUAUG
GE612263	808	-31.1	416	0.004011	ath-miR5015b	Arabidopsis thaliana	21	UCUGUUGUUGUUGGUGUUAUG
GE612894	780	-29.3	41	0.010226	ath-miR5015b	Arabidopsis thaliana	21	UCUGUUGUUGUUGGUGUUAUG
GE613034	827	-29.3	400	0.011269	ath-miR5015b	Arabidopsis thaliana	21	UCUGUUGUUGUUGGUGUUAUG
GE613055	922	-29.2	277	0.014209	ath-miR5015b	Arabidopsis thaliana	21	UCUGUUGUUGUUGGUGUUAUG
GE577041	853	-30.5	86	0.006707	ath-miR5016	Arabidopsis thaliana	21	UUCUUGUGGAUUCCUUGGAAA
GE577371	797	-30.8	534	0.005061	ath-miR5016	Arabidopsis thaliana	21	UUCUUGUGGAUUCCUUGGAAA
GE578499	809	-30	439	0.008061	ath-miR5016	Arabidopsis thaliana	21	UUCUUGUGGAUUCCUUGGAAA
GE578595	873	-30.3	638	0.007778	ath-miR5016	Arabidopsis thaliana	21	UUCUUGUGGAUUCCUUGGAAA
GE579231	833	-29.4	47	0.011754	ath-miR5016	Arabidopsis thaliana	21	UUCUUGUGGAUUCCUUGGAAA
GE579972	807	-29.8	396	0.008958	ath-miR5016	Arabidopsis thaliana	21	UUCUUGUGGAUUCCUUGGAAA
GE580081	876	-30.8	497	0.005958	ath-miR5016	Arabidopsis thaliana	21	UUCUUGUGGAUUCCUUGGAAA
GE581011	801	-29.8	390	0.008847	ath-miR5016	Arabidopsis thaliana	21	UUCUUGUGGAUUCCUUGGAAA
GE584823	817	-29.8	389	0.009145	ath-miR5016	Arabidopsis thaliana	21	UUCUUGUGGAUUCCUUGGAAA
GE585197	758	-31.3	307	0.003515	ath-miR5016	Arabidopsis thaliana	21	UUCUUGUGGAUUCCUUGGAAA
GE585298	791	-31.3	290	0.003792	ath-miR5016	Arabidopsis thaliana	21	UUCUUGUGGAUUCCUUGGAAA
GE586096	775	-30.1	94	0.007092	ath-miR5016	Arabidopsis thaliana	21	UUCUUGUGGAUUCCUUGGAAA
GE586394	720	-29.9	483	0.006981	ath-miR5016	Arabidopsis thaliana	21	UUCUUGUGGAUUCCUUGGAAA
GE590884	786	-29.9	511	0.008111	ath-miR5016	Arabidopsis thaliana	21	UUCUUGUGGAUUCCUUGGAAA
GE591877	717	-30.1	39	0.006201	ath-miR5016	Arabidopsis thaliana	21	UUCUUGUGGAUUCCUUGGAAA
GE596023	770	-30.4	411	0.005943	ath-miR5016	Arabidopsis thaliana	21	UUCUUGUGGAUUCCUUGGAAA
GE596629	721	-30.9	423	0.004013	ath-miR5016	Arabidopsis thaliana	21	UUCUUGUGGAUUCCUUGGAAA
GE600394	732	-30.1	203	0.006428	ath-miR5016	Arabidopsis thaliana	21	UUCUUGUGGAUUCCUUGGAAA
GE602362	733	-31.3	303	0.003309	ath-miR5016	Arabidopsis thaliana	21	UUCUUGUGGAUUCCUUGGAAA
GE603044	836	-30	457	0.008519	ath-miR5016	Arabidopsis thaliana	21	UUCUUGUGGAUUCCUUGGAAA
GE608112	825	-31.6	255	0.003465	ath-miR5016	Arabidopsis thaliana	21	UUCUUGUGGAUUCCUUGGAAA
GE610500	800	-29.9	508	0.008356	ath-miR5016	Arabidopsis thaliana	21	UUCUUGUGGAUUCCUUGGAAA
GE611639	741	-31.3	302	0.003374	ath-miR5016	Arabidopsis thaliana	21	UUCUUGUGGAUUCCUUGGAAA
GE612085	779	-29.8	248	0.008441	ath-miR5016	Arabidopsis thaliana	21	UUCUUGUGGAUUCCUUGGAAA
GE612785	729	-31	303	0.003871	ath-miR5016	Arabidopsis thaliana	21	UUCUUGUGGAUUCCUUGGAAA
GE577571	741	-33.2	706	0.003071	ath-miR5018	Arabidopsis thaliana	24	UUAAAGCUCCACCAUGAGUCCAAU
GE579378	752	-34.7	432	0.00144	ath-miR5018	Arabidopsis thaliana	24	UUAAAGCUCCACCAUGAGUCCAAU
GE580214	830	-34.6	672	0.001817	ath-miR5018	Arabidopsis thaliana	24	UUAAAGCUCCACCAUGAGUCCAAU
GE582607	861	-33.2	722	0.003992	ath-miR5018	Arabidopsis thaliana	24	UUAAAGCUCCACCAUGAGUCCAAU
GE584578	802	-33.2	705	0.00353	ath-miR5018	Arabidopsis thaliana	24	UUAAAGCUCCACCAUGAGUCCAAU
GE586682	680	-32.8	481	0.003252	ath-miR5018	Arabidopsis thaliana	24	UUAAAGCUCCACCAUGAGUCCAAU
GE587383	799	-33.2	364	0.003507	ath-miR5018	Arabidopsis thaliana	24	UUAAAGCUCCACCAUGAGUCCAAU
GE588487	713	-33.2	284	0.002868	ath-miR5018	Arabidopsis thaliana	24	UUAAAGCUCCACCAUGAGUCCAAU
GE589207	735	-32.8	498	0.003732	ath-miR5018	Arabidopsis thaliana	24	UUAAAGCUCCACCAUGAGUCCAAU
GE589901	590	-34.5	223	0.001012	ath-miR5018	Arabidopsis thaliana	24	UUAAAGCUCCACCAUGAGUCCAAU
GE590330	779	-34.5	450	0.001705	ath-miR5018	Arabidopsis thaliana	24	UUAAAGCUCCACCAUGAGUCCAAU
GE592251	796	-33.2	655	0.003484	ath-miR5018	Arabidopsis thaliana	24	UUAAAGCUCCACCAUGAGUCCAAU
GE598351	748	-32.8	487	0.003849	ath-miR5018	Arabidopsis thaliana	24	UUAAAGCUCCACCAUGAGUCCAAU
GE600907	777	-34.5	400	0.001697	ath-miR5018	Arabidopsis thaliana	24	UUAAAGCUCCACCAUGAGUCCAAU
GE602195	792	-33.6	228	0.002806	ath-miR5018	Arabidopsis thaliana	24	UUAAAGCUCCACCAUGAGUCCAAU
GE602524	730	-34.7	306	0.001363	ath-miR5018	Arabidopsis thaliana	24	UUAAAGCUCCACCAUGAGUCCAAU
GE604837	805	-33.2	664	0.003553	ath-miR5018	Arabidopsis thaliana	24	UUAAAGCUCCACCAUGAGUCCAAU
GE605721	794	-33.2	707	0.003469	ath-miR5018	Arabidopsis thaliana	24	UUAAAGCUCCACCAUGAGUCCAAU
GE607250	816	-34.7	444	0.001673	ath-miR5018	Arabidopsis thaliana	24	UUAAAGCUCCACCAUGAGUCCAAU
GE609722	826	-34.7	157	0.00171	ath-miR5018	Arabidopsis thaliana	24	UUAAAGCUCCACCAUGAGUCCAAU
GE609910	772	-33.2	664	0.003302	ath-miR5018	Arabidopsis thaliana	24	UUAAAGCUCCACCAUGAGUCCAAU
GE610976	792	-33.8	289	0.002529	ath-miR5018	Arabidopsis thaliana	24	UUAAAGCUCCACCAUGAGUCCAAU
GE613019	828	-33.8	290	0.002736	ath-miR5018	Arabidopsis thaliana	24	UUAAAGCUCCACCAUGAGUCCAAU
GE585313	872	-30.7	197	0.008977	ath-miR5020a	Arabidopsis thaliana	21	UGGAAGAAGGUGAGACUUGCA
GE586117	793	-34.4	43	0.001049	ath-miR5020a	Arabidopsis thaliana	21	UGGAAGAAGGUGAGACUUGCA
GE586160	772	-32.5	702	0.002776	ath-miR5020a	Arabidopsis thaliana	21	UGGAAGAAGGUGAGACUUGCA
GE587209	620	-33.2	467	0.001258	ath-miR5020a	Arabidopsis thaliana	21	UGGAAGAAGGUGAGACUUGCA
GE587754	649	-31.7	83	0.003129	ath-miR5020a	Arabidopsis thaliana	21	UGGAAGAAGGUGAGACUUGCA
GE589870	701	-31.7	120	0.003597	ath-miR5020a	Arabidopsis thaliana	21	UGGAAGAAGGUGAGACUUGCA
GE590818	670	-33.2	390	0.001459	ath-miR5020a	Arabidopsis thaliana	21	UGGAAGAAGGUGAGACUUGCA
GE591029	808	-32.5	703	0.003013	ath-miR5020a	Arabidopsis thaliana	21	UGGAAGAAGGUGAGACUUGCA
GE592622	804	-30.5	197	0.008722	ath-miR5020a	Arabidopsis thaliana	21	UGGAAGAAGGUGAGACUUGCA
GE592767	803	-34.4	38	0.001074	ath-miR5020a	Arabidopsis thaliana	21	UGGAAGAAGGUGAGACUUGCA
GE593544	784	-32.5	688	0.002854	ath-miR5020a	Arabidopsis thaliana	21	UGGAAGAAGGUGAGACUUGCA
GE594592	862	-32.5	705	0.00338	ath-miR5020a	Arabidopsis thaliana	21	UGGAAGAAGGUGAGACUUGCA
GE595244	724	-34.4	58	0.000881	ath-miR5020a	Arabidopsis thaliana	21	UGGAAGAAGGUGAGACUUGCA
GE597446	809	-32.5	688	0.003019	ath-miR5020a	Arabidopsis thaliana	21	UGGAAGAAGGUGAGACUUGCA
GE598317	774	-34.4	29	0.001001	ath-miR5020a	Arabidopsis thaliana	21	UGGAAGAAGGUGAGACUUGCA
GE599491	698	-32.5	504	0.002309	ath-miR5020a	Arabidopsis thaliana	21	UGGAAGAAGGUGAGACUUGCA
GE600149	725	-32	148	0.003247	ath-miR5020a	Arabidopsis thaliana	21	UGGAAGAAGGUGAGACUUGCA
GE601106	761	-32.5	688	0.002705	ath-miR5020a	Arabidopsis thaliana	21	UGGAAGAAGGUGAGACUUGCA
GE601976	803	-31.3	559	0.005671	ath-miR5020a	Arabidopsis thaliana	21	UGGAAGAAGGUGAGACUUGCA
GE604389	834	-31.7	166	0.004888	ath-miR5020a	Arabidopsis thaliana	21	UGGAAGAAGGUGAGACUUGCA
GE604428	822	-31.3	545	0.005903	ath-miR5020a	Arabidopsis thaliana	21	UGGAAGAAGGUGAGACUUGCA
GE604921	777	-31.3	553	0.005357	ath-miR5020a	Arabidopsis thaliana	21	UGGAAGAAGGUGAGACUUGCA
GE605677	887	-32.5	703	0.003554	ath-miR5020a	Arabidopsis thaliana	21	UGGAAGAAGGUGAGACUUGCA
GE606227	822	-34.4	53	0.001123	ath-miR5020a	Arabidopsis thaliana	21	UGGAAGAAGGUGAGACUUGCA
GE608403	688	-31.1	61	0.004823	ath-miR5020a	Arabidopsis thaliana	21	UGGAAGAAGGUGAGACUUGCA
GE609574	861	-31.3	575	0.006389	ath-miR5020a	Arabidopsis thaliana	21	UGGAAGAAGGUGAGACUUGCA
GE609685	744	-30.5	265	0.00765	ath-miR5020a	Arabidopsis thaliana	21	UGGAAGAAGGUGAGACUUGCA
GE610741	734	-31.3	559	0.00485	ath-miR5020a	Arabidopsis thaliana	21	UGGAAGAAGGUGAGACUUGCA
GE611018	749	-31.3	574	0.005025	ath-miR5020a	Arabidopsis thaliana	21	UGGAAGAAGGUGAGACUUGCA
GE612285	749	-33.2	640	0.0018	ath-miR5020a	Arabidopsis thaliana	21	UGGAAGAAGGUGAGACUUGCA
GE579026	701	-30.3	93	0.006536	ath-miR5020b	Arabidopsis thaliana	21	AUGGCAUGAAAGAAGGUGAGA
GE579340	776	-30.3	260	0.007782	ath-miR5020b	Arabidopsis thaliana	21	AUGGCAUGAAAGAAGGUGAGA
GE583030	724	-29.3	618	0.011944	ath-miR5020b	Arabidopsis thaliana	21	AUGGCAUGAAAGAAGGUGAGA
GE585800	773	-29.3	362	0.013307	ath-miR5020b	Arabidopsis thaliana	21	AUGGCAUGAAAGAAGGUGAGA
GE586645	616	-30.7	476	0.004166	ath-miR5020b	Arabidopsis thaliana	21	AUGGCAUGAAAGAAGGUGAGA
GE589217	885	-30	340	0.011388	ath-miR5020b	Arabidopsis thaliana	21	AUGGCAUGAAAGAAGGUGAGA
GE589388	811	-30	378	0.009861	ath-miR5020b	Arabidopsis thaliana	21	AUGGCAUGAAAGAAGGUGAGA
GE589810	620	-30.7	481	0.004215	ath-miR5020b	Arabidopsis thaliana	21	AUGGCAUGAAAGAAGGUGAGA
GE591357	621	-30.7	476	0.004227	ath-miR5020b	Arabidopsis thaliana	21	AUGGCAUGAAAGAAGGUGAGA
GE591609	691	-30.7	446	0.005115	ath-miR5020b	Arabidopsis thaliana	21	AUGGCAUGAAAGAAGGUGAGA
GE592596	684	-32.2	385	0.002196	ath-miR5020b	Arabidopsis thaliana	21	AUGGCAUGAAAGAAGGUGAGA
GE594932	769	-30.9	701	0.005528	ath-miR5020b	Arabidopsis thaliana	21	AUGGCAUGAAAGAAGGUGAGA
GE595846	617	-30.7	477	0.004178	ath-miR5020b	Arabidopsis thaliana	21	AUGGCAUGAAAGAAGGUGAGA
GE596548	723	-29.3	307	0.011916	ath-miR5020b	Arabidopsis thaliana	21	AUGGCAUGAAAGAAGGUGAGA
GE597014	863	-32.2	627	0.003346	ath-miR5020b	Arabidopsis thaliana	21	AUGGCAUGAAAGAAGGUGAGA
GE599523	755	-30.9	687	0.005354	ath-miR5020b	Arabidopsis thaliana	21	AUGGCAUGAAAGAAGGUGAGA
GE600937	716	-30.7	476	0.005445	ath-miR5020b	Arabidopsis thaliana	21	AUGGCAUGAAAGAAGGUGAGA
GE603012	765	-29.3	619	0.013082	ath-miR5020b	Arabidopsis thaliana	21	AUGGCAUGAAAGAAGGUGAGA
GE603496	863	-30.3	268	0.009302	ath-miR5020b	Arabidopsis thaliana	21	AUGGCAUGAAAGAAGGUGAGA
GE604375	816	-29.3	623	0.014533	ath-miR5020b	Arabidopsis thaliana	21	AUGGCAUGAAAGAAGGUGAGA
GE605397	821	-30.3	245	0.008559	ath-miR5020b	Arabidopsis thaliana	21	AUGGCAUGAAAGAAGGUGAGA
GE605406	703	-29.3	597	0.011372	ath-miR5020b	Arabidopsis thaliana	21	AUGGCAUGAAAGAAGGUGAGA
GE608403	688	-29	68	0.012932	ath-miR5020b	Arabidopsis thaliana	21	AUGGCAUGAAAGAAGGUGAGA
GE609993	748	-32.2	608	0.002588	ath-miR5020b	Arabidopsis thaliana	21	AUGGCAUGAAAGAAGGUGAGA
GE611381	612	-29.3	514	0.008986	ath-miR5020b	Arabidopsis thaliana	21	AUGGCAUGAAAGAAGGUGAGA
GE612021	648	-30.3	164	0.005696	ath-miR5020b	Arabidopsis thaliana	21	AUGGCAUGAAAGAAGGUGAGA
GE612182	687	-30.4	617	0.005973	ath-miR5020b	Arabidopsis thaliana	21	AUGGCAUGAAAGAAGGUGAGA
GE613209	780	-30.3	260	0.007851	ath-miR5020b	Arabidopsis thaliana	21	AUGGCAUGAAAGAAGGUGAGA
GE577493	901	-30.1	27	0.005186	ath-miR5021	Arabidopsis thaliana	20	UGAGAAGAAGAAGAAGAAAA
GE577988	758	-32	52	0.001279	ath-miR5021	Arabidopsis thaliana	20	UGAGAAGAAGAAGAAGAAAA
GE577994	808	-30.4	93	0.003608	ath-miR5021	Arabidopsis thaliana	20	UGAGAAGAAGAAGAAGAAAA
GE578257	773	-29.5	178	0.005586	ath-miR5021	Arabidopsis thaliana	20	UGAGAAGAAGAAGAAGAAAA
GE579671	790	-30.1	143	0.004115	ath-miR5021	Arabidopsis thaliana	20	UGAGAAGAAGAAGAAGAAAA
GE579820	814	-29.7	24	0.005453	ath-miR5021	Arabidopsis thaliana	20	UGAGAAGAAGAAGAAGAAAA
GE579854	811	-31.5	51	0.001936	ath-miR5021	Arabidopsis thaliana	20	UGAGAAGAAGAAGAAGAAAA
GE580749	861	-29.5	279	0.006735	ath-miR5021	Arabidopsis thaliana	20	UGAGAAGAAGAAGAAGAAAA
GE580749	861	-29.5	297	0.006735	ath-miR5021	Arabidopsis thaliana	20	UGAGAAGAAGAAGAAGAAAA
GE581282	831	-29.5	270	0.006336	ath-miR5021	Arabidopsis thaliana	20	UGAGAAGAAGAAGAAGAAAA
GE583199	849	-30.2	68	0.004416	ath-miR5021	Arabidopsis thaliana	20	UGAGAAGAAGAAGAAGAAAA
GE583517	859	-29.5	55	0.006708	ath-miR5021	Arabidopsis thaliana	20	UGAGAAGAAGAAGAAGAAAA
GE584080	801	-31.5	87	0.001892	ath-miR5021	Arabidopsis thaliana	20	UGAGAAGAAGAAGAAGAAAA
GE584975	844	-29.7	20	0.005808	ath-miR5021	Arabidopsis thaliana	20	UGAGAAGAAGAAGAAGAAAA
GE585095	731	-31.5	92	0.001592	ath-miR5021	Arabidopsis thaliana	20	UGAGAAGAAGAAGAAGAAAA
GE585149	810	-29.2	143	0.007193	ath-miR5021	Arabidopsis thaliana	20	UGAGAAGAAGAAGAAGAAAA
GE588766	743	-31.2	571	0.001953	ath-miR5021	Arabidopsis thaliana	20	UGAGAAGAAGAAGAAGAAAA
GE590928	755	-31.2	516	0.002013	ath-miR5021	Arabidopsis thaliana	20	UGAGAAGAAGAAGAAGAAAA
GE591897	763	-31.2	525	0.002053	ath-miR5021	Arabidopsis thaliana	20	UGAGAAGAAGAAGAAGAAAA
GE594481	722	-30.6	516	0.002619	ath-miR5021	Arabidopsis thaliana	20	UGAGAAGAAGAAGAAGAAAA
GE595394	810	-31.2	579	0.002293	ath-miR5021	Arabidopsis thaliana	20	UGAGAAGAAGAAGAAGAAAA
GE601460	729	-31.2	590	0.001885	ath-miR5021	Arabidopsis thaliana	20	UGAGAAGAAGAAGAAGAAAA
GE601951	824	-29.2	68	0.007408	ath-miR5021	Arabidopsis thaliana	20	UGAGAAGAAGAAGAAGAAAA
GE602202	820	-31.5	46	0.001976	ath-miR5021	Arabidopsis thaliana	20	UGAGAAGAAGAAGAAGAAAA
GE602320	784	-30.2	83	0.003833	ath-miR5021	Arabidopsis thaliana	20	UGAGAAGAAGAAGAAGAAAA
GE605067	761	-32	7	0.001288	ath-miR5021	Arabidopsis thaliana	20	UGAGAAGAAGAAGAAGAAAA
GE606391	804	-29.2	92	0.007102	ath-miR5021	Arabidopsis thaliana	20	UGAGAAGAAGAAGAAGAAAA
GE606780	866	-29.6	36	0.006427	ath-miR5021	Arabidopsis thaliana	20	UGAGAAGAAGAAGAAGAAAA
GE607884	847	-31.5	88	0.002098	ath-miR5021	Arabidopsis thaliana	20	UGAGAAGAAGAAGAAGAAAA
GE608826	788	-31.5	70	0.001835	ath-miR5021	Arabidopsis thaliana	20	UGAGAAGAAGAAGAAGAAAA
GE609383	758	-34.1	586	0.000381	ath-miR5021	Arabidopsis thaliana	20	UGAGAAGAAGAAGAAGAAAA
GE609770	832	-30.6	88	0.003392	ath-miR5021	Arabidopsis thaliana	20	UGAGAAGAAGAAGAAGAAAA
GE609770	832	-29.5	107	0.006349	ath-miR5021	Arabidopsis thaliana	20	UGAGAAGAAGAAGAAGAAAA
GE610017	791	-29.5	158	0.005815	ath-miR5021	Arabidopsis thaliana	20	UGAGAAGAAGAAGAAGAAAA
GE610261	805	-29.5	153	0.005996	ath-miR5021	Arabidopsis thaliana	20	UGAGAAGAAGAAGAAGAAAA
GE610419	795	-29.5	99	0.005867	ath-miR5021	Arabidopsis thaliana	20	UGAGAAGAAGAAGAAGAAAA
GE610650	861	-29.4	150	0.007128	ath-miR5021	Arabidopsis thaliana	20	UGAGAAGAAGAAGAAGAAAA
GE611821	845	-29.7	53	0.00582	ath-miR5021	Arabidopsis thaliana	20	UGAGAAGAAGAAGAAGAAAA
GE611839	840	-29.7	43	0.005761	ath-miR5021	Arabidopsis thaliana	20	UGAGAAGAAGAAGAAGAAAA
GE612578	799	-29.4	222	0.006267	ath-miR5021	Arabidopsis thaliana	20	UGAGAAGAAGAAGAAGAAAA
GE577801	676	-29.4	201	0.011051	ath-miR5022	Arabidopsis thaliana	21	GUCAUGGGGUAUGAUCGAAUG
GE580924	797	-29.2	275	0.016146	ath-miR5022	Arabidopsis thaliana	21	GUCAUGGGGUAUGAUCGAAUG
GE586810	730	-29.4	88	0.012562	ath-miR5022	Arabidopsis thaliana	21	GUCAUGGGGUAUGAUCGAAUG
GE587833	610	-29.2	32	0.010365	ath-miR5022	Arabidopsis thaliana	21	GUCAUGGGGUAUGAUCGAAUG
GE588898	621	-29.4	91	0.009569	ath-miR5022	Arabidopsis thaliana	21	GUCAUGGGGUAUGAUCGAAUG
GE592322	728	-29.4	93	0.012505	ath-miR5022	Arabidopsis thaliana	21	GUCAUGGGGUAUGAUCGAAUG
GE597858	879	-29.5	142	0.016095	ath-miR5022	Arabidopsis thaliana	21	GUCAUGGGGUAUGAUCGAAUG
GE601298	712	-33.1	47	0.001602	ath-miR5022	Arabidopsis thaliana	21	GUCAUGGGGUAUGAUCGAAUG
GE601343	825	-29	430	0.018988	ath-miR5022	Arabidopsis thaliana	21	GUCAUGGGGUAUGAUCGAAUG
GE604210	773	-30.1	419	0.009463	ath-miR5022	Arabidopsis thaliana	21	GUCAUGGGGUAUGAUCGAAUG
GE604557	763	-31.6	31	0.004111	ath-miR5022	Arabidopsis thaliana	21	GUCAUGGGGUAUGAUCGAAUG
GE605491	798	-29.5	471	0.013774	ath-miR5022	Arabidopsis thaliana	21	GUCAUGGGGUAUGAUCGAAUG
GE609382	802	-29	668	0.018153	ath-miR5022	Arabidopsis thaliana	21	GUCAUGGGGUAUGAUCGAAUG
GE612596	741	-31.6	9	0.003903	ath-miR5022	Arabidopsis thaliana	21	GUCAUGGGGUAUGAUCGAAUG
GE612749	794	-31.6	69	0.00441	ath-miR5022	Arabidopsis thaliana	21	GUCAUGGGGUAUGAUCGAAUG
GE613265	717	-29.7	656	0.010359	ath-miR5022	Arabidopsis thaliana	21	GUCAUGGGGUAUGAUCGAAUG
GE580000	711	-32.7	251	0.002484	ath-miR5023	Arabidopsis thaliana	21	AUUGGUAGUGGAUAAGGGGGC
GE580097	859	-32.2	13	0.004541	ath-miR5023	Arabidopsis thaliana	21	AUUGGUAGUGGAUAAGGGGGC
GE583243	724	-32.7	286	0.002567	ath-miR5023	Arabidopsis thaliana	21	AUUGGUAGUGGAUAAGGGGGC
GE583389	850	-31.6	762	0.00612	ath-miR5023	Arabidopsis thaliana	21	AUUGGUAGUGGAUAAGGGGGC
GE583577	821	-32.7	376	0.00322	ath-miR5023	Arabidopsis thaliana	21	AUUGGUAGUGGAUAAGGGGGC
GE604191	834	-31.7	671	0.00562	ath-miR5023	Arabidopsis thaliana	21	AUUGGUAGUGGAUAAGGGGGC
GE605884	755	-31.5	705	0.005263	ath-miR5023	Arabidopsis thaliana	21	AUUGGUAGUGGAUAAGGGGGC
GE607045	797	-31.6	254	0.005481	ath-miR5023	Arabidopsis thaliana	21	AUUGGUAGUGGAUAAGGGGGC
GE608808	890	-32.3	812	0.004581	ath-miR5023	Arabidopsis thaliana	21	AUUGGUAGUGGAUAAGGGGGC
GE610292	874	-32.2	791	0.004679	ath-miR5023	Arabidopsis thaliana	21	AUUGGUAGUGGAUAAGGGGGC
GE596616	797	-29.4	3	0.013159	ath-miR5024	Arabidopsis thaliana	22	AUGACAAGGCCAAGAUAUAACA
GE580285	812	-30.5	312	0.0085	ath-miR5027	Arabidopsis thaliana	21	ACCGGUUGGAACUUGCCUUAA
GE590712	692	-31	480	0.004924	ath-miR5027	Arabidopsis thaliana	21	ACCGGUUGGAACUUGCCUUAA
GE592459	802	-30.7	545	0.007477	ath-miR5027	Arabidopsis thaliana	21	ACCGGUUGGAACUUGCCUUAA
GE592681	725	-30.5	165	0.007012	ath-miR5027	Arabidopsis thaliana	21	ACCGGUUGGAACUUGCCUUAA
GE593587	697	-31	538	0.004987	ath-miR5027	Arabidopsis thaliana	21	ACCGGUUGGAACUUGCCUUAA
GE594836	874	-33.9	739	0.001568	ath-miR5027	Arabidopsis thaliana	21	ACCGGUUGGAACUUGCCUUAA
GE597265	789	-31.9	563	0.003811	ath-miR5027	Arabidopsis thaliana	21	ACCGGUUGGAACUUGCCUUAA
GE599128	715	-30.5	21	0.006846	ath-miR5027	Arabidopsis thaliana	21	ACCGGUUGGAACUUGCCUUAA
GE601858	869	-30.1	455	0.011774	ath-miR5027	Arabidopsis thaliana	21	ACCGGUUGGAACUUGCCUUAA
GE603018	838	-30	291	0.011702	ath-miR5027	Arabidopsis thaliana	21	ACCGGUUGGAACUUGCCUUAA
GE603717	882	-31.1	560	0.00709	ath-miR5027	Arabidopsis thaliana	21	ACCGGUUGGAACUUGCCUUAA
GE605403	764	-30.5	362	0.007669	ath-miR5027	Arabidopsis thaliana	21	ACCGGUUGGAACUUGCCUUAA
GE606885	870	-30.1	367	0.011796	ath-miR5027	Arabidopsis thaliana	21	ACCGGUUGGAACUUGCCUUAA
GE610425	786	-34.5	747	0.00093	ath-miR5027	Arabidopsis thaliana	21	ACCGGUUGGAACUUGCCUUAA
GE611894	746	-33.9	617	0.001165	ath-miR5027	Arabidopsis thaliana	21	ACCGGUUGGAACUUGCCUUAA
GE612842	825	-29.9	731	0.012032	ath-miR5027	Arabidopsis thaliana	21	ACCGGUUGGAACUUGCCUUAA
GE613088	796	-33.9	506	0.001317	ath-miR5027	Arabidopsis thaliana	21	ACCGGUUGGAACUUGCCUUAA
GE579026	701	-30.5	621	0.003861	ath-miR5028	Arabidopsis thaliana	21	AAUUGGGUUUAUGCUAGAGUU
GE581400	787	-30.5	431	0.004743	ath-miR5028	Arabidopsis thaliana	21	AAUUGGGUUUAUGCUAGAGUU
GE602005	870	-30.4	458	0.005967	ath-miR5028	Arabidopsis thaliana	21	AAUUGGGUUUAUGCUAGAGUU
GE603355	849	-30.4	461	0.005722	ath-miR5028	Arabidopsis thaliana	21	AAUUGGGUUUAUGCUAGAGUU
GE603496	863	-30.5	795	0.005568	ath-miR5028	Arabidopsis thaliana	21	AAUUGGGUUUAUGCUAGAGUU
GE604656	836	-30.4	491	0.005572	ath-miR5028	Arabidopsis thaliana	21	AAUUGGGUUUAUGCUAGAGUU
GE605397	821	-30.5	773	0.005107	ath-miR5028	Arabidopsis thaliana	21	AAUUGGGUUUAUGCUAGAGUU
GE608120	729	-30.4	415	0.004382	ath-miR5028	Arabidopsis thaliana	21	AAUUGGGUUUAUGCUAGAGUU
GE608329	863	-30.4	416	0.005885	ath-miR5028	Arabidopsis thaliana	21	AAUUGGGUUUAUGCUAGAGUU
GE577647	814	-31.3	495	0.003917	ath-miR5029	Arabidopsis thaliana	21	AAUGAGAGAGAACACUGCAAA
GE581413	818	-31.3	496	0.003951	ath-miR5029	Arabidopsis thaliana	21	AAUGAGAGAGAACACUGCAAA
GE583571	849	-31.3	502	0.004218	ath-miR5029	Arabidopsis thaliana	21	AAUGAGAGAGAACACUGCAAA
GE583620	872	-29.1	837	0.014663	ath-miR5029	Arabidopsis thaliana	21	AAUGAGAGAGAACACUGCAAA
GE584475	854	-31.3	502	0.004262	ath-miR5029	Arabidopsis thaliana	21	AAUGAGAGAGAACACUGCAAA
GE585927	790	-29.7	56	0.008975	ath-miR5029	Arabidopsis thaliana	21	AAUGAGAGAGAACACUGCAAA
GE595738	799	-29.7	56	0.009148	ath-miR5029	Arabidopsis thaliana	21	AAUGAGAGAGAACACUGCAAA
GE598667	796	-29.7	104	0.00909	ath-miR5029	Arabidopsis thaliana	21	AAUGAGAGAGAACACUGCAAA
GE608022	819	-29.7	473	0.009534	ath-miR5029	Arabidopsis thaliana	21	AAUGAGAGAGAACACUGCAAA
GE608938	743	-29.2	582	0.010671	ath-miR5029	Arabidopsis thaliana	21	AAUGAGAGAGAACACUGCAAA
GE609122	803	-29.8	9	0.008731	ath-miR5029	Arabidopsis thaliana	21	AAUGAGAGAGAACACUGCAAA
GE612099	572	-29.7	312	0.005113	ath-miR5029	Arabidopsis thaliana	21	AAUGAGAGAGAACACUGCAAA
GE612247	749	-29.7	60	0.008201	ath-miR5029	Arabidopsis thaliana	21	AAUGAGAGAGAACACUGCAAA
GE581970	866	-38	424	0.000441	ath-miR771	Arabidopsis thaliana	22	UGAGCCUCUGUGGUAGCCCUCA
GE584452	709	-36.8	194	0.000551	ath-miR771	Arabidopsis thaliana	22	UGAGCCUCUGUGGUAGCCCUCA
GE604954	860	-37.8	155	0.000482	ath-miR771	Arabidopsis thaliana	22	UGAGCCUCUGUGGUAGCCCUCA
GE605894	782	-37.8	177	0.0004	ath-miR771	Arabidopsis thaliana	22	UGAGCCUCUGUGGUAGCCCUCA
GE606343	839	-36.9	738	0.000726	ath-miR771	Arabidopsis thaliana	22	UGAGCCUCUGUGGUAGCCCUCA
GE612160	846	-36.8	616	0.000776	ath-miR771	Arabidopsis thaliana	22	UGAGCCUCUGUGGUAGCCCUCA
GE577747	672	-30.2	638	0.005048	ath-miR773	Arabidopsis thaliana	21	UUUGCUUCCAGCUUUUGUCUC
GE578009	865	-29.4	465	0.012087	ath-miR773	Arabidopsis thaliana	21	UUUGCUUCCAGCUUUUGUCUC
GE578095	838	-29.4	443	0.011475	ath-miR773	Arabidopsis thaliana	21	UUUGCUUCCAGCUUUUGUCUC
GE578419	790	-29.9	722	0.0079	ath-miR773	Arabidopsis thaliana	21	UUUGCUUCCAGCUUUUGUCUC
GE578529	860	-29.7	512	0.010165	ath-miR773	Arabidopsis thaliana	21	UUUGCUUCCAGCUUUUGUCUC
GE578765	882	-33.1	534	0.001655	ath-miR773	Arabidopsis thaliana	21	UUUGCUUCCAGCUUUUGUCUC
GE579077	883	-29.4	462	0.0125	ath-miR773	Arabidopsis thaliana	21	UUUGCUUCCAGCUUUUGUCUC
GE579173	924	-33.1	487	0.001802	ath-miR773	Arabidopsis thaliana	21	UUUGCUUCCAGCUUUUGUCUC
GE579184	833	-31.6	595	0.003396	ath-miR773	Arabidopsis thaliana	21	UUUGCUUCCAGCUUUUGUCUC
GE579630	724	-29.7	263	0.007605	ath-miR773	Arabidopsis thaliana	21	UUUGCUUCCAGCUUUUGUCUC
GE579964	833	-29.4	335	0.011362	ath-miR773	Arabidopsis thaliana	21	UUUGCUUCCAGCUUUUGUCUC
GE580193	856	-29.4	58	0.011882	ath-miR773	Arabidopsis thaliana	21	UUUGCUUCCAGCUUUUGUCUC
GE580337	872	-29.4	434	0.012247	ath-miR773	Arabidopsis thaliana	21	UUUGCUUCCAGCUUUUGUCUC
GE580797	852	-29.6	3	0.010571	ath-miR773	Arabidopsis thaliana	21	UUUGCUUCCAGCUUUUGUCUC
GE581087	721	-29.2	524	0.009973	ath-miR773	Arabidopsis thaliana	21	UUUGCUUCCAGCUUUUGUCUC
GE582141	827	-33.1	439	0.001468	ath-miR773	Arabidopsis thaliana	21	UUUGCUUCCAGCUUUUGUCUC
GE582852	853	-29.4	326	0.011814	ath-miR773	Arabidopsis thaliana	21	UUUGCUUCCAGCUUUUGUCUC
GE583253	855	-29.4	438	0.011859	ath-miR773	Arabidopsis thaliana	21	UUUGCUUCCAGCUUUUGUCUC
GE583282	755	-33.1	579	0.001237	ath-miR773	Arabidopsis thaliana	21	UUUGCUUCCAGCUUUUGUCUC
GE584468	671	-33.1	548	0.000985	ath-miR773	Arabidopsis thaliana	21	UUUGCUUCCAGCUUUUGUCUC
GE585689	706	-29.9	363	0.006513	ath-miR773	Arabidopsis thaliana	21	UUUGCUUCCAGCUUUUGUCUC
GE585809	672	-29.9	329	0.005975	ath-miR773	Arabidopsis thaliana	21	UUUGCUUCCAGCUUUUGUCUC
GE585984	801	-32.7	364	0.001725	ath-miR773	Arabidopsis thaliana	21	UUUGCUUCCAGCUUUUGUCUC
GE586065	566	-29.5	370	0.005524	ath-miR773	Arabidopsis thaliana	21	UUUGCUUCCAGCUUUUGUCUC
GE586149	675	-29.9	332	0.006021	ath-miR773	Arabidopsis thaliana	21	UUUGCUUCCAGCUUUUGUCUC
GE586461	786	-29.6	147	0.009242	ath-miR773	Arabidopsis thaliana	21	UUUGCUUCCAGCUUUUGUCUC
GE588107	616	-29.9	397	0.00512	ath-miR773	Arabidopsis thaliana	21	UUUGCUUCCAGCUUUUGUCUC
GE589308	800	-29.1	224	0.012533	ath-miR773	Arabidopsis thaliana	21	UUUGCUUCCAGCUUUUGUCUC
GE589536	711	-29.1	321	0.010298	ath-miR773	Arabidopsis thaliana	21	UUUGCUUCCAGCUUUUGUCUC
GE589560	790	-29.4	67	0.010407	ath-miR773	Arabidopsis thaliana	21	UUUGCUUCCAGCUUUUGUCUC
GE589838	691	-29.9	347	0.006274	ath-miR773	Arabidopsis thaliana	21	UUUGCUUCCAGCUUUUGUCUC
GE590597	685	-29.9	353	0.006179	ath-miR773	Arabidopsis thaliana	21	UUUGCUUCCAGCUUUUGUCUC
GE590970	754	-29.1	367	0.011363	ath-miR773	Arabidopsis thaliana	21	UUUGCUUCCAGCUUUUGUCUC
GE591232	794	-29.1	244	0.012378	ath-miR773	Arabidopsis thaliana	21	UUUGCUUCCAGCUUUUGUCUC
GE592244	809	-32.7	296	0.001757	ath-miR773	Arabidopsis thaliana	21	UUUGCUUCCAGCUUUUGUCUC
GE592363	880	-30	610	0.008965	ath-miR773	Arabidopsis thaliana	21	UUUGCUUCCAGCUUUUGUCUC
GE592622	804	-30.2	315	0.006899	ath-miR773	Arabidopsis thaliana	21	UUUGCUUCCAGCUUUUGUCUC
GE592737	708	-29.2	379	0.009671	ath-miR773	Arabidopsis thaliana	21	UUUGCUUCCAGCUUUUGUCUC
GE593326	685	-31	540	0.003335	ath-miR773	Arabidopsis thaliana	21	UUUGCUUCCAGCUUUUGUCUC
GE593923	710	-29.1	164	0.010274	ath-miR773	Arabidopsis thaliana	21	UUUGCUUCCAGCUUUUGUCUC
GE594873	824	-30.8	767	0.005173	ath-miR773	Arabidopsis thaliana	21	UUUGCUUCCAGCUUUUGUCUC
GE595013	655	-29.2	402	0.008467	ath-miR773	Arabidopsis thaliana	21	UUUGCUUCCAGCUUUUGUCUC
GE595558	727	-30.2	268	0.005798	ath-miR773	Arabidopsis thaliana	21	UUUGCUUCCAGCUUUUGUCUC
GE595897	675	-29.9	331	0.006021	ath-miR773	Arabidopsis thaliana	21	UUUGCUUCCAGCUUUUGUCUC
GE596600	789	-29.9	589	0.007883	ath-miR773	Arabidopsis thaliana	21	UUUGCUUCCAGCUUUUGUCUC
GE596934	860	-29.4	438	0.011973	ath-miR773	Arabidopsis thaliana	21	UUUGCUUCCAGCUUUUGUCUC
GE597253	750	-29.1	546	0.011263	ath-miR773	Arabidopsis thaliana	21	UUUGCUUCCAGCUUUUGUCUC
GE597278	784	-29.9	518	0.007798	ath-miR773	Arabidopsis thaliana	21	UUUGCUUCCAGCUUUUGUCUC
GE597709	706	-29.9	363	0.006513	ath-miR773	Arabidopsis thaliana	21	UUUGCUUCCAGCUUUUGUCUC
GE598183	706	-29.9	362	0.006513	ath-miR773	Arabidopsis thaliana	21	UUUGCUUCCAGCUUUUGUCUC
GE598332	808	-29.2	135	0.012058	ath-miR773	Arabidopsis thaliana	21	UUUGCUUCCAGCUUUUGUCUC
GE599707	815	-29.5	275	0.010374	ath-miR773	Arabidopsis thaliana	21	UUUGCUUCCAGCUUUUGUCUC
GE600129	673	-29.9	330	0.00599	ath-miR773	Arabidopsis thaliana	21	UUUGCUUCCAGCUUUUGUCUC
GE601150	796	-29.6	153	0.00944	ath-miR773	Arabidopsis thaliana	21	UUUGCUUCCAGCUUUUGUCUC
GE601309	592	-30	164	0.004503	ath-miR773	Arabidopsis thaliana	21	UUUGCUUCCAGCUUUUGUCUC
GE601723	863	-32.7	355	0.001979	ath-miR773	Arabidopsis thaliana	21	UUUGCUUCCAGCUUUUGUCUC
GE601801	777	-30	580	0.007267	ath-miR773	Arabidopsis thaliana	21	UUUGCUUCCAGCUUUUGUCUC
GE602025	850	-29	481	0.014613	ath-miR773	Arabidopsis thaliana	21	UUUGCUUCCAGCUUUUGUCUC
GE602063	737	-29.2	303	0.010348	ath-miR773	Arabidopsis thaliana	21	UUUGCUUCCAGCUUUUGUCUC
GE602125	844	-32.7	12	0.0019	ath-miR773	Arabidopsis thaliana	21	UUUGCUUCCAGCUUUUGUCUC
GE602369	746	-29.7	474	0.008004	ath-miR773	Arabidopsis thaliana	21	UUUGCUUCCAGCUUUUGUCUC
GE602490	853	-29.6	4	0.010591	ath-miR773	Arabidopsis thaliana	21	UUUGCUUCCAGCUUUUGUCUC
GE603216	843	-30.9	107	0.005094	ath-miR773	Arabidopsis thaliana	21	UUUGCUUCCAGCUUUUGUCUC
GE603531	829	-29.7	548	0.009563	ath-miR773	Arabidopsis thaliana	21	UUUGCUUCCAGCUUUUGUCUC
GE603826	807	-29.2	451	0.012034	ath-miR773	Arabidopsis thaliana	21	UUUGCUUCCAGCUUUUGUCUC
GE604513	782	-29.4	460	0.010231	ath-miR773	Arabidopsis thaliana	21	UUUGCUUCCAGCUUUUGUCUC
GE605233	848	-29	444	0.014557	ath-miR773	Arabidopsis thaliana	21	UUUGCUUCCAGCUUUUGUCUC
GE605402	847	-29.4	422	0.011678	ath-miR773	Arabidopsis thaliana	21	UUUGCUUCCAGCUUUUGUCUC
GE605596	779	-29.4	421	0.010166	ath-miR773	Arabidopsis thaliana	21	UUUGCUUCCAGCUUUUGUCUC
GE605703	778	-30	580	0.007283	ath-miR773	Arabidopsis thaliana	21	UUUGCUUCCAGCUUUUGUCUC
GE605782	824	-29	467	0.013895	ath-miR773	Arabidopsis thaliana	21	UUUGCUUCCAGCUUUUGUCUC
GE606159	848	-29.6	563	0.010489	ath-miR773	Arabidopsis thaliana	21	UUUGCUUCCAGCUUUUGUCUC
GE606161	834	-29	467	0.01417	ath-miR773	Arabidopsis thaliana	21	UUUGCUUCCAGCUUUUGUCUC
GE606894	844	-30.2	301	0.007493	ath-miR773	Arabidopsis thaliana	21	UUUGCUUCCAGCUUUUGUCUC
GE607576	836	-29.4	450	0.01143	ath-miR773	Arabidopsis thaliana	21	UUUGCUUCCAGCUUUUGUCUC
GE608806	751	-29.9	26	0.007246	ath-miR773	Arabidopsis thaliana	21	UUUGCUUCCAGCUUUUGUCUC
GE608969	764	-30	579	0.00706	ath-miR773	Arabidopsis thaliana	21	UUUGCUUCCAGCUUUUGUCUC
GE609073	660	-29.7	511	0.006477	ath-miR773	Arabidopsis thaliana	21	UUUGCUUCCAGCUUUUGUCUC
GE609084	795	-29.5	301	0.009953	ath-miR773	Arabidopsis thaliana	21	UUUGCUUCCAGCUUUUGUCUC
GE609094	787	-29.9	720	0.007849	ath-miR773	Arabidopsis thaliana	21	UUUGCUUCCAGCUUUUGUCUC
GE609200	780	-30	582	0.007315	ath-miR773	Arabidopsis thaliana	21	UUUGCUUCCAGCUUUUGUCUC
GE609243	790	-29.9	722	0.0079	ath-miR773	Arabidopsis thaliana	21	UUUGCUUCCAGCUUUUGUCUC
GE609685	744	-30.2	383	0.006036	ath-miR773	Arabidopsis thaliana	21	UUUGCUUCCAGCUUUUGUCUC
GE609887	837	-29.6	1	0.010264	ath-miR773	Arabidopsis thaliana	21	UUUGCUUCCAGCUUUUGUCUC
GE610110	789	-30	301	0.00746	ath-miR773	Arabidopsis thaliana	21	UUUGCUUCCAGCUUUUGUCUC
GE610605	907	-29	460	0.016217	ath-miR773	Arabidopsis thaliana	21	UUUGCUUCCAGCUUUUGUCUC
GE611394	840	-30.2	584	0.007433	ath-miR773	Arabidopsis thaliana	21	UUUGCUUCCAGCUUUUGUCUC
GE611593	795	-30.3	760	0.006405	ath-miR773	Arabidopsis thaliana	21	UUUGCUUCCAGCUUUUGUCUC
GE611767	827	-29.9	721	0.008535	ath-miR773	Arabidopsis thaliana	21	UUUGCUUCCAGCUUUUGUCUC
GE612065	821	-32.7	343	0.001806	ath-miR773	Arabidopsis thaliana	21	UUUGCUUCCAGCUUUUGUCUC
GE612457	742	-30	596	0.006714	ath-miR773	Arabidopsis thaliana	21	UUUGCUUCCAGCUUUUGUCUC
GE612729	734	-29.1	563	0.010864	ath-miR773	Arabidopsis thaliana	21	UUUGCUUCCAGCUUUUGUCUC
GE612772	791	-29.2	346	0.011643	ath-miR773	Arabidopsis thaliana	21	UUUGCUUCCAGCUUUUGUCUC
GE578950	821	-30.6	253	0.005057	ath-miR773b	Arabidopsis thaliana	21	UUUGAUUCCAGCUUUUGUCUC
GE585579	687	-30.7	628	0.003484	ath-miR773b	Arabidopsis thaliana	21	UUUGAUUCCAGCUUUUGUCUC
GE586592	736	-29.9	379	0.006179	ath-miR773b	Arabidopsis thaliana	21	UUUGAUUCCAGCUUUUGUCUC
GE587644	755	-32.3	275	0.001683	ath-miR773b	Arabidopsis thaliana	21	UUUGAUUCCAGCUUUUGUCUC
GE588073	755	-29.9	387	0.006458	ath-miR773b	Arabidopsis thaliana	21	UUUGAUUCCAGCUUUUGUCUC
GE589279	726	-29.9	316	0.006033	ath-miR773b	Arabidopsis thaliana	21	UUUGAUUCCAGCUUUUGUCUC
GE592381	883	-31.3	752	0.003899	ath-miR773b	Arabidopsis thaliana	21	UUUGAUUCCAGCUUUUGUCUC
GE592546	734	-29.9	320	0.00615	ath-miR773b	Arabidopsis thaliana	21	UUUGAUUCCAGCUUUUGUCUC
GE592622	804	-30.4	315	0.005449	ath-miR773b	Arabidopsis thaliana	21	UUUGAUUCCAGCUUUUGUCUC
GE592706	706	-29.9	304	0.005746	ath-miR773b	Arabidopsis thaliana	21	UUUGAUUCCAGCUUUUGUCUC
GE593238	652	-29.9	274	0.004991	ath-miR773b	Arabidopsis thaliana	21	UUUGAUUCCAGCUUUUGUCUC
GE595558	727	-30.4	268	0.004566	ath-miR773b	Arabidopsis thaliana	21	UUUGAUUCCAGCUUUUGUCUC
GE598021	806	-29.9	374	0.007225	ath-miR773b	Arabidopsis thaliana	21	UUUGAUUCCAGCUUUUGUCUC
GE600304	721	-29.9	297	0.005961	ath-miR773b	Arabidopsis thaliana	21	UUUGAUUCCAGCUUUUGUCUC
GE601655	753	-32.3	156	0.001675	ath-miR773b	Arabidopsis thaliana	21	UUUGAUUCCAGCUUUUGUCUC
GE602819	831	-30.9	401	0.004373	ath-miR773b	Arabidopsis thaliana	21	UUUGAUUCCAGCUUUUGUCUC
GE605784	778	-30	363	0.006432	ath-miR773b	Arabidopsis thaliana	21	UUUGAUUCCAGCUUUUGUCUC
GE606906	635	-29.5	609	0.005979	ath-miR773b	Arabidopsis thaliana	21	UUUGAUUCCAGCUUUUGUCUC
GE607151	844	-32.3	244	0.002069	ath-miR773b	Arabidopsis thaliana	21	UUUGAUUCCAGCUUUUGUCUC
GE609685	744	-30.4	383	0.004757	ath-miR773b	Arabidopsis thaliana	21	UUUGAUUCCAGCUUUUGUCUC
GE611394	840	-30.4	584	0.005878	ath-miR773b	Arabidopsis thaliana	21	UUUGAUUCCAGCUUUUGUCUC
GE581243	884	-30.6	116	0.009052	ath-miR774	Arabidopsis thaliana	21	UUGGUUACCCAUAUGGCCAUC
GE582783	809	-30.6	115	0.007804	ath-miR774	Arabidopsis thaliana	21	UUGGUUACCCAUAUGGCCAUC
GE582980	839	-30.6	110	0.008297	ath-miR774	Arabidopsis thaliana	21	UUGGUUACCCAUAUGGCCAUC
GE583570	831	-30.6	101	0.008165	ath-miR774	Arabidopsis thaliana	21	UUGGUUACCCAUAUGGCCAUC
GE584735	751	-30.3	94	0.008089	ath-miR774	Arabidopsis thaliana	21	UUGGUUACCCAUAUGGCCAUC
GE585099	838	-31.7	724	0.004592	ath-miR774	Arabidopsis thaliana	21	UUGGUUACCCAUAUGGCCAUC
GE587914	669	-32.8	321	0.001679	ath-miR774	Arabidopsis thaliana	21	UUGGUUACCCAUAUGGCCAUC
GE590093	777	-30.7	336	0.006905	ath-miR774	Arabidopsis thaliana	21	UUGGUUACCCAUAUGGCCAUC
GE591017	783	-32.8	387	0.002249	ath-miR774	Arabidopsis thaliana	21	UUGGUUACCCAUAUGGCCAUC
GE591514	711	-32.8	330	0.001883	ath-miR774	Arabidopsis thaliana	21	UUGGUUACCCAUAUGGCCAUC
GE592622	804	-30.6	189	0.007723	ath-miR774	Arabidopsis thaliana	21	UUGGUUACCCAUAUGGCCAUC
GE594184	739	-32.8	361	0.002023	ath-miR774	Arabidopsis thaliana	21	UUGGUUACCCAUAUGGCCAUC
GE595283	728	-32.8	327	0.001967	ath-miR774	Arabidopsis thaliana	21	UUGGUUACCCAUAUGGCCAUC
GE595558	727	-30.6	142	0.006502	ath-miR774	Arabidopsis thaliana	21	UUGGUUACCCAUAUGGCCAUC
GE596240	737	-32.8	333	0.002012	ath-miR774	Arabidopsis thaliana	21	UUGGUUACCCAUAUGGCCAUC
GE599484	589	-31.9	550	0.002173	ath-miR774	Arabidopsis thaliana	21	UUGGUUACCCAUAUGGCCAUC
GE600453	740	-32.8	336	0.002028	ath-miR774	Arabidopsis thaliana	21	UUGGUUACCCAUAUGGCCAUC
GE600724	615	-33.1	246	0.001211	ath-miR774	Arabidopsis thaliana	21	UUGGUUACCCAUAUGGCCAUC
GE602536	795	-30.1	410	0.009917	ath-miR774	Arabidopsis thaliana	21	UUGGUUACCCAUAUGGCCAUC
GE602962	847	-30.6	66	0.00843	ath-miR774	Arabidopsis thaliana	21	UUGGUUACCCAUAUGGCCAUC
GE606999	803	-30.5	665	0.008132	ath-miR774	Arabidopsis thaliana	21	UUGGUUACCCAUAUGGCCAUC
GE607661	816	-30.5	702	0.008355	ath-miR774	Arabidopsis thaliana	21	UUGGUUACCCAUAUGGCCAUC
GE609652	867	-30.6	116	0.008764	ath-miR774	Arabidopsis thaliana	21	UUGGUUACCCAUAUGGCCAUC
GE609685	744	-30.6	257	0.006766	ath-miR774	Arabidopsis thaliana	21	UUGGUUACCCAUAUGGCCAUC
GE611394	840	-30.6	458	0.008314	ath-miR774	Arabidopsis thaliana	21	UUGGUUACCCAUAUGGCCAUC
GE578980	805	-29.2	136	0.01405	ath-miR774b	Arabidopsis thaliana	21	UGAGAUGAAGAUAUGGGUGAU
GE580766	740	-29	59	0.013652	ath-miR774b	Arabidopsis thaliana	21	UGAGAUGAAGAUAUGGGUGAU
GE581039	829	-29.2	152	0.014735	ath-miR774b	Arabidopsis thaliana	21	UGAGAUGAAGAUAUGGGUGAU
GE584763	831	-29.8	349	0.010693	ath-miR774b	Arabidopsis thaliana	21	UGAGAUGAAGAUAUGGGUGAU
GE585316	834	-29.8	349	0.010757	ath-miR774b	Arabidopsis thaliana	21	UGAGAUGAAGAUAUGGGUGAU
GE588280	779	-30.6	214	0.006205	ath-miR774b	Arabidopsis thaliana	21	UGAGAUGAAGAUAUGGGUGAU
GE590345	871	-29.6	333	0.012865	ath-miR774b	Arabidopsis thaliana	21	UGAGAUGAAGAUAUGGGUGAU
GE590552	852	-29.6	346	0.012412	ath-miR774b	Arabidopsis thaliana	21	UGAGAUGAAGAUAUGGGUGAU
GE593063	708	-30.2	571	0.006552	ath-miR774b	Arabidopsis thaliana	21	UGAGAUGAAGAUAUGGGUGAU
GE595284	621	-31.3	224	0.00281	ath-miR774b	Arabidopsis thaliana	21	UGAGAUGAAGAUAUGGGUGAU
GE598762	861	-30.2	176	0.009135	ath-miR774b	Arabidopsis thaliana	21	UGAGAUGAAGAUAUGGGUGAU
GE602753	803	-31.5	589	0.004003	ath-miR774b	Arabidopsis thaliana	21	UGAGAUGAAGAUAUGGGUGAU
GE602847	846	-29.3	582	0.014426	ath-miR774b	Arabidopsis thaliana	21	UGAGAUGAAGAUAUGGGUGAU
GE603444	810	-29.2	136	0.014192	ath-miR774b	Arabidopsis thaliana	21	UGAGAUGAAGAUAUGGGUGAU
GE607102	860	-30.2	603	0.009117	ath-miR774b	Arabidopsis thaliana	21	UGAGAUGAAGAUAUGGGUGAU
GE607660	854	-29.2	13	0.015458	ath-miR774b	Arabidopsis thaliana	21	UGAGAUGAAGAUAUGGGUGAU
GE612700	792	-29.5	770	0.008309	ath-miR774b*	Arabidopsis thaliana	21	CAUCCAUAUUUUCAUCUCGAA
GE577041	853	-31.1	640	0.0057	ath-miR775	Arabidopsis thaliana	20	UUCGAUGUCUAGCAGUGCCA
GE577254	729	-31.1	647	0.004329	ath-miR775	Arabidopsis thaliana	20	UUCGAUGUCUAGCAGUGCCA
GE577577	695	-31.1	626	0.003974	ath-miR775	Arabidopsis thaliana	20	UUCGAUGUCUAGCAGUGCCA
GE578891	844	-32.5	615	0.002624	ath-miR775	Arabidopsis thaliana	20	UUCGAUGUCUAGCAGUGCCA
GE579064	888	-32.3	493	0.003202	ath-miR775	Arabidopsis thaliana	20	UUCGAUGUCUAGCAGUGCCA
GE579280	777	-31.4	285	0.004114	ath-miR775	Arabidopsis thaliana	20	UUCGAUGUCUAGCAGUGCCA
GE579688	780	-32.5	673	0.002273	ath-miR775	Arabidopsis thaliana	20	UUCGAUGUCUAGCAGUGCCA
GE581739	839	-30.4	541	0.008086	ath-miR775	Arabidopsis thaliana	20	UUCGAUGUCUAGCAGUGCCA
GE582897	827	-32.5	627	0.002529	ath-miR775	Arabidopsis thaliana	20	UUCGAUGUCUAGCAGUGCCA
GE584745	849	-30	593	0.010235	ath-miR775	Arabidopsis thaliana	20	UUCGAUGUCUAGCAGUGCCA
GE588514	618	-30.7	9	0.004012	ath-miR775	Arabidopsis thaliana	20	UUCGAUGUCUAGCAGUGCCA
GE601781	774	-32.5	645	0.002241	ath-miR775	Arabidopsis thaliana	20	UUCGAUGUCUAGCAGUGCCA
GE603297	866	-32.5	625	0.002749	ath-miR775	Arabidopsis thaliana	20	UUCGAUGUCUAGCAGUGCCA
GE603866	792	-30	600	0.009112	ath-miR775	Arabidopsis thaliana	20	UUCGAUGUCUAGCAGUGCCA
[truncated: 10,393 more rows]
