# Supplementary material for: In-silico and in-vivo analyses of EST databases unveil conserved miRNAs from Carthamus tinctorius and Cynara cardunculus
Source: BMC Bioinformatics. 2012 Mar 28;13(Suppl 4):S12. doi: 10.1186/1471-2105-13-S4-S12 (PMC3314569; doi:10.1186/1471-2105-13-S4-S12)
Supplement: Additional file 4 — Minimum free energy calculation for each miRNA target, by RNAhybrid. In the first and the second columns are reported the mirBase identifier and accessions numbers. In these two columns, the miRBase ID/accession have been listed by comma, for the species with identical mature miRNA sequence. For each mature miRNA the mfe and mfecut-off, used in the analysis, is indicated. [file 1471-2105-13-S4-S12-S4.xls]

## Sheet: mirBase_plant_nr
mirBase ID cluster	mirBase Accession	Orthologous Species	RNAhybrid mfe	mfe cut off	Sequence	length of miRNA mature
ahy-miR156a	MIMAT0016317	Arachis hypogaea	-42	-29.4	UGACAGAAGAGAGAGAGCAC	20
ahy-miR156b-3p	MIMAT0016319	Arachis hypogaea	-42	-29.4	GCUCUCUAAGCUUCUGUCAUC	21
ahy-miR156c,far-miR156b	MIMAT0016320,MIMAT0018374	Arachis hypogaea,Festuca arundinacea	-43	-30.1	UUGACAGAAGAGAGAGAGCAC	21
ahy-miR160-3p	MIMAT0016323	Arachis hypogaea	-47.4	-33.18	GCAUGAAGGGAGUCACGCAGG	21
ahy-miR167-3p	MIMAT0016325	Arachis hypogaea	-42.5	-29.75	AGAUCAUGUGGCAGUUUCACC	21
ahy-miR3508	MIMAT0016330	Arachis hypogaea	-46.4	-32.48	UAGAGGGUCCCCAUGUUCUCA	21
ahy-miR3509-3p	MIMAT0016332	Arachis hypogaea	-40.6	-28.42	AUCUAACGACUCUCAGAUAUCA	22
ahy-miR3509-5p	MIMAT0016331	Arachis hypogaea	-42.3	-29.61	AUACUUGAGAGCCGUUAGAUGA	22
ahy-miR3510	MIMAT0016333	Arachis hypogaea	-42.4	-29.68	UUAUACCAUCUUGCGAGACUGA	22
ahy-miR3511-3p	MIMAT0016335	Arachis hypogaea	-39.6	-27.72	UGUUACUAUGGCAUCUGGUAA	21
ahy-miR3511-5p	MIMAT0016334	Arachis hypogaea	-46	-32.2	GCCAGGGCCAUGAAUGCAGA	20
ahy-miR3512	MIMAT0016336	Arachis hypogaea	-33.9	-23.73	CGCAAAUGAUGACAAAUAGA	20
ahy-miR3513-3p	MIMAT0016338	Arachis hypogaea	-30.7	-21.49	UUGAUAAGAUAGAAAUUGUAU	21
ahy-miR3513-5p	MIMAT0016337	Arachis hypogaea	-33.5	-23.45	UUAAUUUCUGAGUUUGUCAUC	21
ahy-miR3514-3p	MIMAT0016340	Arachis hypogaea	-39.6	-27.72	UCACCGUUAAUACAGAAUCCUU	22
ahy-miR3514-5p	MIMAT0016339	Arachis hypogaea	-42	-29.4	AGGAUUCUGUAUUAACGGUGGA	22
ahy-miR3515	MIMAT0016341	Arachis hypogaea	-33.8	-23.66	AAUGUAGAAAAUGAACGGUAU	21
ahy-miR3516	MIMAT0016342	Arachis hypogaea	-41.6	-29.12	GCUGGGUGAUAUUGACAGAAG	21
ahy-miR3517	MIMAT0016343	Arachis hypogaea	-46.5	-32.55	CUGACCACUGUGAUCCCGGAA	21
ahy-miR3518	MIMAT0016344	Arachis hypogaea	-41.8	-29.26	UGACCUUUGGGGAUAUUCGUG	21
ahy-miR3519	MIMAT0016345	Arachis hypogaea	-36.8	-25.76	UCAAUCAAUGACAGCAUUUCA	21
ahy-miR3520-3p	MIMAT0016347	Arachis hypogaea	-37.3	-26.11	AAGGGAGACGUUUGAAUUAUC	21
ahy-miR3520-5p	MIMAT0016346	Arachis hypogaea	-39.9	-27.93	AGGUGAUGGUGAAUAUCUUAUC	22
ahy-miR3521	MIMAT0016348	Arachis hypogaea	-40.2	-28.14	UGGUGAGUCGUAUACAUACUG	21
ahy-miR398	MIMAT0016327	Arachis hypogaea	-44.8	-31.36	UGUGUUCUCAGGUCACCCCU	20
ahy-miR408-5p	MIMAT0016328	Arachis hypogaea	-47	-32.9	CUGGGAACAGGCAGAGCAUGA	21
aly-miR156h,ath-miR156h	MIMAT0017411,MIMAT0001013	Arabidopsis lyrata,Arabidopsis thaliana	-39.3	-27.51	UGACAGAAGAAAGAGAGCAC	20
aly-miR158a,ath-miR158a	MIMAT0017422,MIMAT0000176	Arabidopsis lyrata,Arabidopsis thaliana	-37.8	-26.46	UCCCAAAUGUAGACAAAGCA	20
aly-miR159b,ath-miR159b	MIMAT0017426,MIMAT0000207	Arabidopsis lyrata,Arabidopsis thaliana	-41.2	-28.84	UUUGGAUUGAAGGGAGCUCUU	21
aly-miR159c,ath-miR159c	MIMAT0017428,MIMAT0001015	Arabidopsis lyrata,Arabidopsis thaliana	-43.6	-30.52	UUUGGAUUGAAGGGAGCUCCU	21
aly-miR161.2,ath-miR161.2	MIMAT0017441,MIMAT0006779	Arabidopsis lyrata,Arabidopsis thaliana	-36.8	-25.76	UCAAUGCAUUGAAAGUGACUA	21
aly-miR164c,ath-miR164c	MIMAT0017453,MIMAT0001017	Arabidopsis lyrata,Arabidopsis thaliana	-49.7	-34.79	UGGAGAAGCAGGGCACGUGCG	21
aly-miR167c,ath-miR167c	MIMAT0017477,MIMAT0001018	Arabidopsis lyrata,Arabidopsis thaliana	-42.5	-29.75	UAAGCUGCCAGCAUGAUCUUG	21
aly-miR170,ath-miR170	MIMAT0017514,MIMAT0000201	Arabidopsis lyrata,Arabidopsis thaliana	-40	-28	UGAUUGAGCCGUGUCAAUAUC	21
aly-miR172c,aly-miR172d,ath-miR172c,ath-miR172d	MIMAT0017526,MIMAT0017528,MIMAT0000922,MIMAT0000923	Arabidopsis lyrata,Arabidopsis thaliana	-40.4	-28.28	AGAAUCUUGAUGAUGCUGCAG	21
aly-miR172e*,ath-miR172b*	MIMAT0017529,MIMAT0000204	Arabidopsis lyrata,Arabidopsis thaliana	-38.1	-26.67	GCAGCACCAUUAAGAUUCAC	20
aly-miR173,ath-miR173	MIMAT0017531,MIMAT0000206	Arabidopsis lyrata,Arabidopsis thaliana	-42.9	-30.03	UUCGCUUGCAGAGAGAAAUCAC	22
aly-miR2112*,ath-miR2112-5p	MIMAT0017661,MIMAT0011154	Arabidopsis lyrata,Arabidopsis thaliana	-38.7	-27.09	CGCAAAUGCGGAUAUCAAUGU	21
aly-miR2112,ath-miR2112-3p	MIMAT0017662,MIMAT0011155	Arabidopsis lyrata,Arabidopsis thaliana	-38.6	-27.02	CUUUAUAUCCGCAUUUGCGCA	21
aly-miR391,ath-miR391	MIMAT0017537,MIMAT0000933	Arabidopsis lyrata,Arabidopsis thaliana	-47.2	-33.04	UUCGCAGGAGAGAUAGCGCCA	21
aly-miR395b,aly-miR395f,aly-miR395h,ath-miR395b,ath-miR395c,ath-miR395f	MIMAT0017548,MIMAT0017556,MIMAT0017668,MIMAT0000939,MIMAT0000940,MIMAT0000943	Arabidopsis lyrata,Arabidopsis thaliana	-45.6	-31.92	CUGAAGUGUUUGGGGGGACUC	21
aly-miR398b,ath-miR398b,ath-miR398c	MIMAT0017568,MIMAT0000949,MIMAT0000950	Arabidopsis lyrata,Arabidopsis thaliana	-46.9	-32.83	UGUGUUCUCAGGUCACCCCUG	21
aly-miR399e,ath-miR399e	MIMAT0017580,MIMAT0000955	Arabidopsis lyrata,Arabidopsis thaliana	-43.6	-30.52	UGCCAAAGGAGAUUUGCCUCG	21
aly-miR400,ath-miR400	MIMAT0017583,MIMAT0001001	Arabidopsis lyrata,Arabidopsis thaliana	-34.6	-24.22	UAUGAGAGUAUUAUAAGUCAC	21
aly-miR472,ath-miR472	MIMAT0017590,MIMAT0003931	Arabidopsis lyrata,Arabidopsis thaliana	-45.2	-31.64	UUUUUCCUACUCCGCCCAUACC	22
aly-miR781,ath-miR781	MIMAT0017597,MIMAT0003940	Arabidopsis lyrata,Arabidopsis thaliana	-35	-24.5	UUAGAGUUUUCUGGAUACUUA	21
aly-miR828,ath-miR828	MIMAT0017609,MIMAT0004244	Arabidopsis lyrata,Arabidopsis thaliana	-38	-26.6	UCUUGCUUAAAUGAGUAUUCCA	22
aly-miR833-3p,ath-miR833-3p	MIMAT0017616,MIMAT0004253	Arabidopsis lyrata,Arabidopsis thaliana	-40.3	-28.21	UAGACCGAUGUCAACAAACAAG	22
aly-miR834,ath-miR834	MIMAT0017618,MIMAT0004254	Arabidopsis lyrata,Arabidopsis thaliana	-45.4	-31.78	UGGUAGCAGUAGCGGUGGUAA	21
aly-miR835-5p,ath-miR835-5p	MIMAT0017619,MIMAT0004255	Arabidopsis lyrata,Arabidopsis thaliana	-33.8	-23.66	UUCUUGCAUAUGUUCUUUAUC	21
aly-miR842,ath-miR842	MIMAT0017628,MIMAT0004264	Arabidopsis lyrata,Arabidopsis thaliana	-44.9	-31.43	UCAUGGUCAGAUCCGUCAUCC	21
aly-miR846,ath-miR846	MIMAT0017636,MIMAT0004269	Arabidopsis lyrata,Arabidopsis thaliana	-34	-23.8	UUGAAUUGAAGUGCUUGAAUU	21
aly-miR857,ath-miR857	MIMAT0017644,MIMAT0004301	Arabidopsis lyrata,Arabidopsis thaliana	-34.4	-24.08	UUUUGUAUGUUGAAGGUGUAU	21
aly-miR858,ath-miR858	MIMAT0017645,MIMAT0004302	Arabidopsis lyrata,Arabidopsis thaliana	-39.5	-27.65	UUUCGUUGUCUGUUCGACCUU	21
aqc-miR156b,aqc-miR156a,aly-miR157d,ath-miR157d	MIMAT0012550,MIMAT0012551,MIMAT0017419,MIMAT0000175	Aquilegia caerulea,Arabidopsis lyrata,Arabidopsis thaliana	-39.9	-27.93	UGACAGAAGAUAGAGAGCAC	20
ath-miR158b	MIMAT0001014	Arabidopsis thaliana	-38.7	-27.09	CCCCAAAUGUAGACAAAGCA	20
ath-miR161.1	MIMAT0000181	Arabidopsis thaliana	-43	-30.1	UGAAAGUGACUACAUCGGGGU	21
ath-miR163	MIMAT0000184	Arabidopsis thaliana	-46.1	-32.27	UUGAAGAGGACUUGGAACUUCGAU	24
ath-miR165a,ath-miR165b	MIMAT0000187,MIMAT0000188	Arabidopsis thaliana	-51.1	-35.77	UCGGACCAGGCUUCAUCCCCC	21
ath-miR169g*	MIMAT0000912	Arabidopsis thaliana	-46.9	-32.83	UCCGGCAAGUUGACCUUGGCU	21
ath-miR1886.1	MIMAT0007853	Arabidopsis thaliana	-38.6	-27.02	UGAGAGAAGUGAGAUGAAAUC	21
ath-miR1886.2	MIMAT0012129	Arabidopsis thaliana	-35.7	-24.99	UGAGAUGAAAUCUUUGAUUGG	21
ath-miR1886.3	MIMAT0013773	Arabidopsis thaliana	-30	-21	AAUUAAAGAUUUCAUCUUACU	21
ath-miR1887	MIMAT0007854	Arabidopsis thaliana	-37.9	-26.53	UACUAAGUAGAGUCUAAGAGA	21
ath-miR1888	MIMAT0007855	Arabidopsis thaliana	-32.2	-22.54	UAAGUUAAGAUUUGUGAAGAA	21
ath-miR2111b*	MIMAT0011153	Arabidopsis thaliana	-42.3	-29.61	AUCCUCGGGAUACAGUUUACC	21
ath-miR2933a,ath-miR2933b	MIMAT0014136,MIMAT0014137	Arabidopsis thaliana	-43.4	-30.38	GAAAUCGGAGAGGAAAUUCGCC	22
ath-miR2934-3p	MIMAT0020364	Arabidopsis thaliana	-37.6	-26.32	CAUCCAAGGUGUUUGUAGAAA	21
ath-miR2934-5p	MIMAT0014138	Arabidopsis thaliana	-42.3	-29.61	UCUUUCUGCAAACGCCUUGGA	21
ath-miR2936	MIMAT0014140	Arabidopsis thaliana	-44.1	-30.87	CUUGAGAGAGAGAACACAGACG	22
ath-miR2937	MIMAT0014141	Arabidopsis thaliana	-40.5	-28.35	AUAAGAGCUGUUGAAGGAGUC	21
ath-miR2938	MIMAT0014142	Arabidopsis thaliana	-41.4	-28.98	GAUCUUUUGAGAGGGUUCCAG	21
ath-miR2939	MIMAT0014143	Arabidopsis thaliana	-40.3	-28.21	UAACGCACAACACUAAGCCAU	21
ath-miR3434	MIMAT0017737	Arabidopsis thaliana	-33.7	-23.59	ACUUGGCUGAUUCUAUUAUU	20
ath-miR3434*	MIMAT0017738	Arabidopsis thaliana	-41	-28.7	UCAGAGUAUCAGCCAUGUGA	20
ath-miR3440b-3p	MIMAT0017946	Arabidopsis thaliana	-44.9	-31.43	UGGAUUGGUCAAGGGAAGCGU	21
ath-miR3440b-5p	MIMAT0017945	Arabidopsis thaliana	-42.2	-29.54	UUUUCUUGGCCCAUCCACUUC	21
ath-miR3932a,ath-miR3932b	MIMAT0018346,MIMAT0018347	Arabidopsis thaliana	-36.6	-25.62	AACUUUGUGAUGACAACGAAG	21
ath-miR3933	MIMAT0018348	Arabidopsis thaliana	-40.7	-28.49	AGAAGCAAAAUGACGACUCGG	21
ath-miR397b	MIMAT0000947	Arabidopsis thaliana	-39.6	-27.72	UCAUUGAGUGCAUCGUUGAUG	21
ath-miR401	MIMAT0001002	Arabidopsis thaliana	-44.6	-31.22	CGAAACUGGUGUCGACCGACA	21
ath-miR402	MIMAT0001003	Arabidopsis thaliana	-43	-30.1	UUCGAGGCCUAUUAAACCUCUG	22
ath-miR404	MIMAT0001005	Arabidopsis thaliana	-54.1	-37.87	AUUAACGCUGGCGGUUGCGGCAGC	24
ath-miR405a,ath-miR405b,ath-miR405d	MIMAT0001006,MIMAT0001007,MIMAT0001008	Arabidopsis thaliana	-46.9	-32.83	AUGAGUUGGGUCUAACCCAUAACU	24
ath-miR406	MIMAT0001009	Arabidopsis thaliana	-36.2	-25.34	UAGAAUGCUAUUGUAAUCCAG	21
ath-miR407	MIMAT0001010	Arabidopsis thaliana	-30	-21	UUUAAAUCAUAUACUUUUGGU	21
ath-miR413	MIMAT0001321	Arabidopsis thaliana	-37.9	-26.53	AUAGUUUCUCUUGUUCUGCAC	21
ath-miR414	MIMAT0001322	Arabidopsis thaliana	-39.3	-27.51	UCAUCUUCAUCAUCAUCGUCA	21
ath-miR415	MIMAT0001323	Arabidopsis thaliana	-38.7	-27.09	AACAGAGCAGAAACAGAACAU	21
ath-miR416	MIMAT0001324	Arabidopsis thaliana	-41.1	-28.77	GGUUCGUACGUACACUGUUCA	21
ath-miR417	MIMAT0001325	Arabidopsis thaliana	-37.2	-26.04	GAAGGUAGUGAAUUUGUUCGA	21
ath-miR418	MIMAT0001326	Arabidopsis thaliana	-38.5	-26.95	UAAUGUGAUGAUGAACUGACC	21
ath-miR419	MIMAT0001327	Arabidopsis thaliana	-38.2	-26.74	UUAUGAAUGCUGAGGAUGUUG	21
ath-miR420	MIMAT0001328	Arabidopsis thaliana	-36	-25.2	UAAACUAAUCACGGAAAUGCA	21
ath-miR4221	MIMAT0017942	Arabidopsis thaliana	-38.6	-27.02	UUUUCCUCUGUUGAAUUCUUGC	22
ath-miR4227	MIMAT0017943	Arabidopsis thaliana	-41.6	-29.12	UCACUGGUACCAAUCAUUCCA	21
ath-miR4228	MIMAT0017944	Arabidopsis thaliana	-43.4	-30.38	AUAGCCUUGAACGCCGUCGUU	21
ath-miR4239	MIMAT0017947	Arabidopsis thaliana	-36.9	-25.83	UUUGUUAUUUUCGCAUGCUCC	21
ath-miR4240	MIMAT0017948	Arabidopsis thaliana	-40	-28	UGACUAGACCCGUAACAUUAC	21
ath-miR4243	MIMAT0017949	Arabidopsis thaliana	-32.8	-22.96	UUGAAAUUGUAGAUUUCGUAC	21
ath-miR426	MIMAT0001337	Arabidopsis thaliana	-34.2	-23.94	UUUUGGAAAUUUGUCCUUACG	21
ath-miR447a,ath-miR447b	MIMAT0002113,MIMAT0002114	Arabidopsis thaliana	-42.3	-29.61	UUGGGGACGAGAUGUUUUGUUG	22
ath-miR447a.2	MIMAT0020345	Arabidopsis thaliana	-32.6	-22.82	UAUGGAAGAAAUUGUAGUAUU	21
ath-miR447c-3p	MIMAT0002115	Arabidopsis thaliana	-42.3	-29.61	UUGGGGACGACAUCUUUUGUUG	22
ath-miR447c-5p	MIMAT0020346	Arabidopsis thaliana	-39.5	-27.65	CCCCUUACAAUGUCGAGUAAA	21
ath-miR5012	MIMAT0020516	Arabidopsis thaliana	-37.7	-26.39	UUUUACUGCUACUUGUGUUCC	21
ath-miR5013	MIMAT0020517	Arabidopsis thaliana	-38.9	-27.23	UUUGUGACAUCUAGGUGCUUU	21
ath-miR5014	MIMAT0020518	Arabidopsis thaliana	-32.3	-22.61	UUGUACAAAUUUAAGUGUACG	21
ath-miR5015a	MIMAT0020519	Arabidopsis thaliana	-38.2	-26.74	UUGGUGUUAUGUGUAGUCUUC	21
ath-miR5015b	MIMAT0020526	Arabidopsis thaliana	-37.4	-26.18	UCUGUUGUUGUUGGUGUUAUG	21
ath-miR5016	MIMAT0020520	Arabidopsis thaliana	-38.9	-27.23	UUCUUGUGGAUUCCUUGGAAA	21
ath-miR5017	MIMAT0020521	Arabidopsis thaliana	-30.2	-21.14	UUAUACCAAAUUAAUAGCAAA	21
ath-miR5018	MIMAT0020522	Arabidopsis thaliana	-46.8	-32.76	UUAAAGCUCCACCAUGAGUCCAAU	24
ath-miR5019	MIMAT0020523	Arabidopsis thaliana	-35.9	-25.13	UGUUGGGAAAGAAAAACUCUU	21
ath-miR5020a	MIMAT0020524	Arabidopsis thaliana	-43.5	-30.45	UGGAAGAAGGUGAGACUUGCA	21
ath-miR5020b	MIMAT0020529	Arabidopsis thaliana	-41.4	-28.98	AUGGCAUGAAAGAAGGUGAGA	21
ath-miR5021	MIMAT0020525	Arabidopsis thaliana	-33.4	-23.38	UGAGAAGAAGAAGAAGAAAA	20
ath-miR5022	MIMAT0020527	Arabidopsis thaliana	-41.3	-28.91	GUCAUGGGGUAUGAUCGAAUG	21
ath-miR5023	MIMAT0020528	Arabidopsis thaliana	-45	-31.5	AUUGGUAGUGGAUAAGGGGGC	21
ath-miR5024	MIMAT0020530	Arabidopsis thaliana	-40.4	-28.28	AUGACAAGGCCAAGAUAUAACA	22
ath-miR5025	MIMAT0020531	Arabidopsis thaliana	-35.4	-24.78	ACUGUAUAUAUGUAAGUGACA	21
ath-miR5026	MIMAT0020532	Arabidopsis thaliana	-40.3	-28.21	ACUCAUAAGAUCGUGACACGU	21
ath-miR5027	MIMAT0020533	Arabidopsis thaliana	-42.3	-29.61	ACCGGUUGGAACUUGCCUUAA	21
ath-miR5028	MIMAT0020534	Arabidopsis thaliana	-36.6	-25.62	AAUUGGGUUUAUGCUAGAGUU	21
ath-miR5029	MIMAT0020535	Arabidopsis thaliana	-39	-27.3	AAUGAGAGAGAACACUGCAAA	21
ath-miR771	MIMAT0003930	Arabidopsis thaliana	-51.8	-36.26	UGAGCCUCUGUGGUAGCCCUCA	22
ath-miR773	MIMAT0003932	Arabidopsis thaliana	-39.7	-27.79	UUUGCUUCCAGCUUUUGUCUC	21
ath-miR773b	MIMAT0017736	Arabidopsis thaliana	-37.7	-26.39	UUUGAUUCCAGCUUUUGUCUC	21
ath-miR773b*	MIMAT0017735	Arabidopsis thaliana	-36.4	-25.48	GGCAAUAACUUGAGCAAACA	20
ath-miR774	MIMAT0003933	Arabidopsis thaliana	-42.9	-30.03	UUGGUUACCCAUAUGGCCAUC	21
ath-miR774b	MIMAT0017739	Arabidopsis thaliana	-40	-28	UGAGAUGAAGAUAUGGGUGAU	21
ath-miR774b*	MIMAT0017740	Arabidopsis thaliana	-35.5	-24.85	CAUCCAUAUUUUCAUCUCGAA	21
ath-miR775	MIMAT0003934	Arabidopsis thaliana	-42.2	-29.54	UUCGAUGUCUAGCAGUGCCA	20
ath-miR776	MIMAT0003935	Arabidopsis thaliana	-35	-24.5	UCUAAGUCUUCUAUUGAUGUU	21
ath-miR777	MIMAT0003936	Arabidopsis thaliana	-40.4	-28.28	UACGCAUUGAGUUUCGUUGCUU	22
ath-miR778	MIMAT0003937	Arabidopsis thaliana	-41.4	-28.98	UGGCUUGGUUUAUGUACACCG	21
ath-miR779.1	MIMAT0003938	Arabidopsis thaliana	-41.5	-29.05	UUCUGCUAUGUUGCUGCUCAU	21
ath-miR779.2	MIMAT0004329	Arabidopsis thaliana	-35.7	-24.99	UGAUUGGAAAUUUCGUUGACU	21
ath-miR780.1	MIMAT0004218	Arabidopsis thaliana	-45.9	-32.13	UCUAGCAGCUGUUGAGCAGGU	21
ath-miR780.2	MIMAT0003939	Arabidopsis thaliana	-38.8	-27.16	UUCUUCGUGAAUAUCUGGCAU	21
ath-miR782	MIMAT0003941	Arabidopsis thaliana	-38.4	-26.88	ACAAACACCUUGGAUGUUCUU	21
ath-miR783	MIMAT0003942	Arabidopsis thaliana	-39	-27.3	AAGCUUUGCUCGUUCAUGUUC	21
ath-miR822	MIMAT0004239	Arabidopsis thaliana	-43.4	-30.38	UGCGGGAAGCAUUUGCACAUG	21
ath-miR823	MIMAT0004240	Arabidopsis thaliana	-39.9	-27.93	UGGGUGGUGAUCAUAUAAGAU	21
ath-miR825	MIMAT0004241	Arabidopsis thaliana	-40.2	-28.14	UUCUCAAGAAGGUGCAUGAAC	21
ath-miR826	MIMAT0004242	Arabidopsis thaliana	-41	-28.7	UAGUCCGGUUUUGGAUACGUG	21
ath-miR827	MIMAT0004243	Arabidopsis thaliana	-36.9	-25.83	UUAGAUGACCAUCAACAAACU	21
ath-miR829.1	MIMAT0004245	Arabidopsis thaliana	-44.9	-31.43	AGCUCUGAUACCAAAUGAUGGAAU	24
ath-miR829.2	MIMAT0004246	Arabidopsis thaliana	-33.9	-23.73	CAAAUUAAAGCUUCAAGGUAG	21
ath-miR830	MIMAT0004248	Arabidopsis thaliana	-33.3	-23.31	UAACUAUUUUGAGAAGAAGUG	21
ath-miR830*	MIMAT0004247	Arabidopsis thaliana	-37.8	-26.46	UCUUCUCCAAAUAGUUUAGGUU	22
ath-miR831	MIMAT0004249	Arabidopsis thaliana	-41	-28.7	UGAUCUCUUCGUACUCUUCUUG	22
ath-miR832-3p	MIMAT0004251	Arabidopsis thaliana	-39.9	-27.93	UUGAUUCCCAAUCCAAGCAAG	21
ath-miR832-5p	MIMAT0004250	Arabidopsis thaliana	-44.7	-31.29	UGCUGGGAUCGGGAAUCGAAA	21
ath-miR833-5p	MIMAT0004252	Arabidopsis thaliana	-41.6	-29.12	UGUUUGUUGUACUCGGUCUAGU	22
ath-miR835-3p	MIMAT0004256	Arabidopsis thaliana	-39.5	-27.65	UGGAGAAGAUACGCAAGAAAG	21
ath-miR836	MIMAT0004257	Arabidopsis thaliana	-48.9	-34.23	UCCUGUGUUUCCUUUGAUGCGUGG	24
ath-miR837-3p	MIMAT0004259	Arabidopsis thaliana	-33.8	-23.66	AAACGAACAAAAAACUGAUGG	21
ath-miR837-5p	MIMAT0004258	Arabidopsis thaliana	-35.6	-24.92	AUCAGUUUCUUGUUCGUUUCA	21
ath-miR838	MIMAT0004260	Arabidopsis thaliana	-36.5	-25.55	UUUUCUUCUACUUCUUGCACA	21
ath-miR839	MIMAT0004261	Arabidopsis thaliana	-41.7	-29.19	UACCAACCUUUCAUCGUUCCC	21
ath-miR840	MIMAT0004262	Arabidopsis thaliana	-41.2	-28.84	ACACUGAAGGACCUAAACUAAC	22
ath-miR841	MIMAT0004263	Arabidopsis thaliana	-40.5	-28.35	UACGAGCCACUUGAAACUGAA	21
ath-miR841b	MIMAT0017741	Arabidopsis thaliana	-42.9	-30.03	UACGAGCCACUGGAAACUGAA	21
ath-miR841b*	MIMAT0017742	Arabidopsis thaliana	-37.2	-26.04	CAAUUUCUAGUGGGUCGUAUU	21
ath-miR843	MIMAT0004265	Arabidopsis thaliana	-40.8	-28.56	UUUAGGUCGAGCUUCAUUGGA	21
ath-miR844	MIMAT0004266	Arabidopsis thaliana	-37	-25.9	UGGUAAGAUUGCUUAUAAGCU	21
ath-miR844*	MIMAT0004267	Arabidopsis thaliana	-35.1	-24.57	UUAUAAGCCAUCUUACUAGUU	21
ath-miR845a	MIMAT0004268	Arabidopsis thaliana	-40.8	-28.56	CGGCUCUGAUACCAAUUGAUG	21
ath-miR845b	MIMAT0004317	Arabidopsis thaliana	-40.8	-28.56	UCGCUCUGAUACCAAAUUGAUG	22
ath-miR847	MIMAT0004278	Arabidopsis thaliana	-40.5	-28.35	UCACUCCUCUUCUUCUUGAUG	21
ath-miR848	MIMAT0004270	Arabidopsis thaliana	-47.3	-33.11	UGACAUGGGACUGCCUAAGCUA	22
ath-miR849	MIMAT0004271	Arabidopsis thaliana	-34.7	-24.29	UAACUAAACAUUGGUGUAGUA	21
ath-miR850	MIMAT0004272	Arabidopsis thaliana	-40.6	-28.42	UAAGAUCCGGACUACAACAAAG	22
ath-miR851-3p	MIMAT0004274	Arabidopsis thaliana	-43.4	-30.38	UGGGUGGCAAACAAAGACGAC	21
ath-miR851-5p	MIMAT0004273	Arabidopsis thaliana	-44.9	-31.43	UCUCGGUUCGCGAUCCACAAG	21
ath-miR852	MIMAT0004275	Arabidopsis thaliana	-39.4	-27.58	AAGAUAAGCGCCUUAGUUCUG	21
ath-miR853	MIMAT0004276	Arabidopsis thaliana	-45.8	-32.06	UCCCCUCUUUAGCUUGGAGAAG	22
ath-miR854a,ath-miR854b,ath-miR854c,ath-miR854d,ath-miR854e	MIMAT0004280,MIMAT0004281,MIMAT0004282,MIMAT0004283,MIMAT0018504	Arabidopsis thaliana	-47	-32.9	GAUGAGGAUAGGGAGGAGGAG	21
ath-miR855	MIMAT0004279	Arabidopsis thaliana	-39.4	-27.58	AGCAAAAGCUAAGGAAAAGGAA	22
ath-miR856	MIMAT0004300	Arabidopsis thaliana	-39.4	-27.58	UAAUCCUACCAAUAACUUCAGC	22
ath-miR859	MIMAT0004303	Arabidopsis thaliana	-39.1	-27.37	UCUCUCUGUUGUGAAGUCAAA	21
ath-miR860	MIMAT0004304	Arabidopsis thaliana	-35.5	-24.85	UCAAUAGAUUGGACUAUGUAU	21
ath-miR861-3p	MIMAT0004306	Arabidopsis thaliana	-39.9	-27.93	GAUGGAUAUGUCUUCAAGGAC	21
ath-miR861-5p	MIMAT0004305	Arabidopsis thaliana	-39.5	-27.65	CCUUGGAGAAAUAUGCGUCAA	21
ath-miR862-3p	MIMAT0004308	Arabidopsis thaliana	-38.5	-26.95	AUAUGCUGGAUCUACUUGAAG	21
ath-miR862-5p	MIMAT0004307	Arabidopsis thaliana	-44.4	-31.08	UCCAAUAGGUCGAGCAUGUGC	21
ath-miR863-3p	MIMAT0004310	Arabidopsis thaliana	-36.9	-25.83	UUGAGAGCAACAAGACAUAAU	21
ath-miR863-5p	MIMAT0004309	Arabidopsis thaliana	-34.9	-24.43	UUAUGUCUUGUUGAUCUCAAU	21
ath-miR864-3p	MIMAT0004312	Arabidopsis thaliana	-34.5	-24.15	UAAAGUCAAUAAUACCUUGAAG	22
ath-miR864-5p	MIMAT0004311	Arabidopsis thaliana	-37.1	-25.97	UCAGGUAUGAUUGACUUCAAA	21
ath-miR865-3p	MIMAT0004314	Arabidopsis thaliana	-31.9	-22.33	UUUUUCCUCAAAUUUAUCCAA	21
ath-miR865-5p	MIMAT0004313	Arabidopsis thaliana	-33.6	-23.52	AUGAAUUUGGAUCUAAUUGAG	21
ath-miR866-3p	MIMAT0004316	Arabidopsis thaliana	-34.6	-24.22	ACAAAAUCCGUCUUUGAAGA	20
ath-miR866-5p	MIMAT0004315	Arabidopsis thaliana	-35.7	-24.99	UCAAGGAACGGAUUUUGUUAA	21
ath-miR867	MIMAT0004318	Arabidopsis thaliana	-34.6	-24.22	UUGAACAUGGUUUAUUAGGAA	21
ath-miR868-3p	MIMAT0004319	Arabidopsis thaliana	-36.9	-25.83	CUUCUUAAGUGCUGAUAAUGC	21
ath-miR868-5p	MIMAT0020355	Arabidopsis thaliana	-38.1	-26.67	UCAUGUCGUAAUAGUAGUCAC	21
ath-miR869.1	MIMAT0004320	Arabidopsis thaliana	-37.3	-26.11	AUUGGUUCAAUUCUGGUGUUG	21
ath-miR869.2	MIMAT0004321	Arabidopsis thaliana	-40.6	-28.42	UCUGGUGUUGAGAUAGUUGAC	21
ath-miR870	MIMAT0004322	Arabidopsis thaliana	-34.9	-24.43	UAAUUUGGUGUUUCUUCGAUC	21
bna-miR169g,bna-miR169h,bna-miR169i,bna-miR169j,bna-miR169k,bna-miR169l,vvi-miR169e	MIMAT0005618,MIMAT0005619,MIMAT0005620,MIMAT0005621,MIMAT0005622,MIMAT0005623,MIMAT0005680	Brassica napus,Vitis vinifera	-48.1	-33.67	UAGCCAAGGAUGACUUGCCUGC	22
bna-miR2111a*,aly-miR2111a*,bra-miR2111a*,ath-miR2111a*	MIMAT0011783,MIMAT0017658,MIMAT0016369,MIMAT0011151	Brassica napus,Arabidopsis lyrata,Brassica rapa,Arabidopsis thaliana	-47.3	-33.11	GUCCUCGGGAUGCGGAUUACC	21
bna-miR2111b,bna-miR2111a,mtr-miR2111h,mtr-miR2111i,mtr-miR2111j,mtr-miR2111k,mtr-miR2111l,mtr-miR2111m,mtr-miR2111n,mtr-miR2111o,mtr-miR2111p,mtr-miR2111q,mtr-miR2111r,mtr-miR2111s,mtr-miR2111a,mtr-miR2111b,mtr-miR2111c,mtr-miR2111d,mtr-miR2111e,mtr-miR2111f,aly-miR2111a,aly-miR2111b,lja-miR2111,bra-miR2111a,bra-miR2111b,tcc-miR2111,ath-miR2111a,ath-miR2111b	MIMAT0011780,MIMAT0011782,MIMAT0013289,MIMAT0013290,MIMAT0013291,MIMAT0013292,MIMAT0013293,MIMAT0013294,MIMAT0013295,MIMAT0013296,MIMAT0013297,MIMAT0013298,MIMAT0013299,MIMAT0013300,MIMAT0013356,MIMAT0013357,MIMAT0013358,MIMAT0013359,MIMAT0013360,MIMAT0013361,MIMAT0017657,MIMAT0017659,MIMAT0016366,MIMAT0016368,MIMAT0016370,MIMAT0020450,MIMAT0011150,MIMAT0011152	Brassica napus,Medicago truncatula,Arabidopsis lyrata,Lotus japonicus,Brassica rapa,Theobroma cacao,Arabidopsis thaliana	-39.5	-27.65	UAAUCUGCAUCCUGAGGUUUA	21
bol-miR824,bra-miR824,bna-miR824,aly-miR824,ath-miR824	MIMAT0005597,MIMAT0005598,MIMAT0005599,MIMAT0017603,MIMAT0004277	Brassica oleracea,Brassica rapa,Brassica napus,Arabidopsis lyrata,Arabidopsis thaliana	-41.6	-29.12	UAGACCAUUUGUGAGAAGGGA	21
ccl-miR167a,ctr-miR167,ccl-miR167b,gma-miR167g,bdi-miR167c,bdi-miR167d	MIMAT0014072,MIMAT0014081,MIMAT0014083,MIMAT0018307,MIMAT0020670,MIMAT0020677	Citrus clementine,Citrus trifoliata,Glycine max,Brachypodium distachyon	-47.2	-33.04	UGAAGCUGCCAGCAUGAUCUGA	22
crt-miR166a,csi-miR166b	MIMAT0014084,MIMAT0014091	Citrus reticulata,Citrus sinensis	-50	-35	UCGGACCAGGCUUCAUUCCCGU	22
crt-miR166b	MIMAT0014085	Citrus reticulata	-48.4	-33.88	UCGGACCAGGCUUCAUUCCCUU	22
csi-miR1515	MIMAT0018489	Citrus sinensis	-40.2	-28.14	UCAUUUUUGCGUGCAAUGAUCC	22
csi-miR160	MIMAT0014068	Citrus sinensis	-49.5	-34.65	GCCUGGCUCCCUGUAUGCCAU	21
csi-miR162*	MIMAT0017388	Citrus sinensis	-49.3	-34.51	UGGAGGCAGCGGUUCAUCGAUC	22
csi-miR169	MIMAT0014074	Citrus sinensis	-44	-30.8	GAGCCAAGAAUGACUUGCCGA	21
csi-miR172a*	MIMAT0017387	Citrus sinensis	-44.1	-30.87	GCAGCGUCCUCAAGAUUCACA	21
csi-miR172b	MIMAT0018457	Citrus sinensis	-40.8	-28.56	AGAAUCUUGAUGAUGCGGCAA	21
csi-miR172c	MIMAT0018458	Citrus sinensis	-43.7	-30.59	UGGAAUCUUGAUGAUGCUGCAG	22
csi-miR393	MIMAT0018460	Citrus sinensis	-43.2	-30.24	AUCCAAAGGGAUCGCAUUGAUC	22
csi-miR3946	MIMAT0018449	Citrus sinensis	-46.1	-32.27	UUGUAGAGAAAGAGAAGAGAGCAC	24
csi-miR3947-5p	MIMAT0018487	Citrus sinensis	-42.4	-29.68	UUAUUUCAGUAGACGACGUCACA	23
csi-miR3948	MIMAT0018488	Citrus sinensis	-57.2	-40.04	UGGAGUGGGAGUGGGAGUAGGGUG	24
csi-miR3949	MIMAT0018490	Citrus sinensis	-38.6	-27.02	UGAUGUUGAGGCAAAAAUGUAG	22
csi-miR3950	MIMAT0018491	Citrus sinensis	-35.5	-24.85	UUUUUCGGCAACAUGAUUUCU	21
csi-miR3951	MIMAT0018492	Citrus sinensis	-32.8	-22.96	UAGAUAAAGAUGAGAGAAAAA	21
csi-miR3952	MIMAT0018494	Citrus sinensis	-44.8	-31.36	UGAAGGGCCUUUCUAGAGCAC	21
csi-miR3953	MIMAT0018496	Citrus sinensis	-44.3	-31.01	UUGAGUUCUGCAAGCCGUCGA	21
csi-miR3954	MIMAT0018497	Citrus sinensis	-43.1	-30.17	UGGACAGAGAAAUCACGGUCA	21
csi-miR396c	MIMAT0018493	Citrus sinensis	-36.7	-25.69	UUCAAGAAAUCUGUGGGAAG	20
csi-miR472	MIMAT0018473	Citrus sinensis	-47	-32.9	UUUUCCCACACCUCCCAUCCC	21
csi-miR473	MIMAT0018474	Citrus sinensis	-48.6	-34.02	ACUCUCCCUCAAGGGCUUCGC	21
csi-miR477a	MIMAT0018475	Citrus sinensis	-47.4	-33.18	ACCUCCCUCGAAGGCUUCCAA	21
csi-miR477b	MIMAT0018476	Citrus sinensis	-47.2	-33.04	CUCUCCCUCAAGGGCUUCUCU	21
csi-miR477c	MIMAT0018477	Citrus sinensis	-44.5	-31.15	UCCCUCGAAGGCUUCCAAUAUA	22
csi-miR479	MIMAT0018478	Citrus sinensis	-43.3	-30.31	UGUGAUAUUGGUUCGGCUCAUC	22
csi-miR482a	MIMAT0018480	Citrus sinensis	-48.6	-34.02	UCUUCCCUAUGCCUCCCAUUCC	22
csi-miR482a*	MIMAT0018479	Citrus sinensis	-49.4	-34.58	AGUGGGAGCGUGGGGUAAGAAG	22
csi-miR482b	MIMAT0018481	Citrus sinensis	-52.6	-36.82	UCUUGCCCACCCCUCCCAUUCC	22
csi-miR482c	MIMAT0018495	Citrus sinensis	-47.8	-33.46	UUCCCUAGUCCCCCUAUUCCUA	22
csi-miR530a	MIMAT0018482	Citrus sinensis	-43.9	-30.73	UGCAUUUGCACCUGCACCUUG	21
csi-miR530b	MIMAT0018483	Citrus sinensis	-41.9	-29.33	UGCAUUUGCACCUGCAUCUUG	21
csi-miR535	MIMAT0018484	Citrus sinensis	-42.9	-30.03	UGACAAUGAGAGAGAGCACAC	21
csi-miR857	MIMAT0018486	Citrus sinensis	-41.9	-29.33	UUUUGAAUGUUGAAUGGUGGCUAU	24
ctr-miR166,csi-miR166a	MIMAT0014071,MIMAT0014090	Citrus trifoliata,Citrus sinensis	-52	-36.4	UCGGACCAGGCUUCAUUCCCCC	22
ctr-miR171	MIMAT0014082	Citrus trifoliata	-43.8	-30.66	UUGAGCCGCGUCAAUAUCUCC	21
ghr-miR156c	MIMAT0005808	Gossypium hirsutum	-41.8	-29.26	UGUCAGAAGAGAGUGAGCAC	20
ghr-miR2948-5p	MIMAT0014344	Gossypium hirsutum	-46.7	-32.69	UGUGGGAGAGUUGGGCAAGAAU	22
ghr-miR2949a	MIMAT0014345	Gossypium hirsutum	-41	-28.7	ACUUUUGAACUGGAUUUGCCGA	22
ghr-miR2949a*	MIMAT0015374	Gossypium hirsutum	-36.3	-25.41	UGCAAAUCCAGUCAAAAGUUA	21
ghr-miR2949b,ghr-miR2949c	MIMAT0014346,MIMAT0014347	Gossypium hirsutum	-41.2	-28.84	UCUUUUGAACUGGAUUUGCCGA	22
ghr-miR2950	MIMAT0014348	Gossypium hirsutum	-48.1	-33.67	UGGUGUGCAGGGGGUGGAAUA	21
ghr-miR3476	MIMAT0015653	Gossypium hirsutum	-44	-30.8	UGAACUGGGUUUGUUGGCUGC	21
ghr-miR3476*	MIMAT0015654	Gossypium hirsutum	-38.9	-27.23	AGCCAACAACAUCAGUUCUAA	21
ghr-miR399a,ghr-miR399b	MIMAT0005820,MIMAT0005821	Gossypium hirsutum	-44.1	-30.87	CGCCAAUGGAGAUUUGUCCGG	21
ghr-miR399c	MIMAT0014349	Gossypium hirsutum	-45.3	-31.71	UGCCAAAGGAGAGUUGGCCUU	21
ghr-miR479	MIMAT0014338	Gossypium hirsutum	-43.6	-30.52	CGUGAUAUUGGUUCGGCUCAUC	22
ghr-miR482a	MIMAT0014339	Gossypium hirsutum	-46.5	-32.55	UCUUUCCUACUCCUCCCAUACC	22
ghr-miR482b	MIMAT0014340	Gossypium hirsutum	-50.5	-35.35	UCUUGCCUACUCCACCCAUGCC	22
ghr-miR827a,ghr-miR827b,ghr-miR827c,csi-miR827,tcc-miR827	MIMAT0014341,MIMAT0014342,MIMAT0014343,MIMAT0018485,MIMAT0020449	Gossypium hirsutum,Citrus sinensis,Theobroma cacao	-36.9	-25.83	UUAGAUGACCAUCAACAAACA	21
gma-miR156d,gma-miR156e,gma-miR156c,ptc-miR156g,ptc-miR156h,ptc-miR156i,ptc-miR156j,mtr-miR156e,mtr-miR156f,mtr-miR156h,gra-miR157a,gra-miR157b,bna-miR156b,bna-miR156c,vvi-miR156f,vvi-miR156g,vvi-miR156i,sly-miR156a,sly-miR156b,sly-miR156c,bra-miR157a,bol-miR157a,rco-miR156f,rco-miR156g,rco-miR156h,aly-miR157a,aly-miR157b,aly-miR157c,ahy-miR156b-5p,tcc-miR156e,tcc-miR156f,ath-miR157a,ath-miR157b,…	MIMAT0001672,MIMAT0001673,MIMAT0001674,MIMAT0001896,MIMAT0001897,MIMAT0001898,MIMAT0001899,MIMAT0011081,MIMAT0011091,MIMAT0011099,MIMAT0005810,MIMAT0005811,MIMAT0005636,MIMAT0005639,MIMAT0005645,MIMAT0005646,MIMAT0005647,MIMAT0009138,MIMAT0009139,MIMAT0009140,MIMAT0010152,MIMAT0010169,MIMAT0014149,MIMAT0014150,MIMAT0014151,MIMAT0017413,MIMAT0017415,MIMAT0017417,MIMAT0016318,MIMAT0020373,MIMAT0020…	Glycine max,Populus trichocarpa,Medicago truncatula,Gossypium raimondii,Brassica napus,Vitis vinifera,Solanum lycopersicum,Brassica rapa,Brassica oleracea,Ricinus communis,Arabidopsis lyrata,Arachis hypogaea,Theobroma cacao,Arabidopsis thaliana	-40.9	-28.63	UUGACAGAAGAUAGAGAGCAC	21
gma-miR159a,ptc-miR159a,ptc-miR159b,ptc-miR159c,bna-miR159,vvi-miR159c,sly-miR159,bra-miR159a,mtr-miR159a,pvu-miR159a.1,rco-miR159,aly-miR159a,ahy-miR159,csi-miR159,ath-miR159a	MIMAT0001675,MIMAT0001901,MIMAT0001902,MIMAT0001903,MIMAT0005635,MIMAT0005650,MIMAT0009141,MIMAT0010153,MIMAT0011166,MIMAT0015301,MIMAT0014152,MIMAT0017424,MIMAT0016321,MIMAT0018450,MIMAT0000177	Glycine max,Populus trichocarpa,Brassica napus,Vitis vinifera,Solanum lycopersicum,Brassica rapa,Medicago truncatula,Phaseolus vulgaris,Ricinus communis,Arabidopsis lyrata,Arachis hypogaea,Citrus sinensis,Arabidopsis thaliana	-41.6	-29.12	UUUGGAUUGAAGGGAGCUCUA	21
gma-miR168,ptc-miR168a,ptc-miR168b,bna-miR168,vvi-miR168,ccl-miR168,crt-miR168,rco-miR168,aly-miR168a,aly-miR168b,tcc-miR168,ath-miR168a,ath-miR168b	MIMAT0001681,MIMAT0001949,MIMAT0001950,MIMAT0005625,MIMAT0005675,MIMAT0014073,MIMAT0014086,MIMAT0014168,MIMAT0017481,MIMAT0017483,MIMAT0020390,MIMAT0000198,MIMAT0000199	Glycine max,Populus trichocarpa,Brassica napus,Vitis vinifera,Citrus clementine,Citrus reticulata,Ricinus communis,Arabidopsis lyrata,Theobroma cacao,Arabidopsis thaliana	-48.8	-34.16	UCGCUUGGUGCAGGUCGGGAA	21
gma-miR171b-3p,csi-miR171b	MIMAT0007363,MIMAT0018455	Glycine max,Citrus sinensis	-40.5	-28.35	CGAGCCGAAUCAAUAUCACUC	21
mtr-miR1507	MIMAT0010031	Medicago truncatula	-42.4	-29.68	CCUCGUUCCAUACAUCAUCUAG	22
mtr-miR1507*	MIMAT0010030	Medicago truncatula	-39.5	-27.65	AGAGUUGUAUGGAACGAAAGAU	22
mtr-miR1509	MIMAT0010034	Medicago truncatula	-35.2	-24.64	UUAAUCUAGGAAAAUACGGUG	21
mtr-miR1509*	MIMAT0010035	Medicago truncatula	-36.9	-25.83	ACCGGAUUUCCUUGAUUAAAG	21
mtr-miR1509b	MIMAT0013333	Medicago truncatula	-36.4	-25.48	UUAAUCUAGGAAAUUACACUCG	22
mtr-miR1510a	MIMAT0010033	Medicago truncatula	-38.2	-26.74	CGGAGGAUUAGGUAAAACAAC	21
mtr-miR1510a*	MIMAT0010032	Medicago truncatula	-43.8	-30.66	UUGUCUUACCCAUUCCUCCCA	21
mtr-miR1510b	MIMAT0010029	Medicago truncatula	-45.6	-31.92	ACAUGGUCGGUAUCCCUGGAA	21
mtr-miR1510b*	MIMAT0010028	Medicago truncatula	-46.2	-32.34	CCAUGGAUCCCUACCAUGUGG	21
mtr-miR156g	MIMAT0011093	Medicago truncatula	-43	-30.1	UUGACAGAAGAUAGAGGGCAC	21
mtr-miR166b	MIMAT0011061	Medicago truncatula	-45.5	-31.85	UCGGACCAGGCUUCAUUCCUA	21
mtr-miR166d	MIMAT0011068	Medicago truncatula	-53.2	-37.24	UCGGGCCAGGCUUCAUCCCCC	21
mtr-miR168	MIMAT0011089	Medicago truncatula	-47.1	-32.97	UUGCUUGGUGCUGGUCGGGAA	21
mtr-miR169c,mtr-miR169k	MIMAT0011063,MIMAT0011118	Medicago truncatula	-46.7	-32.69	CAGCCAAGGGUGAUUUGCCGG	21
mtr-miR169d,mtr-miR169l	MIMAT0011064,MIMAT0011117	Medicago truncatula	-45.8	-32.06	AAGCCAAGGAUGACUUGCCGG	21
mtr-miR169e	MIMAT0011065	Medicago truncatula	-47.3	-33.11	GGAGCCAAGGAUGACUUGCCG	21
mtr-miR169f	MIMAT0011069	Medicago truncatula	-43.5	-30.45	AAGCCAAGGAUGACUUGCCUA	21
mtr-miR169h	MIMAT0011109	Medicago truncatula	-44.9	-31.43	GAGCCAAAGAUGACUUGCCGG	21
mtr-miR169i,mtr-miR169n,mtr-miR169o,bna-miR169m	MIMAT0011110,MIMAT0011122,MIMAT0011123,MIMAT0005624	Medicago truncatula,Brassica napus	-43.7	-30.59	UGAGCCAAAGAUGACUUGCCG	21
mtr-miR169m,vvi-miR169m,vvi-miR169p,vvi-miR169n,vvi-miR169q	MIMAT0011116,MIMAT0005685,MIMAT0005686,MIMAT0006549,MIMAT0006551	Medicago truncatula,Vitis vinifera	-47.3	-33.11	GAGCCAAGGAUGACUUGCCGG	21
mtr-miR169p	MIMAT0013248	Medicago truncatula	-50.6	-35.42	UGAGCCAGGAUGGCUUGCCGG	21
mtr-miR169q	MIMAT0013321	Medicago truncatula	-48.5	-33.95	UGAGCCAGGAUGACUUGCCGG	21
mtr-miR171	MIMAT0001655	Medicago truncatula	-40	-28	UGAUUGAGUCGUGCCAAUAUC	21
mtr-miR171b,vvi-miR171b	MIMAT0011066,MIMAT0005692	Medicago truncatula,Vitis vinifera	-41.5	-29.05	UGAUUGAGCCGCGUCAAUAUC	21
mtr-miR171c	MIMAT0011083	Medicago truncatula	-40.6	-28.42	UGAUUGAGCCGUGCCAAUAUU	21
mtr-miR172,bdi-miR172d,ghr-miR172	MIMAT0011086,MIMAT0012182,MIMAT0014333	Medicago truncatula,Brachypodium distachyon,Gossypium hirsutum	-42.8	-29.96	AGAAUCCUGAUGAUGCUGCAG	21
mtr-miR2086	MIMAT0010027	Medicago truncatula	-40.4	-28.28	GACAUGAAUGCAGAACUGGAA	21
mtr-miR2086*	MIMAT0010026	Medicago truncatula	-45	-31.5	CCAGUUCUGCGUUCAUGUCCC	21
mtr-miR2087	MIMAT0010036	Medicago truncatula	-42.5	-29.75	GAAGUAAAGAACCGGCUGCAG	21
mtr-miR2087*	MIMAT0010037	Medicago truncatula	-40.4	-28.28	CUGCAGUCGGUUUCUUACUUC	21
mtr-miR2088a	MIMAT0010038	Medicago truncatula	-39.6	-27.72	AGGCCUAGAUUACAUUGGAC	20
mtr-miR2088a*	MIMAT0010039	Medicago truncatula	-36.6	-25.62	UCCAAUGUAAUCUAGGUCUA	20
mtr-miR2088b	MIMAT0013504	Medicago truncatula	-38.8	-27.16	UCCAAUGUAAUCUAGGUCUAC	21
mtr-miR2089	MIMAT0010040	Medicago truncatula	-40.4	-28.28	UUACCUAUUCCACCAAUUCCAU	22
mtr-miR2089*	MIMAT0010041	Medicago truncatula	-38	-26.6	AGGAUUGGUGUAAUAGGUAAAA	22
mtr-miR2111g	MIMAT0013288	Medicago truncatula	-46.1	-32.27	AGCCUCGGAGUGCGGAUUAUC	21
mtr-miR2118	MIMAT0011318	Medicago truncatula	-44.4	-31.08	UUACCGAUUCCACCCAUUCCUA	22
mtr-miR2119	MIMAT0011168	Medicago truncatula	-44.8	-31.36	UCAAAGGGAGGUGUGGAGUAG	21
mtr-miR2199	MIMAT0011319	Medicago truncatula	-42.5	-29.75	UGAUACACUAGCACGGAUCAC	21
mtr-miR2585a,mtr-miR2585b,mtr-miR2585c,mtr-miR2585d,mtr-miR2585e	MIMAT0013249,MIMAT0013250,MIMAT0013322,MIMAT0013323,MIMAT0013324	Medicago truncatula	-44.4	-31.08	CAGGAUUAGCGAUUACAGGGAC	22
mtr-miR2586	MIMAT0013251	Medicago truncatula	-45.6	-31.92	CGAGGAGUGUCCGUGCUUCAU	21
mtr-miR2587a,mtr-miR2587b,mtr-miR2587c,mtr-miR2587d,mtr-miR2587e,mtr-miR2587f	MIMAT0013252,MIMAT0013253,MIMAT0013254,MIMAT0013255,MIMAT0013256,MIMAT0013257	Medicago truncatula	-42.9	-30.03	UUGACCGUUCAUAUGAACCCUG	22
mtr-miR2588a,mtr-miR2588b	MIMAT0013258,MIMAT0013259	Medicago truncatula	-40.1	-28.07	UAACACUGUGCAACUAAGUCC	21
mtr-miR2589	MIMAT0013260	Medicago truncatula	-49.7	-34.79	GGCAUCCACGUGUGCUUCACCG	22
mtr-miR2590a,mtr-miR2590b,mtr-miR2590c,mtr-miR2590d,mtr-miR2590e,mtr-miR2590f	MIMAT0013261,MIMAT0013262,MIMAT0013263,MIMAT0013264,MIMAT0013265,MIMAT0013266	Medicago truncatula	-39.2	-27.44	AUCUAAAGGUGAUUAUUGUGCC	22
mtr-miR2591	MIMAT0013267	Medicago truncatula	-46.4	-32.48	GGAACUUCUACGGUACACCUGC	22
mtr-miR2592b,mtr-miR2592c,mtr-miR2592d,mtr-miR2592e,mtr-miR2592f,mtr-miR2592i,mtr-miR2592j,mtr-miR2592o,mtr-miR2592p,mtr-miR2592q,mtr-miR2592r,mtr-miR2592a,mtr-miR2592g,mtr-miR2592h,mtr-miR2592k,mtr-miR2592l,mtr-miR2592m,mtr-miR2592n	MIMAT0013268,MIMAT0013269,MIMAT0013270,MIMAT0013271,MIMAT0013272,MIMAT0013273,MIMAT0013274,MIMAT0013275,MIMAT0013276,MIMAT0013277,MIMAT0013278,MIMAT0013349,MIMAT0013350,MIMAT0013351,MIMAT0013352,MIMAT0013353,MIMAT0013354,MIMAT0013355	Medicago truncatula	-38.4	-26.88	AAAUGCUUGAGUCCUGUUGUU	21
mtr-miR2592s	MIMAT0013279	Medicago truncatula	-36.2	-25.34	AAAUGCUUGAGUCAUGUUGUU	21
mtr-miR2593a,mtr-miR2593b,mtr-miR2593c	MIMAT0013280,MIMAT0013281,MIMAT0013282	Medicago truncatula	-32.5	-22.75	UUAAAUGAAUGAACCUAGAAU	21
mtr-miR2594a,mtr-miR2594b	MIMAT0013283,MIMAT0013284	Medicago truncatula	-48	-33.6	CCAUGGCCAAGGAUGCCAGAG	21
mtr-miR2595	MIMAT0013285	Medicago truncatula	-32.3	-22.61	UACAUUUUCUUCUUUAUGUCU	21
mtr-miR2596	MIMAT0013286	Medicago truncatula	-36.8	-25.76	UCUAUUUCAUUGUUCCACACA	21
mtr-miR2597	MIMAT0013287	Medicago truncatula	-37.6	-26.32	UUUGGUACUUCGUCGAUUUGA	21
mtr-miR2598	MIMAT0013301	Medicago truncatula	-40.4	-28.28	CUAAGGGUGAUUAUUCUGCCA	21
mtr-miR2599	MIMAT0013302	Medicago truncatula	-39.1	-27.37	UGGGUACAAGGAAUCUACUUU	21
mtr-miR2600	MIMAT0013303	Medicago truncatula	-40.1	-28.07	ACAUUAGCCAAUCACAAUGCC	21
mtr-miR2601	MIMAT0013304	Medicago truncatula	-42.9	-30.03	UAUUUGGUAUCGCUUUGGUCCC	22
mtr-miR2602a,mtr-miR2602b	MIMAT0013305,MIMAT0013306	Medicago truncatula	-45	-31.5	UGGCAGUGAUUGCCACGUCAU	21
mtr-miR2603	MIMAT0013307	Medicago truncatula	-44.3	-31.01	UUUGGUAUUGGUCCCUGCACUU	22
mtr-miR2604	MIMAT0013308	Medicago truncatula	-34.2	-23.94	UAAUUUUUAUGUGGGAGUGUU	21
mtr-miR2605	MIMAT0013309	Medicago truncatula	-33	-23.1	ACUUAGUUUAUAUGACCUAC	20
mtr-miR2606a,mtr-miR2606b,mtr-miR2606c	MIMAT0013310,MIMAT0013311,MIMAT0013312	Medicago truncatula	-36.4	-25.48	UACAAUUCCUUAGGUGCUUUU	21
mtr-miR2607	MIMAT0013313	Medicago truncatula	-35	-24.5	AUGUGAUUAUGUGAUAAGUGU	21
mtr-miR2608	MIMAT0013314	Medicago truncatula	-37.8	-26.46	GUUGUACAUAUAUCACUACUCU	22
mtr-miR2609a,mtr-miR2609b,mtr-miR2609c	MIMAT0013315,MIMAT0013316,MIMAT0013317	Medicago truncatula	-39.4	-27.58	UGGAAGUAAUAGGUUCUCACU	21
mtr-miR2610a,mtr-miR2610b	MIMAT0013318,MIMAT0013319	Medicago truncatula	-39.2	-27.44	AGAUUGAGACUUGUAUGGCUU	21
mtr-miR2611	MIMAT0013320	Medicago truncatula	-34.5	-24.15	UAUUUGUCAGUGUUUGAUGAA	21
mtr-miR2612a,mtr-miR2612b	MIMAT0013325,MIMAT0013326	Medicago truncatula	-38.5	-26.95	UGAUAGUGUCAACUAGUACAG	21
mtr-miR2613	MIMAT0013327	Medicago truncatula	-49	-34.3	CGGUCGCCGGUGGUCAAUGGU	21
mtr-miR2614	MIMAT0013328	Medicago truncatula	-40.4	-28.28	CGGUUCGACUCGUUAGGUUC	20
mtr-miR2615a,mtr-miR2615b,mtr-miR2615c	MIMAT0013329,MIMAT0013330,MIMAT0013331	Medicago truncatula	-37.9	-26.53	CCUGAUCGCAUUUUAAAAGGC	21
mtr-miR2616	MIMAT0013332	Medicago truncatula	-47.2	-33.04	AUUGGGUUUGGUUCGGGCGGAU	22
mtr-miR2617a,mtr-miR2617c,mtr-miR2617b	MIMAT0013334,MIMAT0013335,MIMAT0013336	Medicago truncatula	-41.8	-29.26	UGUAGUGUAGCAUGCCCGUU	20
mtr-miR2618a,mtr-miR2618b	MIMAT0013337,MIMAT0013338	Medicago truncatula	-37.3	-26.11	GUGAAUUCAGUUUACGUACGUU	22
mtr-miR2619	MIMAT0013339	Medicago truncatula	-39.1	-27.37	ACAUAGGAGGCUGUUUUGUAU	21
mtr-miR2620	MIMAT0013340	Medicago truncatula	-47.9	-33.53	UUCUGAUAGACACCGGCUCUGC	22
mtr-miR2621	MIMAT0013341	Medicago truncatula	-45.4	-31.78	AGCUUGGGCUAGGAAUUUGUGC	22
mtr-miR2622	MIMAT0013342	Medicago truncatula	-41.4	-28.98	UUUGUGUGCCAUCGUGAACUUA	22
mtr-miR2623	MIMAT0013343	Medicago truncatula	-44.2	-30.94	UCGGCUGUACUGUCCUUCAUG	21
mtr-miR2624a,mtr-miR2624b	MIMAT0013344,MIMAT0013345	Medicago truncatula	-46.6	-32.62	CGAAAGACGAGGUUGCCGGCU	21
mtr-miR2625	MIMAT0013346	Medicago truncatula	-47.2	-33.04	CCAUCGUGCCACGUUACGAUCC	22
mtr-miR2626	MIMAT0013347	Medicago truncatula	-41.8	-29.26	AACGUCGGGAUUUAGGGUGUU	21
mtr-miR2627	MIMAT0013348	Medicago truncatula	-42.7	-29.89	UUUCGGUAGUUAACUGCUGAGG	22
mtr-miR2628	MIMAT0013362	Medicago truncatula	-32.7	-22.89	CAUGAAAGAAUGAUGAGUAA	20
mtr-miR2629a,mtr-miR2629d,mtr-miR2629e,mtr-miR2629b,mtr-miR2629c,mtr-miR2629f,mtr-miR2629g	MIMAT0013363,MIMAT0013364,MIMAT0013365,MIMAT0013366,MIMAT0013367,MIMAT0013368,MIMAT0013369	Medicago truncatula	-38.1	-26.67	AGUUUUCCUCGGUAGUUAACU	21
mtr-miR2630a,mtr-miR2630b,mtr-miR2630c,mtr-miR2630w,mtr-miR2630x,mtr-miR2630y,mtr-miR2630d,mtr-miR2630e,mtr-miR2630f,mtr-miR2630g,mtr-miR2630h,mtr-miR2630i,mtr-miR2630j,mtr-miR2630k,mtr-miR2630l,mtr-miR2630m,mtr-miR2630n,mtr-miR2630o,mtr-miR2630p,mtr-miR2630q,mtr-miR2630r,mtr-miR2630s,mtr-miR2630t,mtr-miR2630u,mtr-miR2630v	MIMAT0013370,MIMAT0013371,MIMAT0013372,MIMAT0013373,MIMAT0013374,MIMAT0013375,MIMAT0013376,MIMAT0013377,MIMAT0013378,MIMAT0013379,MIMAT0013380,MIMAT0013381,MIMAT0013382,MIMAT0013383,MIMAT0013384,MIMAT0013385,MIMAT0013386,MIMAT0013387,MIMAT0013388,MIMAT0013389,MIMAT0013390,MIMAT0013391,MIMAT0013392,MIMAT0013393,MIMAT0013394	Medicago truncatula	-38.4	-26.88	UGGUUUUGGUCCUUGGUAUUU	21
mtr-miR2631	MIMAT0013395	Medicago truncatula	-48.5	-33.95	UGACACGCCACGUGGCACACU	21
mtr-miR2632a,mtr-miR2632b,mtr-miR2632c	MIMAT0013396,MIMAT0013397,MIMAT0013398	Medicago truncatula	-41.4	-28.98	CCUGAAGUUACUAAUCCUUCCA	22
mtr-miR2633	MIMAT0013399	Medicago truncatula	-39	-27.3	UGACAUUUUGCUCCAGAUUCA	21
mtr-miR2634	MIMAT0013400	Medicago truncatula	-35.5	-24.85	UUUAUUCUCAGUUUGUUGCUC	21
mtr-miR2635	MIMAT0013401	Medicago truncatula	-34	-23.8	AUUAUUGUCAACGUGACUAG	20
mtr-miR2636	MIMAT0013402	Medicago truncatula	-36.8	-25.76	UUUGGUUAGUGUGCUGAAUAU	21
mtr-miR2637	MIMAT0013403	Medicago truncatula	-38.2	-26.74	AAAUACUUCCUCUGAUCACUG	21
mtr-miR2638a,mtr-miR2638b	MIMAT0013404,MIMAT0013405	Medicago truncatula	-35.8	-25.06	AUGAUUAAUAUUUGCAGUGGC	21
mtr-miR2639	MIMAT0013406	Medicago truncatula	-43.3	-30.31	UAGUCGGCUUACGUCACCUUG	21
mtr-miR2640a,mtr-miR2640b	MIMAT0013407,MIMAT0013408	Medicago truncatula	-49.8	-34.86	UUCCUUGCCGGAGCUGGACUAC	22
mtr-miR2641	MIMAT0013409	Medicago truncatula	-31.5	-22.05	GUUUGAUCCUUUACGUUUAU	20
mtr-miR2642	MIMAT0013410	Medicago truncatula	-34.6	-24.22	AUGAGUUUCAUCAAAUCAUGU	21
mtr-miR2643	MIMAT0013411	Medicago truncatula	-37.2	-26.04	UUUGGGAUCAGAAAUUAGAGA	21
mtr-miR2644a,mtr-miR2644b	MIMAT0013412,MIMAT0013413	Medicago truncatula	-40.1	-28.07	CACUUCAGAUUGAUGGUGUGU	21
mtr-miR2645	MIMAT0013414	Medicago truncatula	-35.8	-25.06	UUUCUAGAGAUGAGCAUAUAU	21
mtr-miR2646a,mtr-miR2646b	MIMAT0013415,MIMAT0013416	Medicago truncatula	-36	-25.2	CAUGACAUUUAGUGAUGAUGU	21
mtr-miR2647a,mtr-miR2647b,mtr-miR2647c	MIMAT0013417,MIMAT0013418,MIMAT0013419	Medicago truncatula	-46.7	-32.69	AUUCACGGGGACGAACCUCCU	21
mtr-miR2648	MIMAT0013420	Medicago truncatula	-39.4	-27.58	UAGCCAAUGGGAAUAACAGAU	21
mtr-miR2649	MIMAT0013421	Medicago truncatula	-38.7	-27.09	AAAGGUGCCAAUUAUGAGUGU	21
mtr-miR2650	MIMAT0013422	Medicago truncatula	-34.2	-23.94	AACUUAAAUAUGUUUUCAGUCC	22
mtr-miR2651	MIMAT0013423	Medicago truncatula	-38.9	-27.23	UUUGAUUGGUAUGCCUGCAUU	21
mtr-miR2652a,mtr-miR2652b,mtr-miR2652c,mtr-miR2652d,mtr-miR2652e,mtr-miR2652f,mtr-miR2652g,mtr-miR2652h,mtr-miR2652i,mtr-miR2652j,mtr-miR2652k,mtr-miR2652l	MIMAT0013424,MIMAT0013425,MIMAT0013426,MIMAT0013427,MIMAT0013428,MIMAT0013429,MIMAT0013430,MIMAT0013431,MIMAT0013432,MIMAT0013433,MIMAT0013434,MIMAT0013435	Medicago truncatula	-41.6	-29.12	UAUGCAGGGUGCAUAAGGAUU	21
mtr-miR2653a,mtr-miR2653b,mtr-miR2653c	MIMAT0013436,MIMAT0013437,MIMAT0013438	Medicago truncatula	-42.9	-30.03	UCACGCUGCUGUGAACAUGAU	21
mtr-miR2654	MIMAT0013439	Medicago truncatula	-40.2	-28.14	AUUCAGGGACAAAGUGUGCG	20
mtr-miR2655a,mtr-miR2655b,mtr-miR2655c,mtr-miR2655d,mtr-miR2655e,mtr-miR2655f,mtr-miR2655g,mtr-miR2655h,mtr-miR2655i,mtr-miR2655j,mtr-miR2655k,mtr-miR2655l,mtr-miR2655m,mtr-miR2655n,mtr-miR2655o	MIMAT0013440,MIMAT0013441,MIMAT0013442,MIMAT0013443,MIMAT0013444,MIMAT0013445,MIMAT0013446,MIMAT0013447,MIMAT0013448,MIMAT0013449,MIMAT0013450,MIMAT0013451,MIMAT0013452,MIMAT0013453,MIMAT0013454	Medicago truncatula	-36.9	-25.83	CGUUUAGGUCCCUUAACUUUA	21
mtr-miR2656a,mtr-miR2656b	MIMAT0013455,MIMAT0013456	Medicago truncatula	-35.9	-25.13	AAGUUGCAUAAUCGAGUUGG	20
mtr-miR2657a,mtr-miR2657b	MIMAT0013457,MIMAT0013458	Medicago truncatula	-33.3	-23.31	UGUUAUUUCAUCGAUUUUGUUG	22
mtr-miR2658	MIMAT0013459	Medicago truncatula	-35.5	-24.85	AUGUGACCUUGUAUAUGAUC	20
mtr-miR2659a,mtr-miR2659b,mtr-miR2659c,mtr-miR2659d,mtr-miR2659e,mtr-miR2659f	MIMAT0013460,MIMAT0013461,MIMAT0013462,MIMAT0013463,MIMAT0013464,MIMAT0013465	Medicago truncatula	-44.8	-31.36	CCAUGGGUGCGACUUGGUAAG	21
mtr-miR2660a,mtr-miR2660b	MIMAT0013466,MIMAT0013467	Medicago truncatula	-37.7	-26.39	UAAGACAUCAGCUAUAAGCUA	21
mtr-miR2661	MIMAT0013468	Medicago truncatula	-39.8	-27.86	UAGGUUUGAGAAAAUGGGCAG	21
mtr-miR2662	MIMAT0013469	Medicago truncatula	-34.7	-24.29	GAGUAAAAAUGUGAACCGAAU	21
mtr-miR2663	MIMAT0013470	Medicago truncatula	-37.4	-26.18	UUAGAGAGGGCGUUACAAUU	20
mtr-miR2664	MIMAT0013471	Medicago truncatula	-42.1	-29.47	AAUUGUGGUGGGUUGACAGUC	21
mtr-miR2665	MIMAT0013472	Medicago truncatula	-36.8	-25.76	UGAUUUCAGGUCAAGAAUUGA	21
mtr-miR2666	MIMAT0013473	Medicago truncatula	-39.9	-27.93	CGAAAGUGAGGAUAUCAAGGA	21
mtr-miR2667	MIMAT0013474	Medicago truncatula	-43.5	-30.45	UCCUUGAUCUGACGGCUACC	20
mtr-miR2668	MIMAT0013475	Medicago truncatula	-43.7	-30.59	UUCAUCCUUGCAAUUAGGGGUC	22
mtr-miR2669	MIMAT0013476	Medicago truncatula	-37.2	-26.04	AAAGUUCAGUCUUCAUAGUAUC	22
mtr-miR2670a,mtr-miR2670b,mtr-miR2670c,mtr-miR2670d	MIMAT0013478,MIMAT0013479,MIMAT0013480,MIMAT0013481	Medicago truncatula	-37.5	-26.25	CAAGAAGGUUGCUCACUAUUU	21
mtr-miR2671j,mtr-miR2671a,mtr-miR2671b,mtr-miR2671c,mtr-miR2671d,mtr-miR2671e,mtr-miR2671f,mtr-miR2671g,mtr-miR2671h,mtr-miR2671i	MIMAT0013482,MIMAT0013483,MIMAT0013484,MIMAT0013485,MIMAT0013486,MIMAT0013487,MIMAT0013488,MIMAT0013489,MIMAT0013490,MIMAT0013491	Medicago truncatula	-35.9	-25.13	UUAAAAGUUUCGUUUCGGUCC	21
mtr-miR2672	MIMAT0013492	Medicago truncatula	-42.1	-29.47	UUAAUCGACCAAGUGGGUACUA	22
mtr-miR2673a,mtr-miR2673b	MIMAT0013493,MIMAT0013494	Medicago truncatula	-47.2	-33.04	CCUCUUCCUCUUCCUCUUCCAC	22
mtr-miR2674	MIMAT0013495	Medicago truncatula	-42.5	-29.75	CACUCGCUUUGGAAGUCAUGG	21
mtr-miR2675a,mtr-miR2675b	MIMAT0013496,MIMAT0013497	Medicago truncatula	-41.7	-29.19	CGAGGCAUAUUUGCAGGGAUU	21
mtr-miR2676a,mtr-miR2676b,mtr-miR2676c,mtr-miR2676d,mtr-miR2676e,mtr-miR2676f	MIMAT0013498,MIMAT0013499,MIMAT0013500,MIMAT0013501,MIMAT0013502,MIMAT0013503	Medicago truncatula	-29.6	-20.72	CAUUGUUUGGAUAAUAAUUUG	21
mtr-miR2677	MIMAT0013505	Medicago truncatula	-31.9	-22.33	UUUAUUGAUAUUGCUAAUAGAU	22
mtr-miR2678	MIMAT0013506	Medicago truncatula	-37.8	-26.46	UGAAAUUGUUGCGAGUGUCUU	21
mtr-miR2679a,mtr-miR2679b,mtr-miR2679c	MIMAT0013507,MIMAT0013508,MIMAT0013509	Medicago truncatula	-39	-27.3	CUUUUCACUUUCGAACGGGUG	21
mtr-miR2680a,mtr-miR2680b,mtr-miR2680c,mtr-miR2680d,mtr-miR2680e	MIMAT0013510,MIMAT0013511,MIMAT0013512,MIMAT0013513,MIMAT0013514	Medicago truncatula	-40.2	-28.14	UCCUCGGUACCUAUGUUGAU	20
mtr-miR319,gma-miR319a,gma-miR319b,ptc-miR319a,ptc-miR319b,ptc-miR319c,ptc-miR319d,mtr-miR319b,ctr-miR319	MIMAT0001653,MIMAT0001684,MIMAT0001685,MIMAT0002002,MIMAT0002003,MIMAT0002004,MIMAT0002005,MIMAT0011082,MIMAT0014077	Medicago truncatula,Glycine max,Populus trichocarpa,Citrus trifoliata	-46.2	-32.34	UUGGACUGAAGGGAGCUCCC	20
mtr-miR395a,sbi-miR395f,mtr-miR395c,mtr-miR395d,mtr-miR395e,mtr-miR395f,mtr-miR395i,mtr-miR395j,mtr-miR395k,mtr-miR395l,mtr-miR395m,mtr-miR395n,mtr-miR395o,mtr-miR395q,mtr-miR395r	MIMAT0001648,MIMAT0001757,MIMAT0003856,MIMAT0003857,MIMAT0003858,MIMAT0003859,MIMAT0003862,MIMAT0003863,MIMAT0003864,MIMAT0003865,MIMAT0003866,MIMAT0003867,MIMAT0003868,MIMAT0011084,MIMAT0011119	Medicago truncatula,Sorghum bicolor	-42.2	-29.54	AUGAAGUGUUUGGGGGAACUC	21
mtr-miR395b	MIMAT0001649	Medicago truncatula	-40.3	-28.21	AUGAAGUAUUUGGGGGAACUC	21
mtr-miR395g	MIMAT0003860	Medicago truncatula	-42.1	-29.47	UUGAAGUGUUUGGGGGAACUC	21
mtr-miR395h	MIMAT0003861	Medicago truncatula	-40.7	-28.49	AUGAAGUGUUUGGGGGAACUU	21
mtr-miR395p	MIMAT0003869	Medicago truncatula	-43.6	-30.52	UUGAAGCGUUUGGGGGAACUC	21
mtr-miR399c,mtr-miR399h,mtr-miR399i,ghr-miR399d,aly-miR399f,ath-miR399a	MIMAT0001650,MIMAT0011075,MIMAT0011076,MIMAT0014350,MIMAT0017582,MIMAT0000951	Medicago truncatula,Gossypium hirsutum,Arabidopsis lyrata,Arabidopsis thaliana	-44.2	-30.94	UGCCAAAGGAGAUUUGCCCUG	21
mtr-miR399d,mtr-miR399m,mtr-miR399n	MIMAT0001646,MIMAT0011094,MIMAT0011095	Medicago truncatula	-48.1	-33.67	UGCCAAAGGAGAGCUGCCCUA	21
mtr-miR399j	MIMAT0011077	Medicago truncatula	-43.6	-30.52	CGCCAAAGAAGAUUUGCCCCG	21
mtr-miR399k	MIMAT0011078	Medicago truncatula	-41.8	-29.26	UGCCAAAGAAGAUUUGCCCUG	21
mtr-miR399q	MIMAT0013477	Medicago truncatula	-45.6	-31.92	UGCCAAAGGAGAGCUGCUCUU	21
osa-miR1317-3p	MIMAT0015285	Oryza sativa	-42.1	-29.47	GAAAUGAUCUUGGACGUAAUCUAG	24
osa-miR1317-5p	MIMAT0009134	Oryza sativa	-44.9	-31.43	UAGGGAACCCCAUUCCCAUAAA	22
osa-miR1318	MIMAT0009135	Oryza sativa	-43.7	-30.59	UCAGGAGAGAUGACACCGAC	20
osa-miR1319	MIMAT0009136	Oryza sativa	-40.2	-28.14	AACCGGCAUCUGUAAUAUAUUAUA	24
osa-miR1320	MIMAT0009137	Oryza sativa	-37.3	-26.11	UGGAACGGAGGAAUUUUAUAG	21
osa-miR1320-3p	MIMAT0015286	Oryza sativa	-33.5	-23.45	UGUAAAAUUCAUUCGUUCCAA	21
osa-miR1423	MIMAT0005957	Oryza sativa	-47.5	-33.25	AGCGCCCAAGCGGUAGUUGUC	21
osa-miR1423-5p.2	MIMAT0015244	Oryza sativa	-54.2	-37.94	AGGCAACUACACGUUGGGCGCUCG	24
osa-miR1423b	MIMAT0007819	Oryza sativa	-47.8	-33.46	CAACUACACGUUGGGCGCUCGA	22
osa-miR1424	MIMAT0005958	Oryza sativa	-41.3	-28.91	AUGCACACUGAUGCUGAUUGU	21
osa-miR1425	MIMAT0005959	Oryza sativa	-41.5	-29.05	UAGGAUUCAAUCCUUGCUGCU	21
osa-miR1426	MIMAT0005960	Oryza sativa	-32.8	-22.96	AGAAUCUUGAUGAUGAUUAAA	21
osa-miR1427	MIMAT0005961	Oryza sativa	-52.6	-36.82	UGCGGAACCGUGCGGUGGCGC	21
osa-miR1428a-3p	MIMAT0007280	Oryza sativa	-34.7	-24.29	UAAGAUAAAGCCGUGAAUUUG	21
osa-miR1428a-5p	MIMAT0005962	Oryza sativa	-41.1	-28.77	CGUUUUGCAAAUUCGCAGGCC	21
osa-miR1428b,osa-miR1428c,osa-miR1428d	MIMAT0007781,MIMAT0007782,MIMAT0007783	Oryza sativa	-35.3	-24.71	UAAGAUAAUGCCAUGAAUUCG	21
osa-miR1428e-3p	MIMAT0007785	Oryza sativa	-33.5	-23.45	UAAGAUAAUGCCAUGAAUUUG	21
osa-miR1428e-5p,osa-miR1428f-5p,osa-miR1428g-5p	MIMAT0007784,MIMAT0010043,MIMAT0010044	Oryza sativa	-43.4	-30.38	AAUUCACAGGCCCUAUCUUGUG	22
osa-miR1429-3p	MIMAT0005963	Oryza sativa	-39.9	-27.93	GUUGCACGGGUUUGUAUGUUG	21
osa-miR1429-5p	MIMAT0009208	Oryza sativa	-35.8	-25.06	GUAAUAUACUAAUCCGUGCAU	21
osa-miR1430	MIMAT0005964	Oryza sativa	-46.9	-32.83	UGGUGAGCCUUCCUGGCUAAG	21
osa-miR1431	MIMAT0005965	Oryza sativa	-47.1	-32.97	UUUGCGAGUUGGCCCGCUUGC	21
osa-miR1432	MIMAT0005966	Oryza sativa	-44.8	-31.36	AUCAGGAGAGAUGACACCGAC	21
osa-miR1433	MIMAT0005967	Oryza sativa	-48.8	-34.16	UGGCAAGUCUCCUCGGCUACC	21
osa-miR1435	MIMAT0005986	Oryza sativa	-28	-19.6	UUUCUUAAGUCAAACUUUUU	20
osa-miR1436,hvu-miR1436	MIMAT0005987,MIMAT0018501	Oryza sativa,Hordeum vulgare	-45.5	-31.85	ACAUUAUGGGACGGAGGGAGU	21
osa-miR1437	MIMAT0005988	Oryza sativa	-54.7	-38.29	UCCGGCGCCGCACUAGGCACUG	22
osa-miR1438	MIMAT0005989	Oryza sativa	-30.8	-21.56	AGGGUAAUUUUAUCAUUUUUAA	22
osa-miR1439	MIMAT0005993	Oryza sativa	-38.2	-26.74	UUUUGGAACGGAGUGAGUAUU	21
osa-miR1440	MIMAT0005990	Oryza sativa	-40.5	-28.35	UGCUCAAAUACCACUCUCCU	20
osa-miR1441	MIMAT0005991	Oryza sativa	-41.6	-29.12	ACCGGAUGUCGGAAAAGGUUU	21
osa-miR1442	MIMAT0005992	Oryza sativa	-34.3	-24.01	AUUCAUAGUACUAGAUGUGU	20
osa-miR156a,osa-miR156b,osa-miR156c,osa-miR156d,osa-miR156e,osa-miR156f,osa-miR156g,osa-miR156h,osa-miR156i,osa-miR156j,zma-miR156d,zma-miR156f,zma-miR156g,zma-miR156b,zma-miR156c,zma-miR156e,zma-miR156a,zma-miR156h,zma-miR156i,sbi-miR156a,sbi-miR156c,sbi-miR156b,sof-miR156,gma-miR156a,ptc-miR156a,ptc-miR156b,ptc-miR156c,ptc-miR156d,ptc-miR156e,ptc-miR156f,ppt-miR156a,mtr-miR156b,mtr-miR156c,mtr-…	MIMAT0000618,MIMAT0000619,MIMAT0000620,MIMAT0000621,MIMAT0000622,MIMAT0000623,MIMAT0000624,MIMAT0000625,MIMAT0000626,MIMAT0000627,MIMAT0001351,MIMAT0001352,MIMAT0001353,MIMAT0001354,MIMAT0001355,MIMAT0001356,MIMAT0001357,MIMAT0001358,MIMAT0001359,MIMAT0001398,MIMAT0001399,MIMAT0001400,MIMAT0001656,MIMAT0001686,MIMAT0001890,MIMAT0001891,MIMAT0001892,MIMAT0001893,MIMAT0001894,MIMAT0001895,MIMAT0003…	Oryza sativa,Zea mays,Sorghum bicolor,Saccharum officinarum,Glycine max,Populus trichocarpa,Physcomitrella patens,Medicago truncatula,Gossypium hirsutum,Vitis vinifera,Citrus trifoliata,Arabidopsis lyrata,Citrus sinensis,Theobroma cacao,Brachypodium distachyon,Arabidopsis thaliana	-41.8	-29.26	UGACAGAAGAGAGUGAGCAC	20
osa-miR156k,sbi-miR156d,mtr-miR156,gma-miR156b,zma-miR156j,bdi-miR156,rco-miR156e,far-miR156a,tcc-miR156a	MIMAT0001020,MIMAT0001444,MIMAT0001654,MIMAT0001692,MIMAT0001710,MIMAT0012181,MIMAT0014148,MIMAT0018368,MIMAT0020369	Oryza sativa,Sorghum bicolor,Medicago truncatula,Glycine max,Zea mays,Brachypodium distachyon,Ricinus communis,Festuca arundinacea,Theobroma cacao	-44.1	-30.87	UGACAGAAGAGAGAGAGCACA	21
osa-miR156l	MIMAT0001021	Oryza sativa	-42.3	-29.61	CGACAGAAGAGAGUGAGCAUA	21
osa-miR159a.1,osa-miR159b,sbi-miR159,sof-miR159a,sof-miR159b,sof-miR159d,zma-miR159a,zma-miR159b,tae-miR159a,tae-miR159b,zma-miR159f,zma-miR159j,zma-miR159k,hvu-miR159b,hvu-miR159a,far-miR159,ssp-miR159a	MIMAT0001022,MIMAT0001023,MIMAT0001468,MIMAT0001658,MIMAT0001659,MIMAT0001660,MIMAT0001711,MIMAT0001712,MIMAT0005343,MIMAT0005344,MIMAT0013975,MIMAT0013979,MIMAT0013980,MIMAT0018209,MIMAT0018210,MIMAT0018362,MIMAT0020292	Oryza sativa,Sorghum bicolor,Saccharum officinarum,Zea mays,Triticum aestivum,Hordeum vulgare,Festuca arundinacea,Saccharum ssp	-42.4	-29.68	UUUGGAUUGAAGGGAGCUCUG	21
osa-miR159a.2	MIMAT0009200	Oryza sativa	-50.2	-35.14	UUGCAUGCCCCAGGAGCUGCA	21
osa-miR159c	MIMAT0001024	Oryza sativa	-43.7	-30.59	AUUGGAUUGAAGGGAGCUCCA	21
osa-miR159d	MIMAT0001025	Oryza sativa	-44	-30.8	AUUGGAUUGAAGGGAGCUCCG	21
osa-miR159e	MIMAT0001026	Oryza sativa	-43.7	-30.59	AUUGGAUUGAAGGGAGCUCCU	21
osa-miR159f	MIMAT0001027	Oryza sativa	-42.7	-29.89	CUUGGAUUGAAGGGAGCUCUA	21
osa-miR160a,osa-miR160b,osa-miR160c,osa-miR160d,zma-miR160a,zma-miR160c,zma-miR160d,zma-miR160b,zma-miR160e,sbi-miR160d,sbi-miR160a,sbi-miR160c,sbi-miR160b,sbi-miR160e,mtr-miR160,gma-miR160,ptc-miR160a,ptc-miR160b,ptc-miR160c,ptc-miR160d,mtr-miR160b,mtr-miR160d,mtr-miR160e,ppt-miR160a,ppt-miR160e,ppt-miR160f,smo-miR160a,smo-miR160b,tae-miR160,vvi-miR160c,vvi-miR160d,vvi-miR160e,sly-miR160a,bra-mi…	MIMAT0000628,MIMAT0000629,MIMAT0000630,MIMAT0000631,MIMAT0001360,MIMAT0001361,MIMAT0001362,MIMAT0001363,MIMAT0001374,MIMAT0001401,MIMAT0001402,MIMAT0001403,MIMAT0001404,MIMAT0001405,MIMAT0001641,MIMAT0001676,MIMAT0001907,MIMAT0001908,MIMAT0001909,MIMAT0001910,MIMAT0011060,MIMAT0011101,MIMAT0011115,MIMAT0004347,MIMAT0005034,MIMAT0005035,MIMAT0005218,MIMAT0005219,MIMAT0005345,MIMAT0005653,MIMAT0005…	Oryza sativa,Zea mays,Sorghum bicolor,Medicago truncatula,Glycine max,Populus trichocarpa,Physcomitrella patens,Selaginella moellendorffii,Triticum aestivum,Vitis vinifera,Solanum lycopersicum,Brassica rapa,Aquilegia caerulea,Ricinus communis,Arabidopsis lyrata,Picea abies,Triticum turgidum,Festuca arundinacea,Theobroma cacao,Brachypodium distachyon,Arabidopsis thaliana	-50.5	-35.35	UGCCUGGCUCCCUGUAUGCCA	21
osa-miR160e,zma-miR160f	MIMAT0001030,MIMAT0001750	Oryza sativa,Zea mays	-50.8	-35.56	UGCCUGGCUCCCUGUAUGCCG	21
osa-miR160f,ptc-miR160e,ptc-miR160f,mtr-miR160c,sbi-miR160f,rco-miR160c,ahy-miR160-5p,tcc-miR160a,bdi-miR160e	MIMAT0001031,MIMAT0001911,MIMAT0001912,MIMAT0011062,MIMAT0011324,MIMAT0014206,MIMAT0016322,MIMAT0020376,MIMAT0020682	Oryza sativa,Populus trichocarpa,Medicago truncatula,Sorghum bicolor,Ricinus communis,Arachis hypogaea,Theobroma cacao,Brachypodium distachyon	-50.3	-35.21	UGCCUGGCUCCCUGAAUGCCA	21
osa-miR162a,mtr-miR162,ptc-miR162a,ptc-miR162b,ptc-miR162c,ghr-miR162a,cpa-miR162a,vvi-miR162,sly-miR162,sbi-miR162,csi-miR162,rco-miR162,aly-miR162a,aly-miR162b,tcc-miR162,ath-miR162a,ath-miR162b	MIMAT0000632,MIMAT0001640,MIMAT0001915,MIMAT0001916,MIMAT0001917,MIMAT0005812,MIMAT0005567,MIMAT0005657,MIMAT0009142,MIMAT0014041,MIMAT0014088,MIMAT0014155,MIMAT0017446,MIMAT0017448,MIMAT0020379,MIMAT0000182,MIMAT0000183	Oryza sativa,Medicago truncatula,Populus trichocarpa,Gossypium hirsutum,Carica papaya,Vitis vinifera,Solanum lycopersicum,Sorghum bicolor,Citrus sinensis,Ricinus communis,Arabidopsis lyrata,Theobroma cacao,Arabidopsis thaliana	-42.1	-29.47	UCGAUAAACCUCUGCAUCCAG	21
osa-miR162b	MIMAT0001032	Oryza sativa	-44.5	-31.15	UCGAUAAGCCUCUGCAUCCAG	21
osa-miR164a,osa-miR164b,osa-miR164f,zma-miR164a,zma-miR164d,zma-miR164b,zma-miR164c,sbi-miR164,ptc-miR164a,ptc-miR164b,ptc-miR164c,ptc-miR164d,ptc-miR164e,mtr-miR164a,mtr-miR164b,mtr-miR164c,tae-miR164,bna-miR164,vvi-miR164a,vvi-miR164c,vvi-miR164d,gma-miR164,bra-miR164a,sbi-miR164d,sbi-miR164e,zma-miR164g,csi-miR164,ctr-miR164,rco-miR164a,rco-miR164b,rco-miR164c,ghr-miR164,aly-miR164a,aly-miR164…	MIMAT0000633,MIMAT0000634,MIMAT0001089,MIMAT0001364,MIMAT0001365,MIMAT0001366,MIMAT0001367,MIMAT0001406,MIMAT0001918,MIMAT0001919,MIMAT0001920,MIMAT0001921,MIMAT0001922,MIMAT0011059,MIMAT0011098,MIMAT0011102,MIMAT0005346,MIMAT0005633,MIMAT0005658,MIMAT0005660,MIMAT0005661,MIMAT0007354,MIMAT0010156,MIMAT0011325,MIMAT0011326,MIMAT0013984,MIMAT0014069,MIMAT0014080,MIMAT0014156,MIMAT0014157,MIMAT0014…	Oryza sativa,Zea mays,Sorghum bicolor,Populus trichocarpa,Medicago truncatula,Triticum aestivum,Brassica napus,Vitis vinifera,Glycine max,Brassica rapa,Citrus sinensis,Citrus trifoliata,Ricinus communis,Gossypium hirsutum,Arabidopsis lyrata,Theobroma cacao,Brachypodium distachyon,Arabidopsis thaliana	-49.4	-34.58	UGGAGAAGCAGGGCACGUGCA	21
osa-miR164c	MIMAT0001033	Oryza sativa	-47.4	-33.18	UGGAGAAGCAGGGUACGUGCA	21
osa-miR164d,sbi-miR164b,zma-miR164f,bdi-miR164c	MIMAT0001034,MIMAT0001445,MIMAT0013983,MIMAT0020728	Oryza sativa,Sorghum bicolor,Zea mays,Brachypodium distachyon	-49.4	-34.58	UGGAGAAGCAGGGCACGUGCU	21
osa-miR164e	MIMAT0001035	Oryza sativa	-48.4	-33.88	UGGAGAAGCAGGGCACGUGAG	21
osa-miR166a,osa-miR166b,osa-miR166c,osa-miR166d,osa-miR166f,osa-miR166n,zma-miR166a,mtr-miR166,gma-miR166a,gma-miR166b,ptc-miR166a,ptc-miR166b,ptc-miR166c,ptc-miR166d,ptc-miR166e,ptc-miR166f,ptc-miR166g,ptc-miR166h,ptc-miR166i,ptc-miR166j,ptc-miR166k,ptc-miR166l,ptc-miR166m,mtr-miR166e,mtr-miR166g,mtr-miR166h,ghr-miR166b,ppt-miR166b,ppt-miR166a,pta-miR166a,pta-miR166b,ppt-miR166c,ppt-miR166d,ppt-…	MIMAT0000635,MIMAT0000636,MIMAT0000637,MIMAT0000638,MIMAT0000640,MIMAT0001088,MIMAT0001375,MIMAT0001642,MIMAT0001677,MIMAT0001678,MIMAT0001924,MIMAT0001925,MIMAT0001926,MIMAT0001927,MIMAT0001928,MIMAT0001929,MIMAT0001930,MIMAT0001931,MIMAT0001932,MIMAT0001933,MIMAT0001934,MIMAT0001935,MIMAT0001936,MIMAT0011080,MIMAT0011104,MIMAT0011114,MIMAT0005813,MIMAT0004351,MIMAT0004352,MIMAT0004993,MIMAT0004…	Oryza sativa,Zea mays,Medicago truncatula,Glycine max,Populus trichocarpa,Gossypium hirsutum,Physcomitrella patens,Pinus taeda,Selaginella moellendorffii,Brassica napus,Vitis vinifera,Solanum lycopersicum,Phaseolus vulgaris,Brachypodium distachyon,Aquilegia caerulea,Citrus sinensis,Ricinus communis,Arabidopsis lyrata,Hordeum vulgare,Theobroma cacao,Arabidopsis thaliana	-48.7	-34.09	UCGGACCAGGCUUCAUUCCCC	21
osa-miR166e	MIMAT0000639	Oryza sativa	-46.3	-32.41	UCGAACCAGGCUUCAUUCCCC	21
osa-miR166g,osa-miR166h,sbi-miR166f,zma-miR166l,zma-miR166m,mtr-miR166c,mtr-miR166f,aqc-miR166a,aqc-miR166d,pab-miR166a,tcc-miR166c	MIMAT0001072,MIMAT0001073,MIMAT0001465,MIMAT0001743,MIMAT0001744,MIMAT0011067,MIMAT0011100,MIMAT0012556,MIMAT0012559,MIMAT0018148,MIMAT0020385	Oryza sativa,Sorghum bicolor,Zea mays,Medicago truncatula,Aquilegia caerulea,Picea abies,Theobroma cacao	-46.6	-32.62	UCGGACCAGGCUUCAUUCCUC	21
osa-miR166j,osa-miR166i	MIMAT0001036,MIMAT0001074	Oryza sativa	-44.6	-31.22	UCGGAUCAGGCUUCAUUCCUC	21
osa-miR166k,osa-miR166l,sbi-miR166e,zma-miR166k,zma-miR166j,sbi-miR166g,zma-miR166n	MIMAT0001037,MIMAT0001038,MIMAT0001446,MIMAT0001719,MIMAT0001720,MIMAT0001755,MIMAT0013986	Oryza sativa,Sorghum bicolor,Zea mays	-47.5	-33.25	UCGGACCAGGCUUCAAUCCCU	21
osa-miR166m,csi-miR166d	MIMAT0001087,MIMAT0018452	Oryza sativa,Citrus sinensis	-47.5	-33.25	UCGGACCAGGCUUCAUUCCCU	21
osa-miR167a*	MIMAT0006780	Oryza sativa	-42.5	-29.75	AUCAUGCAUGACAGCCUCAUUU	22
osa-miR167a,osa-miR167b,osa-miR167c,zma-miR167a,zma-miR167b,zma-miR167d,zma-miR167c,sbi-miR167a,sbi-miR167b,gma-miR167a,gma-miR167b,ptc-miR167a,ptc-miR167b,ptc-miR167c,ptc-miR167d,mtr-miR167,tae-miR167,bna-miR167c,vvi-miR167b,vvi-miR167d,vvi-miR167e,sly-miR167,gma-miR167d,bra-miR167a,bra-miR167b,bra-miR167c,bra-miR167d,sbi-miR167i,bdi-miR167a,rco-miR167a,rco-miR167b,ghr-miR167,aly-miR167a,aly-miR…	MIMAT0000641,MIMAT0000642,MIMAT0000643,MIMAT0001370,MIMAT0001371,MIMAT0001372,MIMAT0001373,MIMAT0001407,MIMAT0001408,MIMAT0001679,MIMAT0001680,MIMAT0001941,MIMAT0001942,MIMAT0001943,MIMAT0001944,MIMAT0011058,MIMAT0005347,MIMAT0005628,MIMAT0005671,MIMAT0005673,MIMAT0005674,MIMAT0007917,MIMAT0010078,MIMAT0010157,MIMAT0010158,MIMAT0010159,MIMAT0010160,MIMAT0011332,MIMAT0012176,MIMAT0014165,MIMAT0014…	Oryza sativa,Zea mays,Sorghum bicolor,Glycine max,Populus trichocarpa,Medicago truncatula,Triticum aestivum,Brassica napus,Vitis vinifera,Solanum lycopersicum,Brassica rapa,Brachypodium distachyon,Ricinus communis,Gossypium hirsutum,Arabidopsis lyrata,Theobroma cacao,Arabidopsis thaliana	-44	-30.8	UGAAGCUGCCAGCAUGAUCUA	21
osa-miR167d,osa-miR167e,osa-miR167f,osa-miR167g,osa-miR167h,osa-miR167i,osa-miR167j,sbi-miR167d,sbi-miR167f,sbi-miR167g,sbi-miR167e,sbi-miR167c,sof-miR167a,sof-miR167b,zma-miR167e,zma-miR167f,zma-miR167g,zma-miR167h,zma-miR167i,ptc-miR167e,vvi-miR167a,gma-miR167c,lja-miR167,sbi-miR167h,zma-miR167j,gso-miR167a,csi-miR167c,csi-miR167a,ssp-miR167b	MIMAT0001039,MIMAT0001040,MIMAT0001041,MIMAT0001042,MIMAT0001043,MIMAT0001044,MIMAT0001086,MIMAT0001447,MIMAT0001448,MIMAT0001449,MIMAT0001450,MIMAT0001451,MIMAT0001663,MIMAT0001664,MIMAT0001721,MIMAT0001722,MIMAT0001723,MIMAT0001724,MIMAT0001725,MIMAT0001945,MIMAT0005670,MIMAT0007355,MIMAT0010087,MIMAT0011331,MIMAT0013987,MIMAT0016351,MIMAT0018453,MIMAT0018498,MIMAT0020293	Oryza sativa,Sorghum bicolor,Saccharum officinarum,Zea mays,Populus trichocarpa,Vitis vinifera,Glycine max,Lotus japonicus,Glycine soja,Citrus sinensis,Saccharum ssp	-44.8	-31.36	UGAAGCUGCCAGCAUGAUCUG	21
osa-miR168a,sbi-miR168,sof-miR168a,zma-miR168a,zma-miR168b,hvu-miR168-5p,bdi-miR168,ssp-miR168a	MIMAT0001045,MIMAT0001452,MIMAT0001665,MIMAT0001726,MIMAT0001727,MIMAT0018215,MIMAT0020673,MIMAT0020294	Oryza sativa,Sorghum bicolor,Saccharum officinarum,Zea mays,Hordeum vulgare,Brachypodium distachyon,Saccharum ssp	-48	-33.6	UCGCUUGGUGCAGAUCGGGAC	21
osa-miR168a-3p,hvu-miR168-3p	MIMAT0015122,MIMAT0018216	Oryza sativa,Hordeum vulgare	-51.5	-36.05	GAUCCCGCCUUGCACCAAGUGAAU	24
osa-miR168b	MIMAT0001046	Oryza sativa	-49.4	-34.58	AGGCUUGGUGCAGCUCGGGAA	21
osa-miR169a,zma-miR169a,zma-miR169b,sbi-miR169a,mtr-miR169a,mtr-miR169b,ptc-miR169a,ptc-miR169b,ptc-miR169c,bna-miR169a,bna-miR169b,vvi-miR169f,vvi-miR169g,gma-miR169b,sly-miR169c,aly-miR169a,tcc-miR169a,tcc-miR169c,tcc-miR169e,bdi-miR169a,ath-miR169a	MIMAT0000644,MIMAT0001368,MIMAT0001369,MIMAT0001410,MIMAT0001643,MIMAT0001644,MIMAT0001951,MIMAT0001958,MIMAT0001959,MIMAT0005612,MIMAT0005613,MIMAT0005681,MIMAT0005682,MIMAT0007356,MIMAT0007920,MIMAT0017485,MIMAT0020391,MIMAT0020393,MIMAT0020395,MIMAT0020695,MIMAT0000200	Oryza sativa,Zea mays,Sorghum bicolor,Medicago truncatula,Populus trichocarpa,Brassica napus,Vitis vinifera,Glycine max,Solanum lycopersicum,Arabidopsis lyrata,Theobroma cacao,Brachypodium distachyon,Arabidopsis thaliana	-46.1	-32.27	CAGCCAAGGAUGACUUGCCGA	21
osa-miR169b,osa-miR169c,sbi-miR169b,gma-miR169a,zma-miR169c,ptc-miR169d,ptc-miR169e,ptc-miR169f,ptc-miR169g,ptc-miR169h,mtr-miR169g,mtr-miR169j,vvi-miR169a,vvi-miR169c,vvi-miR169j,vvi-miR169k,vvi-miR169s,vvi-miR169w,sly-miR169a,sbi-miR169k,aqc-miR169c,zma-miR169r,rco-miR169a,rco-miR169b,aly-miR169b,aly-miR169c,tcc-miR169b,tcc-miR169k,tcc-miR169l,bdi-miR169c,bdi-miR169f,ath-miR169b,ath-miR169c	MIMAT0001047,MIMAT0001048,MIMAT0001409,MIMAT0001693,MIMAT0001728,MIMAT0001960,MIMAT0001961,MIMAT0001962,MIMAT0001963,MIMAT0001964,MIMAT0011090,MIMAT0011111,MIMAT0005676,MIMAT0005678,MIMAT0005683,MIMAT0005684,MIMAT0005688,MIMAT0006553,MIMAT0007918,MIMAT0011336,MIMAT0012562,MIMAT0013994,MIMAT0014169,MIMAT0014170,MIMAT0017487,MIMAT0017489,MIMAT0020392,MIMAT0020401,MIMAT0020402,MIMAT0020701,MIMAT0020…	Oryza sativa,Sorghum bicolor,Glycine max,Zea mays,Populus trichocarpa,Medicago truncatula,Vitis vinifera,Solanum lycopersicum,Aquilegia caerulea,Ricinus communis,Arabidopsis lyrata,Theobroma cacao,Brachypodium distachyon,Arabidopsis thaliana	-47	-32.9	CAGCCAAGGAUGACUUGCCGG	21
osa-miR169d	MIMAT0001049	Oryza sativa	-43.9	-30.73	UAGCCAAGGAUGAAUUGCCGG	21
osa-miR169e,sbi-miR169e,sbi-miR169j,bdi-miR169b,zma-miR169p,ssp-miR169	MIMAT0001050,MIMAT0011333,MIMAT0011335,MIMAT0012189,MIMAT0013992,MIMAT0020278	Oryza sativa,Sorghum bicolor,Brachypodium distachyon,Zea mays,Saccharum ssp	-46.2	-32.34	UAGCCAAGGAUGACUUGCCGG	21
osa-miR169f,osa-miR169g,sbi-miR169c,sbi-miR169d,zma-miR169f,zma-miR169g,zma-miR169h,ptc-miR169r,bna-miR169c,bna-miR169d,bna-miR169e,bna-miR169f,vvi-miR169x,sly-miR169d,sbi-miR169h,sbi-miR169m,sbi-miR169n,aqc-miR169a,far-miR169,tcc-miR169d,bdi-miR169h	MIMAT0001051,MIMAT0001052,MIMAT0001453,MIMAT0001454,MIMAT0001729,MIMAT0001730,MIMAT0001731,MIMAT0001974,MIMAT0005614,MIMAT0005615,MIMAT0005616,MIMAT0005617,MIMAT0006554,MIMAT0007921,MIMAT0011334,MIMAT0011338,MIMAT0011339,MIMAT0012563,MIMAT0018371,MIMAT0020394,MIMAT0020699	Oryza sativa,Sorghum bicolor,Zea mays,Populus trichocarpa,Brassica napus,Vitis vinifera,Solanum lycopersicum,Aquilegia caerulea,Festuca arundinacea,Theobroma cacao,Brachypodium distachyon	-43.9	-30.73	UAGCCAAGGAUGACUUGCCUA	21
osa-miR169h,osa-miR169i,osa-miR169j,osa-miR169k,osa-miR169l,osa-miR169m,sbi-miR169f,sbi-miR169g,zma-miR169i,zma-miR169k,zma-miR169j,ptc-miR169i,ptc-miR169j,ptc-miR169k,ptc-miR169l,ptc-miR169m,ghb-miR169a,sly-miR169b,sbi-miR169l,aqc-miR169b,aly-miR169h,aly-miR169i,aly-miR169j,aly-miR169k,aly-miR169l,aly-miR169m,tcc-miR169h,tcc-miR169j,bdi-miR169g,bdi-miR169e,ath-miR169h,ath-miR169i,ath-miR169j,ath…	MIMAT0001053,MIMAT0001054,MIMAT0001055,MIMAT0001056,MIMAT0001057,MIMAT0001058,MIMAT0001456,MIMAT0001457,MIMAT0001732,MIMAT0001733,MIMAT0001734,MIMAT0001965,MIMAT0001966,MIMAT0001967,MIMAT0001968,MIMAT0001969,MIMAT0005814,MIMAT0007919,MIMAT0011337,MIMAT0012564,MIMAT0017499,MIMAT0017501,MIMAT0017503,MIMAT0017505,MIMAT0017507,MIMAT0017509,MIMAT0020398,MIMAT0020400,MIMAT0020680,MIMAT0020689,MIMAT0000…	Oryza sativa,Sorghum bicolor,Zea mays,Populus trichocarpa,Gossypium herbacium,Solanum lycopersicum,Aquilegia caerulea,Arabidopsis lyrata,Theobroma cacao,Brachypodium distachyon,Arabidopsis thaliana	-44.7	-31.29	UAGCCAAGGAUGACUUGCCUG	21
osa-miR169n,osa-miR169o,sbi-miR169i,zma-miR169o,bdi-miR169d	MIMAT0001059,MIMAT0001060,MIMAT0001459,MIMAT0013991,MIMAT0020654	Oryza sativa,Sorghum bicolor,Zea mays,Brachypodium distachyon	-41.5	-29.05	UAGCCAAGAAUGACUUGCCUA	21
osa-miR169p	MIMAT0001061	Oryza sativa	-46.7	-32.69	UAGCCAAGGACAAACUUGCCGG	22
osa-miR169q	MIMAT0001062	Oryza sativa	-47.1	-32.97	UAGCCAAGGAGACUGCCCAUG	21
osa-miR171a,bna-miR171f,vvi-miR171e,bra-miR171e,sbi-miR171g,sbi-miR171j,bdi-miR171a,zma-miR171n,ccl-miR171,aly-miR171a,tcc-miR171a,ath-miR171a	MIMAT0000645,MIMAT0005610,MIMAT0005695,MIMAT0010165,MIMAT0011340,MIMAT0011343,MIMAT0012174,MIMAT0013997,MIMAT0014075,MIMAT0017516,MIMAT0020405,MIMAT0000202	Oryza sativa,Brassica napus,Vitis vinifera,Brassica rapa,Sorghum bicolor,Brachypodium distachyon,Zea mays,Citrus clementine,Arabidopsis lyrata,Theobroma cacao,Arabidopsis thaliana	-43.6	-30.52	UGAUUGAGCCGCGCCAAUAUC	21
osa-miR171b,osa-miR171c,osa-miR171d,osa-miR171e,osa-miR171f,sbi-miR171b,sbi-miR171d,sbi-miR171a,zma-miR171d,zma-miR171j,zma-miR171e,zma-miR171i,ptc-miR171e,ptc-miR171f,ptc-miR171g,ptc-miR171h,ptc-miR171i,mtr-miR171d,mtr-miR171g,tae-miR171a,vvi-miR171a,vvi-miR171c,vvi-miR171d,vvi-miR171i,sly-miR171a,sbi-miR171i,sbi-miR171k,bdi-miR171c,aqc-miR171a,aqc-miR171b,aqc-miR171d,crt-miR171,rco-miR171c,rco-…	MIMAT0001063,MIMAT0001064,MIMAT0001065,MIMAT0001066,MIMAT0001067,MIMAT0001460,MIMAT0001461,MIMAT0001462,MIMAT0001694,MIMAT0001738,MIMAT0001739,MIMAT0001740,MIMAT0001987,MIMAT0001988,MIMAT0001989,MIMAT0001990,MIMAT0001991,MIMAT0011105,MIMAT0011121,MIMAT0005348,MIMAT0005691,MIMAT0005693,MIMAT0005694,MIMAT0005698,MIMAT0007922,MIMAT0011342,MIMAT0011344,MIMAT0012186,MIMAT0012566,MIMAT0012567,MIMAT0012…	Oryza sativa,Sorghum bicolor,Zea mays,Populus trichocarpa,Medicago truncatula,Triticum aestivum,Vitis vinifera,Solanum lycopersicum,Brachypodium distachyon,Aquilegia caerulea,Citrus reticulata,Ricinus communis,Hordeum vulgare,Festuca arundinacea,Theobroma cacao	-42.1	-29.47	UGAUUGAGCCGUGCCAAUAUC	21
osa-miR171g,sbi-miR171c,zma-miR171g	MIMAT0001068,MIMAT0001463,MIMAT0001741	Oryza sativa,Sorghum bicolor,Zea mays	-45.8	-32.06	GAGGUGAGCCGAGCCAAUAUC	21
osa-miR171h,sbi-miR171e,zma-miR171k,zma-miR171h	MIMAT0001077,MIMAT0001466,MIMAT0001745,MIMAT0001746	Oryza sativa,Sorghum bicolor,Zea mays	-42	-29.4	GUGAGCCGAACCAAUAUCACU	21
osa-miR171i,sbi-miR171h,zma-miR171l,zma-miR171m	MIMAT0001085,MIMAT0011341,MIMAT0013995,MIMAT0013996	Oryza sativa,Sorghum bicolor,Zea mays	-42.7	-29.89	GGAUUGAGCCGCGUCAAUAUC	21
osa-miR172a,osa-miR172d,gma-miR172a,gma-miR172b,ptc-miR172a,ptc-miR172b,ptc-miR172c,ptc-miR172f,sly-miR172a,sly-miR172b,bra-miR172a,bra-miR172b,bol-miR172a,bol-miR172b,aqc-miR172a,aly-miR172a,aly-miR172b,tcc-miR172b,tcc-miR172e,bdi-miR172a,ath-miR172a,ath-miR172b	MIMAT0001069,MIMAT0001084,MIMAT0001682,MIMAT0001683,MIMAT0001993,MIMAT0001994,MIMAT0001995,MIMAT0001998,MIMAT0009143,MIMAT0009144,MIMAT0010166,MIMAT0010168,MIMAT0010171,MIMAT0010172,MIMAT0012571,MIMAT0017522,MIMAT0017524,MIMAT0020414,MIMAT0020417,MIMAT0020685,MIMAT0000203,MIMAT0000205	Oryza sativa,Glycine max,Populus trichocarpa,Solanum lycopersicum,Brassica rapa,Brassica oleracea,Aquilegia caerulea,Arabidopsis lyrata,Theobroma cacao,Brachypodium distachyon,Arabidopsis thaliana	-39.4	-27.58	AGAAUCUUGAUGAUGCUGCAU	21
osa-miR172b,zma-miR172e,ptc-miR172d,ptc-miR172e,aqc-miR172b,tcc-miR172c,bdi-miR172b,ath-miR172e	MIMAT0001070,MIMAT0001742,MIMAT0001996,MIMAT0001997,MIMAT0012572,MIMAT0020415,MIMAT0020696,MIMAT0001019	Oryza sativa,Zea mays,Populus trichocarpa,Aquilegia caerulea,Theobroma cacao,Brachypodium distachyon,Arabidopsis thaliana	-40.6	-28.42	GGAAUCUUGAUGAUGCUGCAU	21
osa-miR172c,sbi-miR172e	MIMAT0001071,MIMAT0001464	Oryza sativa,Sorghum bicolor	-40.5	-28.35	UGAAUCUUGAUGAUGCUGCAC	21
osa-miR1846a-3p,osa-miR1846b-3p	MIMAT0007789,MIMAT0007791	Oryza sativa	-51.6	-36.12	UGACCCCGUUCUCCUCGCCGG	21
osa-miR1846a-5p,osa-miR1846b-5p,osa-miR1846c-5p	MIMAT0007788,MIMAT0007790,MIMAT0009165	Oryza sativa	-55.6	-38.92	AGUGAGGAGGCCGGGGCCGCU	21
osa-miR1846c-3p	MIMAT0009166	Oryza sativa	-52.3	-36.61	UGACCCCGGUCUGCUCGCUGG	21
osa-miR1846d-3p	MIMAT0007765	Oryza sativa	-50.7	-35.49	UAUCCGGCGCCGCAGGGAGG	20
osa-miR1846d-5p	MIMAT0007764	Oryza sativa	-53.9	-37.73	UCCCACCGAGCAGCCGGAUCUC	22
osa-miR1846e	MIMAT0010042	Oryza sativa	-48.9	-34.23	CAACGAGGAGGCCGGGACCA	20
osa-miR1847.1	MIMAT0007766	Oryza sativa	-43.9	-30.73	UGCAGUUUGCAGUUGUGGCAC	21
osa-miR1847.2	MIMAT0007767	Oryza sativa	-52	-36.4	UGGCCCACAUGUUAGUGCCACAAC	24
osa-miR1848	MIMAT0007768	Oryza sativa	-55.6	-38.92	CCUCGCCGGCGCGCGCGUGCA	21
osa-miR1849	MIMAT0007769	Oryza sativa	-38.8	-27.16	UAUCGUAUCCUAGGUUGGUUU	21
osa-miR1850.1	MIMAT0007770	Oryza sativa	-44.4	-31.08	UGGAAAGUUGGGAGAUUGGGG	21
osa-miR1850.2	MIMAT0009210	Oryza sativa	-38.9	-27.23	UUGUGUGUGAACUAAACGUGG	21
osa-miR1850.3	MIMAT0009211	Oryza sativa	-36.5	-25.55	CUGUUUAGUUCACAUCAAUCUU	22
osa-miR1851	MIMAT0007771	Oryza sativa	-44.8	-31.36	CGUCUGGGAUGGCAUUUUGGC	21
osa-miR1852	MIMAT0007772	Oryza sativa	-39.5	-27.65	AUAUGGAUUCAGAAUGCAGGU	21
osa-miR1853-3p	MIMAT0007774	Oryza sativa	-43.7	-30.59	UAAUUGGGGAUGUUCGGUUGCU	22
osa-miR1853-5p	MIMAT0007773	Oryza sativa	-43	-30.1	AGCAUUCAAACAUUCCCAAUUACC	24
osa-miR1854-3p	MIMAT0007776	Oryza sativa	-42.1	-29.47	UCCAAUUUGGGGAUUUGCUGAU	22
osa-miR1854-5p	MIMAT0007775	Oryza sativa	-36.7	-25.69	UGGUGAAAUUUGUAGAUUGGA	21
osa-miR1855	MIMAT0007777	Oryza sativa	-46.1	-32.27	AGCACUGGAGUAGCCAAGAGA	21
osa-miR1856	MIMAT0007778	Oryza sativa	-39.8	-27.86	UAUGCGUAAGACGGAUUCGUA	21
osa-miR1857-3p	MIMAT0007780	Oryza sativa	-42.1	-29.47	UCAUGCUCCAAGAAAACCAGG	21
osa-miR1857-5p	MIMAT0007779	Oryza sativa	-39.4	-27.58	UGGUUUUUUUGGAGCAUGAGG	21
osa-miR1858a,osa-miR1858b	MIMAT0007786,MIMAT0007787	Oryza sativa	-52.5	-36.75	GAGAGGAGGACGGAGUGGGGC	21
osa-miR1859	MIMAT0007792	Oryza sativa	-42	-29.4	UUUCCUAUGACGUCCAUUCCAA	22
osa-miR1860-3p	MIMAT0007794	Oryza sativa	-42.5	-29.75	AUCUGGAAGCUAGGUUUUCUCU	22
osa-miR1860-5p	MIMAT0007793	Oryza sativa	-41.2	-28.84	AGAAAACCAGCUUCCAGAUCU	21
osa-miR1861a	MIMAT0007796	Oryza sativa	-43.6	-30.52	UGAUCUUGAGGCAGAAACUGAG	22
osa-miR1861b,osa-miR1861f,osa-miR1861i,osa-miR1861l	MIMAT0007797,MIMAT0007801,MIMAT0007804,MIMAT0007807	Oryza sativa	-46.3	-32.41	CGAUCUUGAGGCAGGAACUGAG	22
osa-miR1861c	MIMAT0007798	Oryza sativa	-41.7	-29.19	CGAUCUUGUAGCAAGAACUGAG	22
osa-miR1861d	MIMAT0007799	Oryza sativa	-48	-33.6	UGGUCUUGAGGCAGGAACUGAG	22
osa-miR1861e,osa-miR1861k,osa-miR1861m	MIMAT0007800,MIMAT0007806,MIMAT0007808	Oryza sativa	-45.7	-31.99	CGGUCUUGUGGCAAGAACUGAG	22
osa-miR1861g	MIMAT0007802	Oryza sativa	-44.2	-30.94	CAGUCUUGUGGCAAGAACUGAG	22
osa-miR1861h,osa-miR1861j	MIMAT0007803,MIMAT0007805	Oryza sativa	-48.3	-33.81	CGGUCUUGAGGCAGGAACUGAG	22
osa-miR1861n	MIMAT0007809	Oryza sativa	-48.5	-33.95	CGAUCUUGUGGCAGGAGCUGAG	22
osa-miR1862a,osa-miR1862b,osa-miR1862c	MIMAT0007810,MIMAT0007811,MIMAT0007812	Oryza sativa	-45.7	-31.99	ACGAGGUUGGUUUAUUUUGGGACG	24
osa-miR1862d	MIMAT0007830	Oryza sativa	-41.9	-29.33	ACUAGGUUUGUUUAUUUUGGGACG	24
osa-miR1862e	MIMAT0007833	Oryza sativa	-41	-28.7	CUAGAUUUGUUUAUUUUGGGACGG	24
osa-miR1862f,osa-miR1862g	MIMAT0019669,MIMAT0019670	Oryza sativa	-34	-23.8	AUGAGGUUGGUUUAUUUUGG	20
osa-miR1863	MIMAT0007813	Oryza sativa	-44.1	-30.87	AGCUCUGAUACCAUGUUAGAUUAG	24
osa-miR1863b	MIMAT0013836	Oryza sativa	-44.6	-31.22	AGCUCUGAUACCAUGUUAACUGUU	24
osa-miR1863c	MIMAT0013830	Oryza sativa	-44.5	-31.15	UAGAAACUUGGCUGAUGCAUUACU	24
osa-miR1864	MIMAT0007814	Oryza sativa	-43.9	-30.73	UUGUAGUAACGUGAUGGUCAAUGU	24
osa-miR1865-3p	MIMAT0007816	Oryza sativa	-46.4	-32.48	CGAAGAAUCGCAGUCACUAGUUGU	24
osa-miR1865-5p	MIMAT0007815	Oryza sativa	-47.7	-33.39	UGCUAGUGAUGGUGAUUCUUCGAC	24
osa-miR1866-3p	MIMAT0009212	Oryza sativa	-33.9	-23.73	UGAAAUUCCUGUAAAAUUCUUG	22
osa-miR1866-5p	MIMAT0007817	Oryza sativa	-47.1	-32.97	GAGGGAUUUUGCGGGAAUUUCACG	24
osa-miR1867	MIMAT0007818	Oryza sativa	-44.2	-30.94	UUUUUUUUCUAGGACAGAGGGAGU	24
osa-miR1868	MIMAT0007820	Oryza sativa	-54.1	-37.87	UCACGGAAAACGAGGGAGCAGCCA	24
osa-miR1869	MIMAT0007822	Oryza sativa	-49.5	-34.65	UGAGAACAAUAGGCAUGGGAGGUA	24
osa-miR1870	MIMAT0007823	Oryza sativa	-49.3	-34.51	UGCUGAAUUAGACCUAGUGGGCAU	24
osa-miR1870-3p	MIMAT0015270	Oryza sativa	-44.5	-31.15	UUUAGGGCUAAUUCAGCAUGAACA	24
osa-miR1871	MIMAT0007824	Oryza sativa	-44.7	-31.29	AUGGCUCUGAUAUCAUGUUGGUUU	24
osa-miR1872	MIMAT0007825	Oryza sativa	-47.4	-33.18	GAACUGUAAGUCUGUGACGGGUAA	24
osa-miR1873	MIMAT0007826	Oryza sativa	-48.2	-33.74	UCAACAUGGUAUCAGAGCUGGAAG	24
osa-miR1874-3p	MIMAT0007828	Oryza sativa	-50	-35	UAUGGAUGGAGGUGUAACCCGAUG	24
osa-miR1874-5p	MIMAT0007827	Oryza sativa	-48.6	-34.02	UAGGGCUACUACACCAUCCAUAAG	24
osa-miR1875	MIMAT0007829	Oryza sativa	-46.4	-32.48	ACAAUGGAGUGAAGUGCAACAGAA	24
osa-miR1876	MIMAT0007831	Oryza sativa	-54.2	-37.94	AUAAGUGGGUUUGUGGGCUGGCCC	24
osa-miR1877	MIMAT0007834	Oryza sativa	-48.4	-33.88	AGAUGACAUGUGAAUGAUGAGGGG	24
osa-miR1878	MIMAT0007835	Oryza sativa	-40.3	-28.21	ACUUAAUCUGGACACUAUAAAAGA	24
osa-miR1879	MIMAT0007836	Oryza sativa	-48.7	-34.09	GUGUUUGGUUUAGGGAUGAGGUGG	24
osa-miR1880	MIMAT0007837	Oryza sativa	-50	-35	UUCCAAGCGGGCCACUUAAGCAUU	24
osa-miR1881	MIMAT0007838	Oryza sativa	-45.7	-31.99	AAUGUUAUUGUAGCGUGGUGGUGU	24
osa-miR1882a,osa-miR1882b,osa-miR1882c,osa-miR1882d,osa-miR1882e,osa-miR1882f,osa-miR1882g,osa-miR1882h,osa-miR1317-5p.2	MIMAT0007839,MIMAT0007840,MIMAT0007841,MIMAT0007842,MIMAT0007843,MIMAT0007844,MIMAT0007845,MIMAT0007846,MIMAT0015284	Oryza sativa	-41.7	-29.19	AGAUUGCUUUCAAGGUCAUUUCUU	24
osa-miR1883a,osa-miR1883b	MIMAT0007851,MIMAT0007852	Oryza sativa	-54.4	-38.08	ACCUGUGACGGGCCGAGAAUGGAA	24
osa-miR1884a	MIMAT0007795	Oryza sativa	-42.7	-29.89	UGUGACGCCGUUGACUUUUCAU	22
osa-miR1884b	MIMAT0007832	Oryza sativa	-41.3	-28.91	AAUGUAUGACGCUGUUGACUUUUA	24
osa-miR2055	MIMAT0009980	Oryza sativa	-42	-29.4	UUUCCUUGGGAAGGUGGUUUC	21
osa-miR2090	MIMAT0010045	Oryza sativa	-34.2	-23.94	AACUCUGAUUCUAGAAUUUUUG	22
osa-miR2091-3p	MIMAT0010047	Oryza sativa	-44.7	-31.29	CAUACAUUGCCUCCUAGGCUUG	22
osa-miR2091-5p	MIMAT0010046	Oryza sativa	-50.3	-35.21	UCAACCGAGCCGAGGAGGAGG	21
osa-miR2092-3p	MIMAT0010049	Oryza sativa	-47.8	-33.46	ACCAGCAUUCCAUUGGCAGAGG	22
osa-miR2092-5p	MIMAT0010048	Oryza sativa	-39	-27.3	CAACUGAAGUCGGUGUUUACU	21
osa-miR2093-3p	MIMAT0010051	Oryza sativa	-33.5	-23.45	ACAUCUUCCAAUUAAUGCAU	20
osa-miR2093-5p	MIMAT0010050	Oryza sativa	-34.4	-24.08	GUGCAUUAAUUGGAAGAACA	20
osa-miR2094-3p	MIMAT0010053	Oryza sativa	-49.9	-34.93	CAGAGCUGUGGCAUCCACGUCG	22
osa-miR2094-5p	MIMAT0010052	Oryza sativa	-51.5	-36.05	UGGCUGCUAGGCUCCUGGGUG	21
osa-miR2095-3p	MIMAT0010055	Oryza sativa	-30.6	-21.42	CUUCCAUUUAUGAUAAGUAU	20
osa-miR2095-5p	MIMAT0010054	Oryza sativa	-33	-23.1	CUGAUAAUUUUACGAUGAAUAG	22
osa-miR2096-3p	MIMAT0010057	Oryza sativa	-50.1	-35.07	CCUGAGGGGAAAUCGGCGGGA	21
osa-miR2096-5p	MIMAT0010056	Oryza sativa	-51.4	-35.98	UGCCGAUUUCCCCCUCGGGCG	21
osa-miR2097-3p	MIMAT0010059	Oryza sativa	-40.8	-28.56	UUCUCUUCUUCGUGUCGCAUUU	22
osa-miR2097-5p	MIMAT0010058	Oryza sativa	-52	-36.4	AGAGAUGGGACGGGCAGGGAAG	22
osa-miR2098-3p	MIMAT0010061	Oryza sativa	-42.8	-29.96	CGGUUUGUCAAGCGGAGUGC	20
osa-miR2098-5p	MIMAT0010060	Oryza sativa	-49.1	-34.37	UCCCGUGGAGGCAGCCGAUG	20
osa-miR2099-3p	MIMAT0010063	Oryza sativa	-36	-25.2	ACAAAGCUGUAGCGUUAUUC	20
osa-miR2099-5p	MIMAT0010062	Oryza sativa	-35.2	-24.64	UGAAUAUGUUUGUACAAGCUUU	22
osa-miR2100-3p	MIMAT0010065	Oryza sativa	-48.3	-33.81	AACCGCUGUUUAGGCGGAGUGG	22
osa-miR2100-5p	MIMAT0010064	Oryza sativa	-40.6	-28.42	UUCUCUCAAGUUGCCAAACAAG	22
osa-miR2101-3p	MIMAT0010067	Oryza sativa	-37.5	-26.25	AUUUAACUCAAGUGAGCAUUGU	22
osa-miR2101-5p	MIMAT0010066	Oryza sativa	-32.6	-22.82	ACAUGUUUACAAGUUAAAAUGU	22
osa-miR2102-3p	MIMAT0010069	Oryza sativa	-53.2	-37.24	CAUGGUGCCGGUUCCGGUGGCG	22
osa-miR2102-5p	MIMAT0010068	Oryza sativa	-53.4	-37.38	GGGCAAGCCGCCGCCGCCAC	20
osa-miR2103	MIMAT0010071	Oryza sativa	-51.8	-36.26	UUUCCCUCUCCGUGCGCGCUCG	22
osa-miR2104	MIMAT0010072	Oryza sativa	-55.3	-38.71	GCGGCGAGGGGAUGCGAGCGUG	22
osa-miR2105	MIMAT0010073	Oryza sativa	-33.8	-23.66	UUGUGAUGUGAAUGAUUCAU	20
osa-miR2106	MIMAT0010074	Oryza sativa	-39.4	-27.58	CCGAGGUUUUCUGGAUACAUU	21
osa-miR2118a	MIMAT0011740	Oryza sativa	-46.9	-32.83	UUCUCGAUGCCUCCCAUUCCUA	22
osa-miR2118b,osa-miR2118n,zma-miR2118b	MIMAT0011741,MIMAT0011753,MIMAT0011761	Oryza sativa,Zea mays	-49	-34.3	UUCCCGAUGCCUCCCAUUCCUA	22
osa-miR2118c,osa-miR2118q	MIMAT0011742,MIMAT0011756	Oryza sativa	-47	-32.9	UUCCCGAUGCCUCCUAUUCCUA	22
osa-miR2118d,zma-miR2118d	MIMAT0011743,MIMAT0011763	Oryza sativa,Zea mays	-49.7	-34.79	UUCCUGAUGCCUCCCAUGCCUA	22
osa-miR2118e,osa-miR2118r	MIMAT0011744,MIMAT0011757	Oryza sativa	-49.4	-34.58	UUCCCAAUGCCUCCCAUGCCUA	22
osa-miR2118f,osa-miR2118j,osa-miR2118m	MIMAT0011745,MIMAT0011749,MIMAT0011752	Oryza sativa	-47.5	-33.25	UUCCUGAUGCCUCCCAUUCCUA	22
osa-miR2118g,zma-miR2118c	MIMAT0011746,MIMAT0011762	Oryza sativa,Zea mays	-45.2	-31.64	UUCCUAAUGCCUCCCAUUCCUA	22
osa-miR2118h,osa-miR2118k,zma-miR2118a	MIMAT0011747,MIMAT0011750,MIMAT0011760	Oryza sativa,Zea mays	-45.4	-31.78	UUCCUGAUGCCUCUCAUUCCUA	22
osa-miR2118i	MIMAT0011748	Oryza sativa	-47.5	-33.25	UUCCUAGUGCCUCCCAUUCCUA	22
osa-miR2118l	MIMAT0011751	Oryza sativa	-42.8	-29.96	UUCCUAAUGCUUCCCAUUCCUA	22
osa-miR2118o	MIMAT0011754	Oryza sativa	-50.6	-35.42	CUCCUGAUGCCUCCCAAGCCUA	22
osa-miR2118p	MIMAT0011755	Oryza sativa	-51.2	-35.84	UUCCCGAUGCCUCCCAUGCCUA	22
osa-miR2120	MIMAT0011179	Oryza sativa	-44.7	-31.29	AAAGAUCUUUAGUCCCGGUUGUUC	24
osa-miR2121a,osa-miR2121b	MIMAT0011180,MIMAT0011181	Oryza sativa	-51.2	-35.84	AAAACGGAGCGGUCCAUUAGCGCG	24
osa-miR2122	MIMAT0011182	Oryza sativa	-31.2	-21.84	UUUCAAAAAUAACCUUUUGUUC	22
osa-miR2123a,osa-miR2123b,osa-miR2123c	MIMAT0011183,MIMAT0011184,MIMAT0011185	Oryza sativa	-37.5	-26.25	UAAAAAGUCAACGGUGUCAAAC	22
osa-miR2124a,osa-miR2124b,osa-miR2124c,osa-miR2124d,osa-miR2124e,osa-miR2124f,osa-miR2124g,osa-miR2124i,osa-miR2124h	MIMAT0011186,MIMAT0011187,MIMAT0011188,MIMAT0011189,MIMAT0011190,MIMAT0011191,MIMAT0011192,MIMAT0011193,MIMAT0011195	Oryza sativa	-39.2	-27.44	ACUUUAAAUGUGUGUCCGUAUAUU	24
osa-miR2125	MIMAT0011194	Oryza sativa	-42	-29.4	UUUUUCUCUAUAGACUAUCUCCAG	24
osa-miR2275a,osa-miR2275b	MIMAT0011758,MIMAT0011759	Oryza sativa	-40.3	-28.21	UUUGGUUUCCUCCAAUAUCUCA	22
osa-miR2862	MIMAT0013808	Oryza sativa	-42	-29.4	UCCAACAGCUUAGAUUCGUCC	21
osa-miR2863a	MIMAT0013809	Oryza sativa	-39.2	-27.44	UUGUCCCAUUCUAGUUUAGCU	21
osa-miR2863b	MIMAT0013818	Oryza sativa	-36.2	-25.34	UUCGUUUAUUUGGACUAGAGU	21
osa-miR2864.1	MIMAT0013810	Oryza sativa	-40.1	-28.07	UUUUGCUGCCCUUGUUUUGCA	21
osa-miR2864.2	MIMAT0013811	Oryza sativa	-34.5	-24.15	UUGUUUUGCAUUGUAUAGGUA	21
osa-miR2865	MIMAT0013812	Oryza sativa	-47.8	-33.46	CUCAGCAGUCGACUGUACCGUG	22
osa-miR2866	MIMAT0013813	Oryza sativa	-37	-25.9	UCUAGUUUGUGUUCAGCAUC	20
osa-miR2867	MIMAT0013814	Oryza sativa	-50.9	-35.63	UGUGCCAUCCCACACAUCCCGA	22
osa-miR2868	MIMAT0013815	Oryza sativa	-33.2	-23.24	UUGGUUUUGUGUAGUAGAAA	20
osa-miR2869	MIMAT0013816	Oryza sativa	-41.8	-29.26	UCCCGACAUUAAAUUCUGGGC	21
osa-miR2870	MIMAT0013817	Oryza sativa	-39	-27.3	UAAUCAGUUUGGGGAGACAAA	21
osa-miR2871a,osa-miR2871b	MIMAT0013820,MIMAT0013821	Oryza sativa	-33.7	-23.59	UAUUUUAGUUUCUAUGGUCAC	21
osa-miR2872	MIMAT0013822	Oryza sativa	-42.5	-29.75	UGGGGUUCUACAAACCGAACU	21
osa-miR2873	MIMAT0013823	Oryza sativa	-38	-26.6	AAGUUUGGACUUAAAUUUGGUAAC	24
osa-miR2873b	MIMAT0019685	Oryza sativa	-38	-26.6	UUGGACUUGAGAUUUGGUAUG	21
osa-miR2874	MIMAT0013824	Oryza sativa	-45.3	-31.71	AUGUGAACAGUGUCAAACAGUGUC	24
osa-miR2875	MIMAT0013825	Oryza sativa	-36.2	-25.34	AUUUACAGUCAUAUACAGUUUAUA	24
osa-miR2876	MIMAT0013826	Oryza sativa	-38.3	-26.81	UUCCUAUAUGAACACUGUUGC	21
osa-miR2877	MIMAT0013827	Oryza sativa	-53.2	-37.24	UUGCAUCCUCUGCACUUUGGGCCU	24
osa-miR2878-3p	MIMAT0013829	Oryza sativa	-36.7	-25.69	CAGGAUUUUAUACAUGUAAAGAAU	24
osa-miR2878-5p	MIMAT0013828	Oryza sativa	-39.4	-27.58	UACAUGUAUAAAAUUCUGAGGAUG	24
osa-miR2879	MIMAT0013831	Oryza sativa	-42.3	-29.61	GCCAGAUGUGUUAAAAUAAUGACC	24
osa-miR2880	MIMAT0013832	Oryza sativa	-52.8	-36.96	ACGGUAUCCCGUUCGGACAGGAUG	24
osa-miR2905	MIMAT0013819	Oryza sativa	-41.3	-28.91	UACAUGUCAGUGACAAAGGCA	21
osa-miR2906a,osa-miR2906b	MIMAT0014034,MIMAT0014035	Oryza sativa	-53.1	-37.17	AACGGGCCGCCGCACUGCUGG	21
osa-miR2907a,osa-miR2907b,osa-miR2907c,osa-miR2907d	MIMAT0014036,MIMAT0014037,MIMAT0014038,MIMAT0014039	Oryza sativa	-58.3	-40.81	GGCAGCCGAGCGAGGGCCUCGG	22
osa-miR2918	MIMAT0014049	Oryza sativa	-41.9	-29.33	AUCCGUGUUGUCUGCGCUUUA	21
osa-miR2919	MIMAT0014050	Oryza sativa	-48	-33.6	AAGGGGGGGGGGGGAAAGA	19
osa-miR2920	MIMAT0014051	Oryza sativa	-31.5	-22.05	AAACAACAAUAUAACAUUUCAAA	23
osa-miR2921	MIMAT0014052	Oryza sativa	-34.1	-23.87	AAGAACUUAAUAUAACUUUAAAGC	24
osa-miR2922	MIMAT0014053	Oryza sativa	-30.4	-21.28	AAUAAGUGAUUACCGAAAUU	20
osa-miR2923	MIMAT0014054	Oryza sativa	-28.5	-19.95	AGACAAAAAUAUAAAUAACAAA	22
osa-miR2924	MIMAT0014055	Oryza sativa	-52.4	-36.68	CUCGCUUGCUCCGGCCGCCAC	21
osa-miR2925	MIMAT0014056	Oryza sativa	-49.4	-34.58	UGGCGGCCGCGGGCUUCGU	19
osa-miR2926	MIMAT0014057	Oryza sativa	-44.7	-31.29	AGGUCGUCGACGUUGGUGCU	20
osa-miR2927	MIMAT0014058	Oryza sativa	-51.8	-36.26	UGUCGUCGUCGAUGGAGCCCAUG	23
osa-miR2928	MIMAT0014059	Oryza sativa	-33.2	-23.24	AAGAAGACGACAUUUUGUUG	20
osa-miR2929	MIMAT0014060	Oryza sativa	-37.5	-26.25	CUCAAGGGUGUUUGUGAAAUA	21
osa-miR2930	MIMAT0014061	Oryza sativa	-50.6	-35.42	UUCUCUUCUCUCGCGCGUGGCC	22
osa-miR2931	MIMAT0014062	Oryza sativa	-29.6	-20.72	CUUUAUUGUUGAUGUCAAAA	20
osa-miR2932	MIMAT0014063	Oryza sativa	-38.9	-27.23	AGUAUGCCCACUACCUAUC	19
osa-miR319a,osa-miR319b,sbi-miR319,zma-miR319a,zma-miR319c,zma-miR319b,zma-miR319d,sbi-miR319b	MIMAT0001028,MIMAT0001029,MIMAT0001469,MIMAT0001715,MIMAT0001716,MIMAT0001717,MIMAT0001718,MIMAT0011346	Oryza sativa,Sorghum bicolor,Zea mays	-46	-32.2	UUGGACUGAAGGGUGCUCCC	20
osa-miR390,ptc-miR390a,ptc-miR390b,ptc-miR390c,ptc-miR390d,ppt-miR390a,ppt-miR390b,mtr-miR390,ghr-miR390a,ghr-miR390b,ghr-miR390c,bna-miR390a,bna-miR390b,bna-miR390c,vvi-miR390,gma-miR390a-5p,sbi-miR390,zma-miR390a,zma-miR390b,csi-miR390,rco-miR390a,rco-miR390b,aly-miR390a,aly-miR390b,tcc-miR390a,tcc-miR390b,bdi-miR390,bdi-miR390b,ath-miR390a,ath-miR390b	MIMAT0001588,MIMAT0002011,MIMAT0002012,MIMAT0002013,MIMAT0002014,MIMAT0003131,MIMAT0003132,MIMAT0011072,MIMAT0005815,MIMAT0005816,MIMAT0005817,MIMAT0005602,MIMAT0005603,MIMAT0005604,MIMAT0005707,MIMAT0007359,MIMAT0011347,MIMAT0013998,MIMAT0014033,MIMAT0014092,MIMAT0014184,MIMAT0014185,MIMAT0017533,MIMAT0017535,MIMAT0020419,MIMAT0020420,MIMAT0020660,MIMAT0020742,MIMAT0000931,MIMAT0000932	Oryza sativa,Populus trichocarpa,Physcomitrella patens,Medicago truncatula,Gossypium hirsutum,Brassica napus,Vitis vinifera,Glycine max,Sorghum bicolor,Zea mays,Citrus sinensis,Ricinus communis,Arabidopsis lyrata,Theobroma cacao,Brachypodium distachyon,Arabidopsis thaliana	-48.9	-34.23	AAGCUCAGGAGGGAUAGCGCC	21
osa-miR393,sbi-miR393,mtr-miR393,ptc-miR393a,ptc-miR393b,ptc-miR393c,ptc-miR393d,mtr-miR393b,bna-miR393,vvi-miR393b,gma-miR393,vvi-miR393a,sbi-miR393b,rco-miR393,tcc-miR393b,bdi-miR393a,bdi-miR393b	MIMAT0000957,MIMAT0001426,MIMAT0001647,MIMAT0002015,MIMAT0002016,MIMAT0002017,MIMAT0002018,MIMAT0011087,MIMAT0004447,MIMAT0005708,MIMAT0007362,MIMAT0006557,MIMAT0011348,MIMAT0014186,MIMAT0020422,MIMAT0020694,MIMAT0020698	Oryza sativa,Sorghum bicolor,Medicago truncatula,Populus trichocarpa,Brassica napus,Vitis vinifera,Glycine max,Ricinus communis,Theobroma cacao,Brachypodium distachyon	-42.1	-29.47	UCCAAAGGGAUCGCAUUGAUC	21
osa-miR393b,zma-miR393a,zma-miR393c,ghr-miR393	MIMAT0001078,MIMAT0001747,MIMAT0014000,MIMAT0014334	Oryza sativa,Zea mays,Gossypium hirsutum	-44.2	-30.94	UCCAAAGGGAUCGCAUUGAUCU	22
osa-miR393b-3p	MIMAT0015123	Oryza sativa	-41.1	-28.77	UCAGUGCAAUCCCUUUGGAAU	21
osa-miR394,sbi-miR394a,zma-miR394a,zma-miR394b,ptc-miR394a-5p,ptc-miR394b-5p,vvi-miR394b,sbi-miR394b,ghr-miR394b,ghr-miR394a,aly-miR394a,aly-miR394b,ahy-miR394,csi-miR394,tcc-miR394a,tcc-miR394b,bdi-miR394,ath-miR394a,ath-miR394b	MIMAT0000958,MIMAT0001427,MIMAT0001696,MIMAT0001697,MIMAT0002019,MIMAT0002020,MIMAT0005710,MIMAT0011349,MIMAT0014335,MIMAT0014336,MIMAT0017543,MIMAT0017545,MIMAT0016326,MIMAT0018461,MIMAT0020423,MIMAT0020424,MIMAT0020690,MIMAT0000936,MIMAT0000937	Oryza sativa,Sorghum bicolor,Zea mays,Populus trichocarpa,Vitis vinifera,Gossypium hirsutum,Arabidopsis lyrata,Arachis hypogaea,Citrus sinensis,Theobroma cacao,Brachypodium distachyon,Arabidopsis thaliana	-43.8	-30.66	UUGGCAUUCUGUCCACCUCC	20
osa-miR395a,sbi-miR395l	MIMAT0000973,MIMAT0011356	Oryza sativa,Sorghum bicolor	-45.7	-31.99	GUGAAGUGCUUGGGGGAACUC	21
osa-miR395b,osa-miR395d,osa-miR395e,osa-miR395g,osa-miR395h,osa-miR395i,osa-miR395j,osa-miR395k,osa-miR395l,osa-miR395s,sbi-miR395b,sbi-miR395a,sbi-miR395d,sbi-miR395e,zma-miR395b,zma-miR395a,osa-miR395m,osa-miR395n,osa-miR395p,osa-miR395q,osa-miR395r,sbi-miR395c,sbi-miR395g,sbi-miR395h,sbi-miR395i,sbi-miR395j,zma-miR395d,zma-miR395e,zma-miR395f,zma-miR395g,zma-miR395h,zma-miR395i,zma-miR395j,zma…	MIMAT0000959,MIMAT0000960,MIMAT0000961,MIMAT0000962,MIMAT0000963,MIMAT0000964,MIMAT0000965,MIMAT0000966,MIMAT0000967,MIMAT0000968,MIMAT0001429,MIMAT0001430,MIMAT0001432,MIMAT0001433,MIMAT0001698,MIMAT0001701,MIMAT0003870,MIMAT0003871,MIMAT0003873,MIMAT0003874,MIMAT0003878,MIMAT0011350,MIMAT0011351,MIMAT0011352,MIMAT0011353,MIMAT0011354,MIMAT0014001,MIMAT0014002,MIMAT0014003,MIMAT0014004,MIMAT0014…	Oryza sativa,Sorghum bicolor,Zea mays,Triticum aestivum	-43.3	-30.31	GUGAAGUGUUUGGGGGAACUC	21
osa-miR395c,zma-miR395c,sbi-miR395k,zma-miR395l,zma-miR395m	MIMAT0000972,MIMAT0001700,MIMAT0011355,MIMAT0014009,MIMAT0014010	Oryza sativa,Zea mays,Sorghum bicolor	-41.2	-28.84	GUGAAGUGUUUGGAGGAACUC	21
osa-miR395f	MIMAT0000974	Oryza sativa	-41	-28.7	GUGAAUUGUUUGGGGGAACUC	21
osa-miR395o	MIMAT0003872	Oryza sativa	-40.1	-28.07	AUGAAGUGUUUGGAGGAACUC	21
osa-miR395t	MIMAT0000969	Oryza sativa	-40.9	-28.63	GUGAAGUGUUUGGGGAAACUC	21
osa-miR395u	MIMAT0000975	Oryza sativa	-42.5	-29.75	GUGAAGCGUUUGGGGGAAAUC	21
osa-miR395v	MIMAT0003876	Oryza sativa	-40.6	-28.42	GUGAAGUAUUUGGCGGAACUC	21
osa-miR395w	MIMAT0003877	Oryza sativa	-44.6	-31.22	GUGAAGUGUUUGGGGGAUUCUC	22
osa-miR395x	MIMAT0014124	Oryza sativa	-41.4	-28.98	GUGAAGUGUUUGGAGUAGCUC	21
osa-miR396a,osa-miR396b,sbi-miR396b,sbi-miR396a,sof-miR396,gma-miR396a,zma-miR396b,zma-miR396a,ptc-miR396a,ptc-miR396b,mtr-miR396b,ghr-miR396a,ghr-miR396b,vvi-miR396d,vvi-miR396c,lja-miR396,aqc-miR396a,aly-miR396a,csi-miR396a,csi-miR396b,tcc-miR396a,tcc-miR396b,bdi-miR396d,bdi-miR396c,ssp-miR396,ath-miR396a	MIMAT0000977,MIMAT0000978,MIMAT0001434,MIMAT0001435,MIMAT0001657,MIMAT0001687,MIMAT0001702,MIMAT0001703,MIMAT0002031,MIMAT0002032,MIMAT0011108,MIMAT0005818,MIMAT0005819,MIMAT0005726,MIMAT0006560,MIMAT0010088,MIMAT0012576,MIMAT0017557,MIMAT0018463,MIMAT0018464,MIMAT0020427,MIMAT0020428,MIMAT0020671,MIMAT0020676,MIMAT0020295,MIMAT0000944	Oryza sativa,Sorghum bicolor,Saccharum officinarum,Glycine max,Zea mays,Populus trichocarpa,Medicago truncatula,Gossypium hirsutum,Vitis vinifera,Lotus japonicus,Aquilegia caerulea,Arabidopsis lyrata,Citrus sinensis,Theobroma cacao,Brachypodium distachyon,Saccharum ssp,Arabidopsis thaliana	-39.7	-27.79	UUCCACAGCUUUCUUGAACUG	21
osa-miR396c,sbi-miR396c,gma-miR396b,ptc-miR396c,ptc-miR396d,ptc-miR396e,mtr-miR396a,bna-miR396a,pta-miR396,gma-miR396c,aqc-miR396b,zma-miR396e,zma-miR396f,ccl-miR396,rco-miR396,aly-miR396b,tcc-miR396c,tcc-miR396e,bdi-miR396e,ath-miR396b	MIMAT0000979,MIMAT0001436,MIMAT0001688,MIMAT0002033,MIMAT0002034,MIMAT0002035,MIMAT0011107,MIMAT0004448,MIMAT0004999,MIMAT0010079,MIMAT0012577,MIMAT0014014,MIMAT0014015,MIMAT0014078,MIMAT0014192,MIMAT0017559,MIMAT0020429,MIMAT0020431,MIMAT0020683,MIMAT0000945	Oryza sativa,Sorghum bicolor,Glycine max,Populus trichocarpa,Medicago truncatula,Brassica napus,Pinus taeda,Aquilegia caerulea,Zea mays,Citrus clementine,Ricinus communis,Arabidopsis lyrata,Theobroma cacao,Brachypodium distachyon,Arabidopsis thaliana	-38.5	-26.95	UUCCACAGCUUUCUUGAACUU	21
osa-miR396d,osa-miR396e,far-miR396,bdi-miR396a,bdi-miR396b,bdi-miR396f	MIMAT0001600,MIMAT0001601,MIMAT0018369,MIMAT0020686,MIMAT0020700,MIMAT0020762	Oryza sativa,Festuca arundinacea,Brachypodium distachyon	-42	-29.4	UCCACAGGCUUUCUUGAACUG	21
osa-miR396e-3p	MIMAT0015159	Oryza sativa	-46.3	-32.41	AUGGUUCAAGAAAGCCCAUGGAAA	24
osa-miR396f	MIMAT0010070	Oryza sativa	-44.4	-31.08	UCUCCACAGGCUUUCUUGAACU	22
osa-miR396f-3p	MIMAT0015292	Oryza sativa	-42	-29.4	AUAGUUCAAGAAAGUCCUUGGAAA	24
osa-miR396g,osa-miR396h,osa-miR396i	MIMAT0013833,MIMAT0013834,MIMAT0013835	Oryza sativa	-43.5	-30.45	UCCACAGGCUUUCUUGAACGG	21
osa-miR3979-3p	MIMAT0019674	Oryza sativa	-46.6	-32.62	CUUCGGGGGAGGAGAGAAGC	20
osa-miR3979-5p	MIMAT0019673	Oryza sativa	-44.2	-30.94	UCUCUCUCUCCCUUGAAGGC	20
osa-miR397a,ptc-miR397a,vvi-miR397a,sbi-miR397,bdi-miR397a,rco-miR397,aly-miR397a,aly-miR397b,csi-miR397,tcc-miR397,ath-miR397a	MIMAT0000980,MIMAT0002038,MIMAT0006561,MIMAT0011359,MIMAT0012180,MIMAT0014193,MIMAT0017561,MIMAT0017563,MIMAT0018465,MIMAT0020432,MIMAT0000946	Oryza sativa,Populus trichocarpa,Vitis vinifera,Sorghum bicolor,Brachypodium distachyon,Ricinus communis,Arabidopsis lyrata,Citrus sinensis,Theobroma cacao,Arabidopsis thaliana	-41.6	-29.12	UCAUUGAGUGCAGCGUUGAUG	21
osa-miR397b	MIMAT0000981	Oryza sativa	-39.4	-27.58	UUAUUGAGUGCAGCGUUGAUG	21
osa-miR3980a-3p,osa-miR3980b-3p	MIMAT0019676,MIMAT0019678	Oryza sativa	-49.4	-34.58	CUGGCCGAGGCCGUCGAUUCU	21
osa-miR3980a-5p,osa-miR3980b-5p	MIMAT0019675,MIMAT0019677	Oryza sativa	-47.9	-33.53	AAUCGACGGCCUCAGUCAGGG	21
osa-miR3981-3p	MIMAT0019684	Oryza sativa	-38.4	-26.88	AGUAUUAGGAUACGUCUCAUC	21
osa-miR3981-5p	MIMAT0019683	Oryza sativa	-39.4	-27.58	UGGGACGUAUCCUAUUACUAU	21
osa-miR3982-3p	MIMAT0019687	Oryza sativa	-47.3	-33.11	AGUUGCCUACAUGGAGCGCCA	21
osa-miR3982-5p	MIMAT0019686	Oryza sativa	-45.3	-31.71	GCGCUCCACGUAGGCAACAAU	21
osa-miR398a,gma-miR398a,gma-miR398b,ptc-miR398a,mtr-miR398a,vvi-miR398a,bol-miR398a,aqc-miR398a,csi-miR398,rco-miR398a,gra-miR398,ghr-miR398,aly-miR398a,tcc-miR398b,ath-miR398a	MIMAT0000982,MIMAT0001689,MIMAT0001690,MIMAT0002041,MIMAT0011085,MIMAT0005727,MIMAT0010174,MIMAT0012578,MIMAT0014079,MIMAT0014194,MIMAT0014328,MIMAT0014337,MIMAT0017566,MIMAT0020434,MIMAT0000948	Oryza sativa,Glycine max,Populus trichocarpa,Medicago truncatula,Vitis vinifera,Brassica oleracea,Aquilegia caerulea,Citrus sinensis,Ricinus communis,Gossypium raimondii,Gossypium hirsutum,Arabidopsis lyrata,Theobroma cacao,Arabidopsis thaliana	-45.7	-31.99	UGUGUUCUCAGGUCACCCCUU	21
osa-miR398b,ptc-miR398b,ptc-miR398c,mtr-miR398b,mtr-miR398c,vvi-miR398b,vvi-miR398c,aqc-miR398b,rco-miR398b,tcc-miR398a,bdi-miR398a,bdi-miR398c	MIMAT0000983,MIMAT0002042,MIMAT0002043,MIMAT0011088,MIMAT0011097,MIMAT0006563,MIMAT0006564,MIMAT0012579,MIMAT0014195,MIMAT0020433,MIMAT0020691,MIMAT0020753	Oryza sativa,Populus trichocarpa,Medicago truncatula,Vitis vinifera,Aquilegia caerulea,Ricinus communis,Theobroma cacao,Brachypodium distachyon	-48.4	-33.88	UGUGUUCUCAGGUCGCCCCUG	21
osa-miR399a,osa-miR399b,osa-miR399c,sbi-miR399a,sbi-miR399c,zma-miR399a,zma-miR399c,sbi-miR399h,ptc-miR399f,ptc-miR399g,vvi-miR399a,vvi-miR399h,sbi-miR399j,zma-miR399h,csi-miR399e,csi-miR399c,tcc-miR399g,bdi-miR399b	MIMAT0000984,MIMAT0000985,MIMAT0000986,MIMAT0001437,MIMAT0001438,MIMAT0001704,MIMAT0001705,MIMAT0001751,MIMAT0002049,MIMAT0002050,MIMAT0005728,MIMAT0005732,MIMAT0011360,MIMAT0014023,MIMAT0018466,MIMAT0018467,MIMAT0020441,MIMAT0020678	Oryza sativa,Sorghum bicolor,Zea mays,Populus trichocarpa,Vitis vinifera,Citrus sinensis,Theobroma cacao,Brachypodium distachyon	-44.2	-30.94	UGCCAAAGGAGAAUUGCCCUG	21
osa-miR399d,sbi-miR399d,zma-miR399e,sbi-miR399i,mtr-miR399l,mtr-miR399p,vvi-miR399b,vvi-miR399c,pvu-miR399a,zma-miR399i,zma-miR399j,rco-miR399a,aly-miR399b,aly-miR399c,csi-miR399d,tcc-miR399i,ath-miR399b,ath-miR399c	MIMAT0000987,MIMAT0001439,MIMAT0001708,MIMAT0001752,MIMAT0011092,MIMAT0011120,MIMAT0005729,MIMAT0006565,MIMAT0011177,MIMAT0014024,MIMAT0014025,MIMAT0014196,MIMAT0017574,MIMAT0017576,MIMAT0018468,MIMAT0020443,MIMAT0000952,MIMAT0000953	Oryza sativa,Sorghum bicolor,Zea mays,Medicago truncatula,Vitis vinifera,Phaseolus vulgaris,Ricinus communis,Arabidopsis lyrata,Citrus sinensis,Theobroma cacao,Arabidopsis thaliana	-46.5	-32.55	UGCCAAAGGAGAGUUGCCCUG	21
osa-miR399e,osa-miR399f,osa-miR399g,sbi-miR399e,sbi-miR399f,mtr-miR399a,mtr-miR399e,mtr-miR399f,mtr-miR399g,rco-miR399e	MIMAT0000988,MIMAT0000989,MIMAT0000990,MIMAT0001440,MIMAT0001441,MIMAT0001651,MIMAT0001652,MIMAT0011073,MIMAT0011074,MIMAT0014200	Oryza sativa,Sorghum bicolor,Medicago truncatula,Ricinus communis	-44.2	-30.94	UGCCAAAGGAGAUUUGCCCAG	21
osa-miR399h	MIMAT0000991	Oryza sativa	-46.5	-32.55	UGCCAAAGGAGACUUGCCCAG	21
osa-miR399i,sbi-miR399b,mtr-miR399b,zma-miR399d,mtr-miR399o,rco-miR399d	MIMAT0000992,MIMAT0001442,MIMAT0001645,MIMAT0001707,MIMAT0011096,MIMAT0014199	Oryza sativa,Sorghum bicolor,Medicago truncatula,Zea mays,Ricinus communis	-48.9	-34.23	UGCCAAAGGAGAGCUGCCCUG	21
osa-miR399j,ptc-miR399i,sly-miR399,aqc-miR399,csi-miR399b	MIMAT0000993,MIMAT0002052,MIMAT0009146,MIMAT0012580,MIMAT0018470	Oryza sativa,Populus trichocarpa,Solanum lycopersicum,Aquilegia caerulea,Citrus sinensis	-45.7	-31.99	UGCCAAAGGAGAGUUGCCCUA	21
osa-miR399k,sbi-miR399g,zma-miR399f	MIMAT0000994,MIMAT0001443,MIMAT0001709	Oryza sativa,Sorghum bicolor,Zea mays	-43	-30.1	UGCCAAAGGAAAUUUGCCCCG	21
osa-miR408,sof-miR408a,sof-miR408b,sof-miR408c,sof-miR408d,zma-miR408,tae-miR408,sbi-miR408,zma-miR408b,rco-miR408,ssp-miR408d,ssp-miR408a	MIMAT0001079,MIMAT0001667,MIMAT0001668,MIMAT0001669,MIMAT0001670,MIMAT0001748,MIMAT0005350,MIMAT0011361,MIMAT0014026,MIMAT0014204,MIMAT0020296,MIMAT0020297	Oryza sativa,Saccharum officinarum,Zea mays,Triticum aestivum,Sorghum bicolor,Ricinus communis,Saccharum ssp	-50.2	-35.14	CUGCACUGCCUCUUCCCUGGC	21
osa-miR413	MIMAT0001329	Oryza sativa	-38.7	-27.09	CUAGUUUCACUUGUUCUGCAC	21
osa-miR414	MIMAT0001330	Oryza sativa	-42.9	-30.03	UCAUCCUCAUCAUCAUCGUCC	21
osa-miR415	MIMAT0001331	Oryza sativa	-42.1	-29.47	AACAGAACAGAAGCAGAGCAG	21
osa-miR416	MIMAT0001332	Oryza sativa	-42.1	-29.47	UGUUCGUCCGUACACUGUUCA	21
osa-miR417	MIMAT0001333	Oryza sativa	-35.6	-24.92	GAAUGUAGUGAAUUUGUUCCA	21
osa-miR418	MIMAT0001334	Oryza sativa	-35.3	-24.71	UAAUGUGAUGAUGAAAUGACG	21
osa-miR419	MIMAT0001335	Oryza sativa	-39.6	-27.72	UGAUGAAUGCUGACGAUGUUG	21
osa-miR420	MIMAT0001336	Oryza sativa	-31.7	-22.19	UAAAUUAAUCACGGAAAUGAU	21
osa-miR426	MIMAT0001338	Oryza sativa	-36.5	-25.55	UUUUGGAAGUUUGUCCUUACG	21
osa-miR435	MIMAT0001585	Oryza sativa	-37.8	-26.46	UUAUCCGGUAUUGGAGUUGA	20
osa-miR437,sbi-miR437a,sbi-miR437b,sbi-miR437c,sbi-miR437d,sbi-miR437e,sbi-miR437f,sbi-miR437g,sbi-miR437i,sbi-miR437j,sbi-miR437k,sbi-miR437l,sbi-miR437m,sbi-miR437n,sbi-miR437o,sbi-miR437p,sbi-miR437q,sbi-miR437r,sbi-miR437s,sbi-miR437t,sbi-miR437u,sbi-miR437v,sbi-miR437w,ssp-miR437a	MIMAT0001586,MIMAT0011362,MIMAT0011363,MIMAT0011364,MIMAT0011365,MIMAT0011366,MIMAT0011367,MIMAT0011368,MIMAT0011369,MIMAT0011370,MIMAT0011371,MIMAT0011372,MIMAT0011373,MIMAT0011374,MIMAT0011375,MIMAT0011376,MIMAT0011377,MIMAT0011378,MIMAT0011379,MIMAT0011380,MIMAT0011381,MIMAT0011382,MIMAT0011383,MIMAT0020280	Oryza sativa,Sorghum bicolor,Saccharum ssp	-34	-23.8	AAAGUUAGAGAAGUUUGACUU	21
osa-miR438	MIMAT0001587	Oryza sativa	-40	-28	UUCCCACGCGUUAUAGUGAAA	21
osa-miR439a,osa-miR439b,osa-miR439c,osa-miR439d,osa-miR439e,osa-miR439f,osa-miR439g,osa-miR439h,osa-miR439i,osa-miR439j	MIMAT0001589,MIMAT0001590,MIMAT0001591,MIMAT0001592,MIMAT0001593,MIMAT0001594,MIMAT0001595,MIMAT0001596,MIMAT0001597,MIMAT0001598	Oryza sativa	-44.9	-31.43	UGUCGAACCGCGGUUGUUCGA	21
osa-miR440	MIMAT0001599	Oryza sativa	-51.2	-35.84	AGUGUCUCCUGAUGAUCGGGACAA	24
osa-miR441a,osa-miR441b,osa-miR441c	MIMAT0001602,MIMAT0001603,MIMAT0001604	Oryza sativa	-40.4	-28.28	UACCAUCAAUAUAAAUGUGGGAAA	24
osa-miR442	MIMAT0001605	Oryza sativa	-44.5	-31.15	UGACGUGUAAAUUGCGAGACGAAU	24
osa-miR443	MIMAT0001606	Oryza sativa	-36	-25.2	AUCACAAUACAAUAAAUCUGGA	22
osa-miR444a.1,tae-miR444,osa-miR444d.1,bdi-miR444,tae-miR444b,hvu-miR444a	MIMAT0001617,MIMAT0005351,MIMAT0005974,MIMAT0012173,MIMAT0018226,MIMAT0018503	Oryza sativa,Triticum aestivum,Brachypodium distachyon,Hordeum vulgare	-46.5	-32.55	UUGCUGCCUCAAGCUUGCUGC	21
osa-miR444a.2,osa-miR444d.2,osa-miR444e	MIMAT0005790,MIMAT0005973,MIMAT0005975	Oryza sativa	-45.2	-31.64	UGCAGUUGCUGCCUCAAGCUU	21
osa-miR444b.1,osa-miR444c.1,ssp-miR444c*	MIMAT0005969,MIMAT0005971,MIMAT0020287	Oryza sativa,Saccharum ssp	-44.3	-31.01	UGUUGUCUCAAGCUUGCUGCC	21
osa-miR444b.2,osa-miR444c.2,ssp-miR444c	MIMAT0005968,MIMAT0005970,MIMAT0020286	Oryza sativa,Saccharum ssp	-40.7	-28.49	UGCAGUUGUUGUCUCAAGCUU	21
osa-miR444d.3,ssp-miR444b*	MIMAT0005972,MIMAT0020284	Oryza sativa,Saccharum ssp	-39.2	-27.44	UUGUGGCUUUCUUGCAAGUUG	21
osa-miR444f,ssp-miR444a,ssp-miR444b	MIMAT0005976,MIMAT0020283,MIMAT0020285	Oryza sativa,Saccharum ssp	-42.8	-29.96	UGCAGUUGUUGCCUCAAGCUU	21
osa-miR445a,osa-miR445b,osa-miR445c,osa-miR445d,osa-miR445e,osa-miR445f,osa-miR445g,osa-miR445h,osa-miR445i	MIMAT0001607,MIMAT0001608,MIMAT0001609,MIMAT0001610,MIMAT0001611,MIMAT0001612,MIMAT0001613,MIMAT0001614,MIMAT0001615	Oryza sativa	-37.5	-26.25	UAAAUUAGUGUAUAAACAUCCGAU	24
osa-miR446	MIMAT0001616	Oryza sativa	-40.4	-28.28	CAUCAAUAUGAAUAUGGGAAAUGG	24
osa-miR5071	MIMAT0020551	Oryza sativa	-41.2	-28.84	UCAAGCAUCAUAUCGUGGACA	21
osa-miR5072	MIMAT0020552	Oryza sativa	-52.7	-36.89	CGAUUCCCCAGCGGAGUCGCCA	22
osa-miR5073	MIMAT0020555	Oryza sativa	-38.9	-27.23	GUUUGGUGAAUCGGAAACUAUUU	23
osa-miR5074	MIMAT0020559	Oryza sativa	-50.7	-35.49	GAAGGCCACCGUCGGGAUCGC	21
osa-miR5075	MIMAT0020561	Oryza sativa	-52.5	-36.75	UUCUCCGUCGCCGCCGUCCGC	21
osa-miR5076	MIMAT0020564	Oryza sativa	-45.5	-31.85	GAAAUGGGAGCAGAGCAGGUUU	22
osa-miR5077	MIMAT0020574	Oryza sativa	-42.5	-29.75	GUUCGCGUCGGGUUCACCA	19
osa-miR5078	MIMAT0020575	Oryza sativa	-44.4	-31.08	CCUCGUUCGACCGUGGCAUUU	21
osa-miR5079	MIMAT0020578	Oryza sativa	-35.6	-24.92	UUUGGAUCUGUUAUUUUGGUAU	22
osa-miR5080	MIMAT0020579	Oryza sativa	-39.5	-27.65	AAAAGGAUCAUACCGUGACAG	21
osa-miR5081	MIMAT0020581	Oryza sativa	-33.3	-23.31	UAAUUUGUAGCAAAUUGAUAGU	22
osa-miR5082	MIMAT0020582	Oryza sativa	-57.3	-40.11	UGCGAUGAUGGCCGCGCGGGUUCA	24
osa-miR5083	MIMAT0020583	Oryza sativa	-34.3	-24.01	AGACUACAAUUAUCUGAUCA	20
osa-miR528,zma-miR528a,zma-miR528b,sbi-miR528,bdi-miR528,ssp-miR528	MIMAT0002884,MIMAT0014028,MIMAT0014029,MIMAT0014048,MIMAT0020662,MIMAT0020288	Oryza sativa,Zea mays,Sorghum bicolor,Brachypodium distachyon,Saccharum ssp	-49.3	-34.51	UGGAAGGGGCAUGCAGAGGAG	21
osa-miR529a,sbi-miR529	MIMAT0002885,MIMAT0011384	Oryza sativa,Sorghum bicolor	-40.8	-28.56	CUGUACCCUCUCUCUUCUUC	20
osa-miR529b	MIMAT0005015	Oryza sativa	-41.8	-29.26	AGAAGAGAGAGAGUACAGCUU	21
osa-miR530-3p	MIMAT0002886	Oryza sativa	-46.9	-32.83	AGGUGCAGAGGCAGAUGCAAC	21
osa-miR530-5p	MIMAT0006787	Oryza sativa	-42.2	-29.54	UGCAUUUGCACCUGCACCUA	20
osa-miR531	MIMAT0002887	Oryza sativa	-62.6	-43.82	CUCGCCGGGGCUGCGUGCCGCCAU	24
osa-miR531b	MIMAT0007763	Oryza sativa	-52.7	-36.89	CUCGCCGGGGCUGCGUGCCG	20
osa-miR806a,osa-miR806b,osa-miR806c,osa-miR806d,osa-miR806e,osa-miR806f,osa-miR806g,osa-miR806h	MIMAT0004026,MIMAT0004027,MIMAT0004028,MIMAT0004029,MIMAT0004030,MIMAT0004031,MIMAT0004032,MIMAT0004033	Oryza sativa	-39.8	-27.86	AUGUGCUAAAAAGUCAACGGUG	22
osa-miR807a,osa-miR807b,osa-miR807c	MIMAT0004025,MIMAT0004034,MIMAT0004035	Oryza sativa	-43.3	-30.31	CGUCAUCUCACAGGUGAAUCC	21
osa-miR808	MIMAT0004036	Oryza sativa	-37.9	-26.53	AUGAAUGUGGGAAAUGUAAGAA	22
osa-miR809a,osa-miR809b,osa-miR809c,osa-miR809d,osa-miR809e,osa-miR809f,osa-miR809g,osa-miR809h	MIMAT0004037,MIMAT0004038,MIMAT0004039,MIMAT0004040,MIMAT0004041,MIMAT0004042,MIMAT0004043,MIMAT0004044	Oryza sativa	-35.7	-24.99	UGAAUGUGAGAAAUGUUAGAAU	22
osa-miR810a	MIMAT0004045	Oryza sativa	-44.7	-31.29	UCAUAAGCCCACCACAUGUGG	21
osa-miR810b.1	MIMAT0005977	Oryza sativa	-41.6	-29.12	UGAACACCGAUAUGCGUCAUC	21
osa-miR810b.2	MIMAT0005978	Oryza sativa	-33.5	-23.45	AAGUGAUUUAAUUAUGCCGUU	21
osa-miR811a,osa-miR811b,osa-miR811c	MIMAT0004046,MIMAT0004047,MIMAT0004048	Oryza sativa	-47.1	-32.97	ACCGUUAGAUCGAGAAAUGGACGU	24
osa-miR811d.1	MIMAT0019672	Oryza sativa	-47.4	-33.18	UGGACGGAUCUCGGAUGUCCA	21
osa-miR811d.2	MIMAT0019671	Oryza sativa	-42.2	-29.54	UACUCUUGAUGAUGUGGACGG	21
osa-miR812a,osa-miR812b,osa-miR812c,osa-miR812d,osa-miR812e	MIMAT0004049,MIMAT0004050,MIMAT0004051,MIMAT0004052,MIMAT0004053	Oryza sativa	-44.5	-31.15	GACGGACGGUUAAACGUUGGAC	22
osa-miR812f	MIMAT0007821	Oryza sativa	-46.2	-32.34	ACGGAUGAUUAAAGUUGGACACGG	24
osa-miR812g,osa-miR812h,osa-miR812i,osa-miR812j	MIMAT0007847,MIMAT0007848,MIMAT0007849,MIMAT0007850	Oryza sativa	-43.7	-30.59	AAGACGGAUGAUUAAAGUUGGACA	24
osa-miR812k,osa-miR812l,osa-miR812m	MIMAT0019666,MIMAT0019667,MIMAT0019668	Oryza sativa	-48.7	-34.09	ACGAACGGUUAAAGUUGGACGCGG	24
osa-miR812n-3p	MIMAT0019680	Oryza sativa	-45.7	-31.99	ACGGAAAAUCAUGGCUGCACUUAA	24
osa-miR812n-5p	MIMAT0019679	Oryza sativa	-51.2	-35.84	AAGUGCAGCCAUGAGUUUCCGUGC	24
osa-miR812o-3p	MIMAT0019682	Oryza sativa	-46.4	-32.48	GAACGGUCAAAUGUUAGACACGGA	24
osa-miR812o-5p	MIMAT0019681	Oryza sativa	-39.3	-27.51	CGUGUUCAACGUUUGACUGUC	21
osa-miR813	MIMAT0004054	Oryza sativa	-42.3	-29.61	GGGUUAUGGAAUGGGUUUUACC	22
osa-miR814a,osa-miR814b,osa-miR814c	MIMAT0004055,MIMAT0004056,MIMAT0004057	Oryza sativa	-38.5	-26.95	CACUUCAUAGUACAACGAAUCU	22
osa-miR815a,osa-miR815b,osa-miR815c	MIMAT0004058,MIMAT0004059,MIMAT0004060	Oryza sativa	-44.8	-31.36	AAGGGGAUUGAGGAGAUUGGG	21
osa-miR816	MIMAT0004061	Oryza sativa	-31.5	-22.05	GUGACAUAUUUUACUACAAC	20
osa-miR817	MIMAT0004062	Oryza sativa	-45.1	-31.57	UCCAACUUGAGGCCCGAUUGA	21
osa-miR818a,osa-miR818b,osa-miR818c,osa-miR818d,osa-miR818e	MIMAT0004063,MIMAT0004064,MIMAT0004065,MIMAT0004066,MIMAT0004067	Oryza sativa	-41.1	-28.77	AAUCCCUUAUAUUAUGGGACGG	22
osa-miR819a,osa-miR819b,osa-miR819c,osa-miR819d,osa-miR819e,osa-miR819f,osa-miR819g,osa-miR819h,osa-miR819i,osa-miR819j,osa-miR819k	MIMAT0004068,MIMAT0004069,MIMAT0004070,MIMAT0004071,MIMAT0004072,MIMAT0004073,MIMAT0004074,MIMAT0004075,MIMAT0004076,MIMAT0004077,MIMAT0004078	Oryza sativa	-39.5	-27.65	UCAGGUUAUAAGACUUUCUAGC	22
osa-miR820a,osa-miR820b,osa-miR820c	MIMAT0004079,MIMAT0004080,MIMAT0004081	Oryza sativa	-50.3	-35.21	UCGGCCUCGUGGAUGGACCAG	21
osa-miR821a,osa-miR821b,osa-miR821c	MIMAT0004082,MIMAT0004083,MIMAT0004084	Oryza sativa	-36.7	-25.69	AAGUCAUCAACAAAAAAGUUGAAU	24
osa-miR827	MIMAT0006013	Oryza sativa	-38.6	-27.02	UAAGAUGACCAUCAGCGAAAA	21
osa-miR827a,osa-miR827b,zma-miR827,bdi-miR827,ssp-miR827	MIMAT0009981,MIMAT0010075,MIMAT0014031,MIMAT0020703,MIMAT0020279	Oryza sativa,Zea mays,Brachypodium distachyon,Saccharum ssp	-39.3	-27.51	UUAGAUGACCAUCAGCAAACA	21
ppt-miR319a,ppt-miR319b,sly-miR319	MIMAT0003133,MIMAT0003134,MIMAT0009145	Physcomitrella patens,Solanum lycopersicum	-44.9	-31.43	CUUGGACUGAAGGGAGCUCC	20
ppt-miR535a,ppt-miR535b,ppt-miR535c,osa-miR535,ppt-miR535d,vvi-miR535a,vvi-miR535b,vvi-miR535c,rco-miR535,pab-miR535	MIMAT0003139,MIMAT0003140,MIMAT0003141,MIMAT0003142,MIMAT0003915,MIMAT0005735,MIMAT0005736,MIMAT0005738,MIMAT0014205,MIMAT0018159	Physcomitrella patens,Oryza sativa,Vitis vinifera,Ricinus communis,Picea abies	-45.8	-32.06	UGACAACGAGAGAGAGCACGC	21
ptc-miR1444a	MIMAT0005999	Populus trichocarpa	-38.5	-26.95	UCCACAUUCGGUCAAUGUUC	20
ptc-miR1444b,ptc-miR1444c	MIMAT0006000,MIMAT0006001	Populus trichocarpa	-37.6	-26.32	UUCACAUUCGGUCAACGUUC	20
ptc-miR1445	MIMAT0006002	Populus trichocarpa	-35.9	-25.13	UCCCUUGUAGACUAGAAAAA	20
ptc-miR1446a,ptc-miR1446b,ptc-miR1446c,ptc-miR1446d,ptc-miR1446e	MIMAT0006004,MIMAT0006005,MIMAT0006006,MIMAT0006007,MIMAT0006008	Populus trichocarpa	-40.8	-28.56	UUCUGAACUCUCUCCCUCAA	20
ptc-miR1447	MIMAT0006009	Populus trichocarpa	-39.7	-27.79	CAGAAUUGCAGUGCCUUGAUU	21
ptc-miR1448	MIMAT0006010	Populus trichocarpa	-41.7	-29.19	CUUUCCAACGCCUCCCAUAC	20
ptc-miR1449	MIMAT0006011	Populus trichocarpa	-43.2	-30.24	UGAGGUGCACGUAAGAUAACUC	22
ptc-miR1450	MIMAT0006012	Populus trichocarpa	-45.2	-31.64	UUCAAUGGCUCGGUCAGGUUAC	22
ptc-miR156k,vvi-miR156a	MIMAT0001900,MIMAT0005640	Populus trichocarpa,Vitis vinifera	-44.1	-30.87	UGACAGAAGAGAGGGAGCAC	20
ptc-miR159e	MIMAT0001905	Populus trichocarpa	-49.1	-34.37	CUUGGGGUGAAGGGAGCUCCU	21
ptc-miR159f	MIMAT0001906	Populus trichocarpa	-45.4	-31.78	AUUGGAGUGAAGGGAGCUCGA	21
ptc-miR160g,aqc-miR160a,tcc-miR160c	MIMAT0001913,MIMAT0012553,MIMAT0020378	Populus trichocarpa,Aquilegia caerulea,Theobroma cacao	-52.7	-36.89	UGCCUGGCUCCCUGGAUGCCA	21
ptc-miR160h	MIMAT0001914	Populus trichocarpa	-52.5	-36.75	UGCCUGGCUCCCUGCAUGCCA	21
ptc-miR164f,mtr-miR164d,vvi-miR164b,rco-miR164d,tcc-miR164c	MIMAT0001923,MIMAT0011103,MIMAT0005659,MIMAT0014159,MIMAT0020382	Populus trichocarpa,Medicago truncatula,Vitis vinifera,Ricinus communis,Theobroma cacao	-48	-33.6	UGGAGAAGCAGGGCACAUGCU	21
ptc-miR166n,ptc-miR166o,ptc-miR166q,pab-miR166b	MIMAT0001937,MIMAT0001938,MIMAT0001940,MIMAT0018149	Populus trichocarpa,Picea abies	-45.1	-31.57	UCGGACCAGGCUUCAUUCCUU	21
ptc-miR166p	MIMAT0001939	Populus trichocarpa	-47.5	-33.25	UCGGACCAGGCUCCAUUCCUU	21
ptc-miR167f,ptc-miR167g,gma-miR167e,gma-miR167f,ahy-miR167-5p,csi-miR167b,tcc-miR167c	MIMAT0001946,MIMAT0001947,MIMAT0011196,MIMAT0011197,MIMAT0016324,MIMAT0018454,MIMAT0020389	Populus trichocarpa,Glycine max,Arachis hypogaea,Citrus sinensis,Theobroma cacao	-43.6	-30.52	UGAAGCUGCCAGCAUGAUCUU	21
ptc-miR167h	MIMAT0001948	Populus trichocarpa	-42.4	-29.68	UGAAGCUGCCAACAUGAUCUG	21
ptc-miR169aa	MIMAT0001952	Populus trichocarpa	-42.8	-29.96	GAGCCAAGAAUGACUUGUCGG	21
ptc-miR169ab,ptc-miR169ac,ptc-miR169ad,ptc-miR169ae,ptc-miR169af	MIMAT0001953,MIMAT0001954,MIMAT0001955,MIMAT0001956,MIMAT0001957	Populus trichocarpa	-47.3	-33.11	UAGCCAAGGACGACUUGCCCA	21
ptc-miR169n,rco-miR169c,aly-miR169d,aly-miR169e,aly-miR169f,aly-miR169g,tcc-miR169m,ath-miR169d,ath-miR169e,ath-miR169f,ath-miR169g	MIMAT0001970,MIMAT0014171,MIMAT0017491,MIMAT0017493,MIMAT0017495,MIMAT0017497,MIMAT0020403,MIMAT0000908,MIMAT0000909,MIMAT0000910,MIMAT0000911	Populus trichocarpa,Ricinus communis,Arabidopsis lyrata,Theobroma cacao,Arabidopsis thaliana	-46.1	-32.27	UGAGCCAAGGAUGACUUGCCG	21
ptc-miR169o,ptc-miR169p	MIMAT0001971,MIMAT0001972	Populus trichocarpa	-44.3	-31.01	AAGCCAAGGAUGACUUGCCUG	21
ptc-miR169q	MIMAT0001973	Populus trichocarpa	-46.1	-32.27	UAGCCAAGGACGACUUGCCUG	21
ptc-miR169s	MIMAT0001975	Populus trichocarpa	-46.1	-32.27	UCAGCCAAGGAUGACUUGCCG	21
ptc-miR169t	MIMAT0001976	Populus trichocarpa	-44.9	-31.43	GAGCCAAGAAUGACUUGCCGG	21
ptc-miR169u	MIMAT0001977	Populus trichocarpa	-45.3	-31.71	UAGCCAAGGACGACUUGCCUA	21
ptc-miR169v,ptc-miR169w	MIMAT0001978,MIMAT0001979	Populus trichocarpa	-45.9	-32.13	UAGCCAAGGAUGACUUGCCCA	21
ptc-miR169x	MIMAT0001980	Populus trichocarpa	-44.1	-30.87	UAGCCAAGGAUGACUUGCUCG	21
ptc-miR169y	MIMAT0001981	Populus trichocarpa	-42.6	-29.82	UAGCCAUGGAUGAAUUGCCUG	21
ptc-miR169z,vvi-miR169d	MIMAT0001982,MIMAT0005679	Populus trichocarpa,Vitis vinifera	-42.3	-29.61	CAGCCAAGAAUGAUUUGCCGG	21
ptc-miR171a,ptc-miR171b,mtr-miR171f,bna-miR171a,bna-miR171b,bna-miR171c,bna-miR171d,bna-miR171e,sly-miR171b,bra-miR171a,bra-miR171b,bra-miR171c,bra-miR171d,bol-miR171a,rco-miR171a,rco-miR171b,aly-miR171b,aly-miR171c,tae-miR171b,ath-miR171b,ath-miR171c	MIMAT0001983,MIMAT0001984,MIMAT0011113,MIMAT0005605,MIMAT0005606,MIMAT0005607,MIMAT0005608,MIMAT0005609,MIMAT0007923,MIMAT0010161,MIMAT0010162,MIMAT0010163,MIMAT0010164,MIMAT0010170,MIMAT0014172,MIMAT0014173,MIMAT0017518,MIMAT0017520,MIMAT0018227,MIMAT0000920,MIMAT0000921	Populus trichocarpa,Medicago truncatula,Brassica napus,Solanum lycopersicum,Brassica rapa,Brassica oleracea,Ricinus communis,Arabidopsis lyrata,Triticum aestivum,Arabidopsis thaliana	-43.3	-30.31	UUGAGCCGUGCCAAUAUCACG	21
ptc-miR171c,ptc-miR171d,mtr-miR171e,rco-miR171g,tcc-miR171b,tcc-miR171c	MIMAT0001985,MIMAT0001986,MIMAT0011106,MIMAT0014178,MIMAT0020406,MIMAT0020407	Populus trichocarpa,Medicago truncatula,Ricinus communis,Theobroma cacao	-43.6	-30.52	AGAUUGAGCCGCGCCAAUAUC	21
ptc-miR171j	MIMAT0001992	Populus trichocarpa	-45.6	-31.92	GGAUUGAGCCGCGCCAAUACU	21
ptc-miR171k	MIMAT0003943	Populus trichocarpa	-44.8	-31.36	GGAUUGAGCCGCGCCAAUAUC	21
ptc-miR171l,ptc-miR171m,ptc-miR171n	MIMAT0005994,MIMAT0005995,MIMAT0005996	Populus trichocarpa	-38.1	-26.67	CGAGCCGAAUCAAUAUCACU	20
ptc-miR172g,ptc-miR172h,vvi-miR172c,gma-miR172c,rco-miR172	MIMAT0001999,MIMAT0002000,MIMAT0005701,MIMAT0011198,MIMAT0014179	Populus trichocarpa,Vitis vinifera,Glycine max,Ricinus communis	-41.6	-29.12	GGAAUCUUGAUGAUGCUGCAG	21
ptc-miR172i	MIMAT0002001	Populus trichocarpa	-41.7	-29.19	AGAAUCCUGAUGAUGCUGCAA	21
ptc-miR319e,ptc-miR319f,ptc-miR319g,ptc-miR319h	MIMAT0002006,MIMAT0002007,MIMAT0002008,MIMAT0002009	Populus trichocarpa	-45	-31.5	UUGGACUGAAGGGAGCUCCU	20
ptc-miR319i	MIMAT0002010	Populus trichocarpa	-48.3	-33.81	UUGGGCUGAAGGGAGCUCCC	20
ptc-miR394a-3p,ptc-miR394b-3p	MIMAT0006783,MIMAT0006784	Populus trichocarpa	-36.8	-25.76	CUGUUGGUCUCUCUUUGUAA	20
ptc-miR395a,aqc-miR395b,aqc-miR395a	MIMAT0002021,MIMAT0012574,MIMAT0012575	Populus trichocarpa,Aquilegia caerulea	-43.4	-30.38	CUGAAGGGUUUGGAGGAACUC	21
ptc-miR395b,ptc-miR395c,ptc-miR395d,ptc-miR395e,ptc-miR395f,ptc-miR395g,ptc-miR395h,ptc-miR395i,ptc-miR395j,vvi-miR395a,vvi-miR395b,vvi-miR395c,vvi-miR395d,vvi-miR395e,vvi-miR395f,vvi-miR395g,vvi-miR395h,vvi-miR395i,vvi-miR395j,vvi-miR395k,vvi-miR395l,vvi-miR395m,rco-miR395a,rco-miR395b,rco-miR395c,rco-miR395d,rco-miR395e,aly-miR395d,aly-miR395e,aly-miR395g,csi-miR395,tcc-miR395a,tcc-miR395b,ath-…	MIMAT0002022,MIMAT0002023,MIMAT0002024,MIMAT0002025,MIMAT0002026,MIMAT0002027,MIMAT0002028,MIMAT0002029,MIMAT0002030,MIMAT0005711,MIMAT0005712,MIMAT0005713,MIMAT0005714,MIMAT0005715,MIMAT0005716,MIMAT0005717,MIMAT0005718,MIMAT0005719,MIMAT0005720,MIMAT0005721,MIMAT0005722,MIMAT0005723,MIMAT0014187,MIMAT0014188,MIMAT0014189,MIMAT0014190,MIMAT0014191,MIMAT0017552,MIMAT0017554,MIMAT0017666,MIMAT0018…	Populus trichocarpa,Vitis vinifera,Ricinus communis,Arabidopsis lyrata,Citrus sinensis,Theobroma cacao,Arabidopsis thaliana	-43.2	-30.24	CUGAAGUGUUUGGGGGAACUC	21
ptc-miR396f	MIMAT0002036	Populus trichocarpa	-41.2	-28.84	UUCCACGGCUUUCUUGAACUG	21
ptc-miR396g,pab-miR396b,pab-miR396c,tcc-miR396d	MIMAT0002037,MIMAT0018153,MIMAT0018154,MIMAT0020430	Populus trichocarpa,Picea abies,Theobroma cacao	-40	-28	UUCCACGGCUUUCUUGAACUU	21
ptc-miR397b	MIMAT0002039	Populus trichocarpa	-42.5	-29.75	CCAUUGAGUGCAGCGUUGAUG	21
ptc-miR397c	MIMAT0002040	Populus trichocarpa	-40.2	-28.14	UCAUUGAGUGGAGCUUUGAUG	21
ptc-miR399a,aly-miR399d,aly-miR399g,aly-miR399i,tcc-miR399h,hvu-miR399,ath-miR399d	MIMAT0002044,MIMAT0017578,MIMAT0017670,MIMAT0017674,MIMAT0020442,MIMAT0020542,MIMAT0000954	Populus trichocarpa,Arabidopsis lyrata,Theobroma cacao,Hordeum vulgare,Arabidopsis thaliana	-45.7	-31.99	UGCCAAAGGAGAUUUGCCCCG	21
ptc-miR399b,ptc-miR399c,bna-miR399,vvi-miR399e,rco-miR399b,rco-miR399c,aly-miR399a,aly-miR399h,aly-miR399j,csi-miR399a,tcc-miR399b,tcc-miR399d,ath-miR399f	MIMAT0002045,MIMAT0002046,MIMAT0004449,MIMAT0005730,MIMAT0014197,MIMAT0014198,MIMAT0017572,MIMAT0017672,MIMAT0017906,MIMAT0018469,MIMAT0020436,MIMAT0020438,MIMAT0000956	Populus trichocarpa,Brassica napus,Vitis vinifera,Ricinus communis,Arabidopsis lyrata,Citrus sinensis,Theobroma cacao,Arabidopsis thaliana	-45.7	-31.99	UGCCAAAGGAGAUUUGCCCGG	21
ptc-miR399d,ptc-miR399e	MIMAT0002047,MIMAT0002048	Populus trichocarpa	-43.3	-30.31	UGCCAAAGAAGAUUUGCCCCG	21
ptc-miR399h	MIMAT0002051	Populus trichocarpa	-44.3	-31.01	UGCCAAAGGAGAGUUUCCCUG	21
ptc-miR399j	MIMAT0002053	Populus trichocarpa	-43.6	-30.52	UGCCAAAGGAGAUUUGUCCGG	21
ptc-miR399k,rco-miR399f	MIMAT0002054,MIMAT0014201	Populus trichocarpa,Ricinus communis	-42.2	-29.54	UGCCAAAGGAGAUUUGCUCAC	21
ptc-miR399l	MIMAT0002055	Populus trichocarpa	-47.1	-32.97	CGCCAAAGGAGAGUUGCCCUC	21
ptc-miR403a,ptc-miR403b,ptc-miR403c,vvi-miR403a,vvi-miR403b,vvi-miR403c,vvi-miR403d,vvi-miR403e,vvi-miR403f,rco-miR403a,rco-miR403b,aly-miR403,csi-miR403,tcc-miR403a,tcc-miR403b,ath-miR403	MIMAT0002056,MIMAT0002057,MIMAT0003944,MIMAT0006569,MIMAT0006570,MIMAT0006571,MIMAT0006572,MIMAT0006573,MIMAT0006574,MIMAT0014202,MIMAT0014203,MIMAT0017586,MIMAT0018471,MIMAT0020444,MIMAT0020445,MIMAT0001004	Populus trichocarpa,Vitis vinifera,Ricinus communis,Arabidopsis lyrata,Citrus sinensis,Theobroma cacao,Arabidopsis thaliana	-38.6	-27.02	UUAGAUUCACGCACAAACUCG	21
ptc-miR408,pta-miR408,vvi-miR408,aly-miR408,ahy-miR408-3p,csi-miR408,ath-miR408	MIMAT0002058,MIMAT0005001,MIMAT0005733,MIMAT0017588,MIMAT0016329,MIMAT0018472,MIMAT0001011	Populus trichocarpa,Pinus taeda,Vitis vinifera,Arabidopsis lyrata,Arachis hypogaea,Citrus sinensis,Arabidopsis thaliana	-49.2	-34.44	AUGCACUGCCUCUUCCCUGGC	21
ptc-miR472a	MIMAT0002060	Populus trichocarpa	-48.3	-33.81	UUUUCCCUACUCCACCCAUCCC	22
ptc-miR472b	MIMAT0002061	Populus trichocarpa	-47.9	-33.53	UUUUCCCAACUCCACCCAUCCC	22
ptc-miR473a	MIMAT0002062	Populus trichocarpa	-44.9	-31.43	ACUCUCCCUCAAGGCUUCCA	20
ptc-miR473b	MIMAT0002063	Populus trichocarpa	-48.5	-33.95	GCUCUCCCUCAGGGCUUCCA	20
ptc-miR474a	MIMAT0002064	Populus trichocarpa	-49.9	-34.93	CAAAAGUUGCUGGGUUUGGCUGGG	24
ptc-miR474b	MIMAT0002065	Populus trichocarpa	-47.5	-33.25	CAAAAGUUGUUGGGUUUGGCUGGG	24
ptc-miR474c	MIMAT0002066	Populus trichocarpa	-49.9	-34.93	CAAAAGCUGUUGGGUUUGGCUGGG	24
ptc-miR475a,ptc-miR475b	MIMAT0002067,MIMAT0002068	Populus trichocarpa	-37.9	-26.53	UUACAGUGCCCAUUGAUUAAG	21
ptc-miR475c	MIMAT0002069	Populus trichocarpa	-33.5	-23.45	UUACAAUGUCCAUUGAUUAAG	21
ptc-miR475d	MIMAT0002070	Populus trichocarpa	-36	-25.2	UUACAGAGUCCAUUGAUUAAG	21
ptc-miR476a	MIMAT0002071	Populus trichocarpa	-35.4	-24.78	UAGUAAUCCUUCUUUGCAAAG	21
ptc-miR476b,ptc-miR476c	MIMAT0002072,MIMAT0002073	Populus trichocarpa	-31.9	-22.33	UAGUAAUUCUUCUUUGCAAAA	21
ptc-miR477a,ptc-miR477b	MIMAT0002074,MIMAT0002075	Populus trichocarpa	-46.3	-32.41	AUCUCCCUCAGAGGCUUCCAA	21
ptc-miR478a,ptc-miR478b,ptc-miR478c	MIMAT0002076,MIMAT0002077,MIMAT0002078	Populus trichocarpa	-43.9	-30.73	UGACGUGUCUUCUAUUUUUAGGGA	24
ptc-miR478d	MIMAT0002079	Populus trichocarpa	-41.6	-29.12	UGACGUGUCUUCUAUUUUUAGGAA	24
ptc-miR478e	MIMAT0002080	Populus trichocarpa	-44.1	-30.87	UGACGAGUCUUCUAUUUUUAGGGA	24
ptc-miR478f	MIMAT0002081	Populus trichocarpa	-42.5	-29.75	UGACAUGUCUUCUAUUUUUAGGGA	24
ptc-miR478h,ptc-miR478i,ptc-miR478j,ptc-miR478k,ptc-miR478l,ptc-miR478m,ptc-miR478n,ptc-miR478o,ptc-miR478p,ptc-miR478q,ptc-miR478r,ptc-miR478s,ptc-miR478u	MIMAT0002082,MIMAT0002083,MIMAT0002084,MIMAT0002085,MIMAT0002086,MIMAT0002087,MIMAT0002088,MIMAT0002089,MIMAT0002090,MIMAT0002091,MIMAT0002092,MIMAT0002093,MIMAT0002094	Populus trichocarpa	-44	-30.8	UAACGUGUCUCCUAUUUUUAGGGA	24
ptc-miR479	MIMAT0002095	Populus trichocarpa	-45.7	-31.99	UGUGAUAUUGGUCCGGCUCAUC	22
ptc-miR480a	MIMAT0002096	Populus trichocarpa	-42.9	-30.03	ACUACUACAUCAUUGACGUUGAAC	24
ptc-miR480b	MIMAT0002097	Populus trichocarpa	-41.5	-29.05	ACUACUACAUCAUUGAUGUUGAAC	24
ptc-miR481a,ptc-miR481b,ptc-miR481c	MIMAT0002098,MIMAT0002099,MIMAT0002100	Populus trichocarpa	-47.8	-33.46	AGGACCUCACUUAACAGCUUAAGC	24
ptc-miR481d	MIMAT0002101	Populus trichocarpa	-47.8	-33.46	AAGACCUCACCUAACAGCUUAAGC	24
ptc-miR481e	MIMAT0002102	Populus trichocarpa	-50.2	-35.14	AGGACCUCACCUAACAGCUUAAGC	24
ptc-miR482.1	MIMAT0002103	Populus trichocarpa	-37.6	-26.32	CCUACUCCUCCCAUUCC	17
ptc-miR482.2	MIMAT0006785	Populus trichocarpa	-42.8	-29.96	UCUUGCCUACUCCUCCCAUU	20
ptc-miR530a,tcc-miR530b	MIMAT0005997,MIMAT0020447	Populus trichocarpa,Theobroma cacao	-41.8	-29.26	UGCAUUUGCACCUGCACCUU	20
ptc-miR530b	MIMAT0005998	Populus trichocarpa	-39.8	-27.86	UGCAUUUGCACCUGCAUCUU	20
ptc-miR827	MIMAT0006003	Populus trichocarpa	-36.3	-25.41	UUAGAUGACCAUCAACGAAAA	21
pvu-miR319c,rco-miR319d,aly-miR319c,aly-miR319d,ath-miR319c	MIMAT0011176,MIMAT0014183,MIMAT0017434,MIMAT0017664,MIMAT0001016	Phaseolus vulgaris,Ricinus communis,Arabidopsis lyrata,Arabidopsis thaliana	-45.9	-32.13	UUGGACUGAAGGGAGCUCCUU	21
rco-miR167c,aly-miR167d,ath-miR167d	MIMAT0014167,MIMAT0017479,MIMAT0000905	Ricinus communis,Arabidopsis lyrata,Arabidopsis thaliana	-48.1	-33.67	UGAAGCUGCCAGCAUGAUCUGG	22
sly-miR171c	MIMAT0007924	Solanum lycopersicum	-40.7	-28.49	UAUUGGUGCGGUUCAAUGAGA	21
sly-miR171d,csi-miR171a	MIMAT0007925,MIMAT0018456	Solanum lycopersicum,Citrus sinensis	-42.4	-29.68	UUGAGCCGCGCCAAUAUCAC	20
sly-miR1916	MIMAT0007908	Solanum lycopersicum	-35.8	-25.06	AUUUCACUUAGACACCUCAA	20
sly-miR1917	MIMAT0007909	Solanum lycopersicum	-32.2	-22.54	AUUAAUAAAGAGUGCUAAAGU	21
sly-miR1918	MIMAT0007910	Solanum lycopersicum	-43.1	-30.17	UGUUGGUGAGAGUUCGAUUCUC	22
sly-miR1919a,sly-miR1919b,sly-miR1919c	MIMAT0007911,MIMAT0007912,MIMAT0007913	Solanum lycopersicum	-44.4	-31.08	ACGAGAGUCAUCUGUGACAGG	21
sly-miR395a,sly-miR395b	MIMAT0007926,MIMAT0007927	Solanum lycopersicum	-46.5	-32.55	CUGAAGUGUUUGGGGGAACUCC	22
sly-miR397	MIMAT0007928	Solanum lycopersicum	-39.5	-27.65	AUUGAGUGCAGCGUUGAUGA	20
sly-miR482	MIMAT0020769	Solanum lycopersicum	-42.4	-29.68	UUUCCAAUUCCACCCAUUCCUA	22
sly-miR5300	MIMAT0020764	Solanum lycopersicum	-50.3	-35.21	UCCCCAGUCCAGGCAUUCCAAC	22
sly-miR5301	MIMAT0020765	Solanum lycopersicum	-45.5	-31.85	UGUGGGUGGGGUGGAAAGAUU	21
sly-miR5302	MIMAT0020766	Solanum lycopersicum	-36.2	-25.34	AAACGAGGUUUGUUACUUUGG	21
sly-miR5303	MIMAT0020767	Solanum lycopersicum	-36.7	-25.69	UUUUUGAAGAGUUCGAGCAAC	21
sly-miR5304	MIMAT0020768	Solanum lycopersicum	-41	-28.7	UCAAUGCUACAUACUCAUCCC	21
smo-miR156a,aly-miR156g,ath-miR156g	MIMAT0005213,MIMAT0017409,MIMAT0001012	Selaginella moellendorffii,Arabidopsis lyrata,Arabidopsis thaliana	-42.1	-29.47	CGACAGAAGAGAGUGAGCAC	20
sof-miR159c,zma-miR159c,zma-miR159d,sbi-miR159b,ptc-miR159d	MIMAT0001662,MIMAT0001713,MIMAT0001714,MIMAT0001753,MIMAT0001904	Saccharum officinarum,Zea mays,Sorghum bicolor,Populus trichocarpa	-44.7	-31.29	CUUGGAUUGAAGGGAGCUCCU	21
vvi-miR156e	MIMAT0005644	Vitis vinifera	-44.2	-30.94	UGACAGAGGAGAGUGAGCAC	20
vvi-miR156h	MIMAT0006544	Vitis vinifera	-40.9	-28.63	UGACAGAAGAGAGAGAGCAU	20
vvi-miR159a,vvi-miR159b	MIMAT0005648,MIMAT0005649	Vitis vinifera	-46.1	-32.27	CUUGGAGUGAAGGGAGCUCUC	21
vvi-miR160a,vvi-miR160b	MIMAT0005651,MIMAT0005652	Vitis vinifera	-53.8	-37.66	UGCCUGGCUCCCUGAAUGCCAUC	23
vvi-miR166a,vvi-miR166b	MIMAT0005662,MIMAT0005663	Vitis vinifera	-42.1	-29.47	UCGGACCAGGCUUCAUUCC	19
vvi-miR167c	MIMAT0005672	Vitis vinifera	-45.1	-31.57	UGAAGCUGCCAGCAUGAUCUC	21
vvi-miR169b,vvi-miR169h	MIMAT0006545,MIMAT0006546	Vitis vinifera	-48.2	-33.74	UGAGCCAAGGAUGGCUUGCCG	21
vvi-miR169i	MIMAT0006547	Vitis vinifera	-48.6	-34.02	GAGCCAAGGAUGACUGGCCGU	21
vvi-miR169l	MIMAT0006548	Vitis vinifera	-46.2	-32.34	GAGCCAAGGAUGACUUGCCGU	21
vvi-miR169o	MIMAT0006550	Vitis vinifera	-47.4	-33.18	GAGCCAAGGAUGACUUGCCGC	21
vvi-miR169r,vvi-miR169u	MIMAT0005687,MIMAT0005690	Vitis vinifera	-44	-30.8	UGAGUCAAGGAUGACUUGCCG	21
vvi-miR169t	MIMAT0005689	Vitis vinifera	-44.3	-31.01	CGAGUCAAGGAUGACUUGCCG	21
vvi-miR169v	MIMAT0006552	Vitis vinifera	-43.5	-30.45	AAGCCAAGGAUGAAUUGCCGG	21
vvi-miR169y	MIMAT0005677	Vitis vinifera	-43.3	-30.31	UAGCGAAGGAUGACUUGCCUA	21
vvi-miR171f	MIMAT0005696	Vitis vinifera	-44.5	-31.15	UUGAGCCGCGCCAAUAUCACU	21
vvi-miR171g	MIMAT0006555	Vitis vinifera	-42	-29.4	UUGAGCCGAACCAAUAUCACC	21
vvi-miR171h	MIMAT0005697	Vitis vinifera	-45.6	-31.92	UGGUUGAGCCGCGCCAAUAUC	21
vvi-miR172a	MIMAT0005699	Vitis vinifera	-37.4	-26.18	UGAAUCUUGAUGAUGCUACAU	21
vvi-miR172b	MIMAT0005700	Vitis vinifera	-38.5	-26.95	UGAAUCUUGAUGAUGCUACAC	21
vvi-miR172d,ata-miR172	MIMAT0005702,MIMAT0018221	Vitis vinifera,Aegilops tauschii	-43.9	-30.73	UGAGAAUCUUGAUGAUGCUGCAU	23
vvi-miR2111	MIMAT0016364	Vitis vinifera	-42.2	-29.54	UAAUCUGCAUCCUGAGGUCUA	21
vvi-miR2111*	MIMAT0016365	Vitis vinifera	-42.7	-29.89	GUCCUCUGGUUGCAGAUUACU	21
vvi-miR2950	MIMAT0018009	Vitis vinifera	-43.8	-30.66	UUCCAUCUCUUGCACACUGGA	21
vvi-miR2950*	MIMAT0018010	Vitis vinifera	-45.3	-31.71	UGGUGUGCACGGGAUGGAAUA	21
vvi-miR319b,vvi-miR319c,vvi-miR319f,aqc-miR319,rco-miR319a,rco-miR319b,rco-miR319c,aly-miR319a,aly-miR319b,tae-miR319,ath-miR319a,ath-miR319b	MIMAT0005703,MIMAT0005704,MIMAT0005705,MIMAT0012573,MIMAT0014180,MIMAT0014181,MIMAT0014182,MIMAT0017430,MIMAT0017432,MIMAT0018211,MIMAT0000511,MIMAT0000512	Vitis vinifera,Aquilegia caerulea,Ricinus communis,Arabidopsis lyrata,Triticum aestivum,Arabidopsis thaliana	-48.3	-33.81	UUGGACUGAAGGGAGCUCCCU	21
vvi-miR319e,csi-miR319,tcc-miR319	MIMAT0006556,MIMAT0018459,MIMAT0020418	Vitis vinifera,Citrus sinensis,Theobroma cacao	-45.9	-32.13	UUUGGACUGAAGGGAGCUCCU	21
vvi-miR319g	MIMAT0005706	Vitis vinifera	-48.3	-33.81	UUGGACUGAAGGGAGCUCCCA	21
vvi-miR3623	MIMAT0018008	Vitis vinifera	-43.6	-30.52	UGGUGCUUGGACGAAUUUGCUA	22
vvi-miR3623*	MIMAT0018007	Vitis vinifera	-44.4	-31.08	UCACAAGUUCAUCCAAGCACCA	22
vvi-miR3624	MIMAT0018012	Vitis vinifera	-46.2	-32.34	UCAGGGCAGCAGCAUACUACU	21
vvi-miR3624*	MIMAT0018011	Vitis vinifera	-39.6	-27.72	UAGUAUGCUGCUGUCUUUAGA	21
vvi-miR3625	MIMAT0018014	Vitis vinifera	-45.6	-31.92	CGGGAGAUGACUACUGGAAGC	21
vvi-miR3625*	MIMAT0018013	Vitis vinifera	-44.9	-31.43	UUCCAGCAGUCAUCUCCAAGG	21
vvi-miR3626	MIMAT0018015	Vitis vinifera	-39.5	-27.65	GGUAGUCGCUGUGAAAUUGAA	21
vvi-miR3626*	MIMAT0018016	Vitis vinifera	-40.2	-28.14	CUUCAAUUUCACAGCGACCAC	21
vvi-miR3627	MIMAT0018017	Vitis vinifera	-50.1	-35.07	UUGUCGCAGGAGAGACGGCACU	22
vvi-miR3627*	MIMAT0018018	Vitis vinifera	-47.8	-33.46	UCGCCGCUCUCCUGUGACAAG	21
vvi-miR3628	MIMAT0018020	Vitis vinifera	-45.4	-31.78	CUAAGCACAGCUCUCGCAUCC	21
vvi-miR3628*	MIMAT0018019	Vitis vinifera	-44.7	-31.29	AUGCGAGAGCCGUGCUUAGUA	21
vvi-miR3629a*	MIMAT0018021	Vitis vinifera	-42.2	-29.54	CGCAUUUUCUCAGCAGCCAAG	21
vvi-miR3629a,vvi-miR3629b,vvi-miR3629c	MIMAT0018022,MIMAT0018023,MIMAT0018024	Vitis vinifera	-42.6	-29.82	GGCUGCUGAGAAAAUGUAGGA	21
vvi-miR3630	MIMAT0018027	Vitis vinifera	-41.1	-28.77	UGCAAGUGACGAUAUCAGACA	21
vvi-miR3630*	MIMAT0018028	Vitis vinifera	-43.9	-30.73	UUUGGGAAUCUCUCUGAUGCAC	22
vvi-miR3631a*	MIMAT0018030	Vitis vinifera	-35.2	-24.64	UAUAUUGGAUGAUGUCAACAA	21
vvi-miR3631a,vvi-miR3631b,vvi-miR3631c,vvi-miR3631d	MIMAT0018029,MIMAT0018031,MIMAT0018033,MIMAT0018034	Vitis vinifera	-37.4	-26.18	CAUGUUGACAUCAUCCAAUAUA	22
vvi-miR3631b*	MIMAT0018032	Vitis vinifera	-37	-25.9	UGUUGGAUGAUGUCAAUAAGU	21
vvi-miR3632	MIMAT0018036	Vitis vinifera	-46.9	-32.83	UUUCCCAGACCCCCAAUACCAA	22
vvi-miR3632*	MIMAT0018035	Vitis vinifera	-50.6	-35.42	GGAUUGGGGGCCGAUGGAAAGG	22
vvi-miR3633a	MIMAT0018037	Vitis vinifera	-40.8	-28.56	GGAAUGGAUGGUUAGGAGAG	20
vvi-miR3633a*	MIMAT0018038	Vitis vinifera	-45.4	-31.78	UUCCUAUACCACCCAUUCCCUA	22
vvi-miR3633b	MIMAT0018041	Vitis vinifera	-47.5	-33.25	GGAAUGGGUGGCUGGGAUCUA	21
vvi-miR3633b*	MIMAT0018042	Vitis vinifera	-46.2	-32.34	GUUCCCAUGCCAUCCAUUCCUA	22
vvi-miR3634	MIMAT0018040	Vitis vinifera	-50.3	-35.21	UUUCCGACUCGCACUCAUGCCGU	23
vvi-miR3634*	MIMAT0018039	Vitis vinifera	-42	-29.4	GGCAUAUGUGUGACGGAAAGA	21
vvi-miR3635	MIMAT0018043	Vitis vinifera	-43.8	-30.66	GGCAUGUGUGGGGCAUAAUAG	21
vvi-miR3635*	MIMAT0018044	Vitis vinifera	-42.8	-29.96	AUUAUGUCCCACACAUGCCUC	21
vvi-miR3636	MIMAT0018046	Vitis vinifera	-52.3	-36.61	GUCUGUCGGAGAAGCAAGUCGGAG	24
vvi-miR3636*	MIMAT0018045	Vitis vinifera	-42.7	-29.89	UCGGUUUGCUUCUUUGAUAGAUUC	24
vvi-miR3637	MIMAT0018048	Vitis vinifera	-41.3	-28.91	UUUCGACAAGACACAAUGCAUAAA	24
vvi-miR3637*	MIMAT0018047	Vitis vinifera	-39	-27.3	AUUUAUGUAUUGUGUUUUGUCGGA	24
vvi-miR3638	MIMAT0018050	Vitis vinifera	-48.2	-33.74	GCAACAAGCAUGAAAAGGCACACC	24
vvi-miR3638*	MIMAT0018049	Vitis vinifera	-49	-34.3	UGUGCCUUUUCGCGCUUGUUGCUA	24
vvi-miR3639	MIMAT0018051	Vitis vinifera	-42.9	-30.03	AUUGACUUCUGAAAGGCUAAAAGC	24
vvi-miR3639*	MIMAT0018052	Vitis vinifera	-47.7	-33.39	GAGCUUUUGGCUUCUCAGAAGUCA	24
vvi-miR3640	MIMAT0018054	Vitis vinifera	-45	-31.5	AUCGAAAAGGCAUCAUCAAUCAGG	24
vvi-miR3640*	MIMAT0018053	Vitis vinifera	-44.8	-31.36	ACCUGAUUGGUGAUGCUUUUUUGG	24
vvi-miR394a,vvi-miR394c	MIMAT0005709,MIMAT0006558	Vitis vinifera	-47	-32.9	UUGGCAUUCUGUCCACCUCCAU	22
vvi-miR395n	MIMAT0006559	Vitis vinifera	-44	-30.8	CUGAAGAGUCUGGAGGAACUC	21
vvi-miR396a,pab-miR396a	MIMAT0005724,MIMAT0018152	Vitis vinifera,Picea abies	-38.9	-27.23	UUCCACAGCUUUCUUGAACUA	21
vvi-miR396b	MIMAT0005725	Vitis vinifera	-37.6	-26.32	UUCCACAGCUUUCUUGAACU	20
vvi-miR399d	MIMAT0006566	Vitis vinifera	-42.5	-29.75	UGCCAAAGGAGAUUUGCUCGU	21
vvi-miR399f	MIMAT0006567	Vitis vinifera	-43.9	-30.73	UGCCGAAGGAGAUUUGUCCUG	21
vvi-miR399g	MIMAT0005731	Vitis vinifera	-45.4	-31.78	UGCCAAAGGAGAUUUGCCCCU	21
vvi-miR399i,tcc-miR399a	MIMAT0006568,MIMAT0020435	Vitis vinifera,Theobroma cacao	-46.8	-32.76	CGCCAAAGGAGAGUUGCCCUG	21
vvi-miR447b	MIMAT0018025	Vitis vinifera	-43.5	-30.45	ACUCUUUCUCAAGGGCUUCUAG	22
vvi-miR447b*	MIMAT0018026	Vitis vinifera	-44.9	-31.43	CGAAGUCUUUGGGGAGAGUGG	21
vvi-miR477	MIMAT0006575	Vitis vinifera	-43.6	-30.52	AUCUCCCUCAAAGGCUUCCAA	21
vvi-miR479	MIMAT0005734	Vitis vinifera	-45.3	-31.71	UGUGGUAUUGGUUCGGCUCAUC	22
vvi-miR482,pab-miR482c	MIMAT0006576,MIMAT0018158	Vitis vinifera,Picea abies	-46.3	-32.41	UCUUUCCUACUCCUCCCAUUCC	22
vvi-miR828a	MIMAT0006577	Vitis vinifera	-40.3	-28.21	UCUUGCUCAAAUGAGUAUUCCA	22
vvi-miR828b	MIMAT0006578	Vitis vinifera	-42.2	-29.54	UCUUGCUCAAAUGAGUGUUCCA	22
vvi-miR845a,vvi-miR845b	MIMAT0006579,MIMAT0006580	Vitis vinifera	-37.7	-26.39	UAGCUCUGAUACCAAUUGAUA	21
vvi-miR845c	MIMAT0006581	Vitis vinifera	-40.5	-28.35	AGGCUCUGAUACCAAUUGAUG	21
vvi-miR845d,vvi-miR845e	MIMAT0006582,MIMAT0006583	Vitis vinifera	-40.5	-28.35	UGGCUCUGAUACCAAUUGAUG	21
zma-miR166c*,csi-miR166e*,aly-miR166a*,aly-miR166c*,aly-miR166d*	MIMAT0015152,MIMAT0017386,MIMAT0017459,MIMAT0017463,MIMAT0017465	Zea mays,Citrus sinensis,Arabidopsis lyrata	-45.2	-31.64	GGAAUGUUGUCUGGCUCGAGG	21
zma-miR166h,zma-miR166e,zma-miR166i,zma-miR166f,zma-miR166g,zma-miR166b,zma-miR166c,zma-miR166d,sbi-miR166d,sbi-miR166c,sbi-miR166b,sbi-miR166a,sbi-miR166h,sbi-miR166i,sbi-miR166j,csi-miR166c,tcc-miR166b	MIMAT0001377,MIMAT0001378,MIMAT0001379,MIMAT0001380,MIMAT0001381,MIMAT0001382,MIMAT0001383,MIMAT0001384,MIMAT0001391,MIMAT0001392,MIMAT0001393,MIMAT0001394,MIMAT0011327,MIMAT0011328,MIMAT0011329,MIMAT0018451,MIMAT0020384	Zea mays,Sorghum bicolor,Citrus sinensis,Theobroma cacao	-45.4	-31.78	UCGGACCAGGCUUCAUUCCC	20
zma-miR172a,zma-miR172d,zma-miR172b,zma-miR172c,sbi-miR172c,sbi-miR172a,sbi-miR172d,csi-miR172a,gma-miR172f	MIMAT0001387,MIMAT0001388,MIMAT0001389,MIMAT0001390,MIMAT0001396,MIMAT0001397,MIMAT0011345,MIMAT0014076,MIMAT0018333	Zea mays,Sorghum bicolor,Citrus sinensis,Glycine max	-38.3	-26.81	AGAAUCUUGAUGAUGCUGCA	20
zma-miR393b,aly-miR393a,aly-miR393b,tcc-miR393a,ath-miR393a,ath-miR393b	MIMAT0013999,MIMAT0017539,MIMAT0017541,MIMAT0020421,MIMAT0000934,MIMAT0000935	Zea mays,Arabidopsis lyrata,Theobroma cacao,Arabidopsis thaliana	-45.4	-31.78	UCCAAAGGGAUCGCAUUGAUCC	22
