# Supplementary material for: In-silico and in-vivo analyses of EST databases unveil conserved miRNAs from Carthamus tinctorius and Cynara cardunculus
Source: BMC Bioinformatics. 2012 Mar 28;13(Suppl 4):S12. doi: 10.1186/1471-2105-13-S4-S12 (PMC3314569; doi:10.1186/1471-2105-13-S4-S12)
Supplement: Additional file 5 — Identified COS regions in Carthamus tinctorius and Cynara cardunculus. The table displays the COS regions shared by Carthamus tinctorius and Cynara cardunculus. Only the alignment of 400 bp or longer present in both species was considered. The position and the length of the fragment shared are recorded within each EST, as well as the values obtained in the BLAST analysis. [file 1471-2105-13-S4-S12-S5.xls]

## Sheet: Foglio2
Accession ( Carthamus tinctorius)	Accession (Cynara cardunculus)	Est length Carthamus	Est length Cynara	Identity	Aligned blast region length (COS)	Mismatch	Gap	Start (Carthamus)	End (Carthamus)	Start (Cynara)	End (Cynara)	e-value
EL372662	GE610362	786	799	83.15	546	92	0	147	692	189	734	9e-97
EL372897	GE609828	838	814	84.28	477	75	0	259	735	178	654	9e-97
EL372897	GE609829	838	815	84.28	477	75	0	259	735	172	648	9e-97
EL372905	GE607953	809	809	84.41	494	75	2	316	809	263	754	9e-97
EL373197	GE585068	824	766	84.55	466	72	0	247	712	189	654	9e-97
EL373545	GE609403	802	851	83.67	551	86	4	217	766	287	834	9e-97
EL374529	GE590797	798	783	83.09	550	93	0	45	594	41	590	9e-97
EL374610	GE581975	799	740	85.96	406	57	0	313	718	331	736	9e-97
EL374857	GE610614	812	811	81.89	646	117	0	102	747	142	787	9e-97
EL374870	GE607060	791	867	83.59	518	85	0	174	691	86	603	9e-97
EL374870	GE608816	791	847	83.59	518	85	0	174	691	88	605	9e-97
EL375235	GE580813	821	849	86.07	402	56	0	368	769	359	760	9e-97
EL376104	GE583954	796	641	85.02	454	67	1	69	522	150	602	9e-97
EL376248	GE582414	791	708	81.97	638	115	0	82	719	65	702	9e-97
EL376457	GE585070	789	717	83.07	567	81	4	41	595	105	668	9e-97
EL376973	GE582139	802	739	85.82	409	58	0	32	440	326	734	9e-97
EL378360	GE583150	797	846	82.32	639	110	3	123	760	150	786	9e-97
EL379827	GE579268	807	714	86.71	414	55	0	183	596	296	709	9e-97
EL381035	GE582414	799	708	82.06	630	113	0	99	728	74	703	9e-97
EL382127	GE608049	824	819	82.76	580	97	1	243	819	4	583	9e-97
EL382156	GE583028	804	843	84.76	466	70	1	262	727	270	734	9e-97
EL383538	GE609923	837	779	84.47	470	73	0	343	812	7	476	9e-97
EL383591	GE612227	784	782	81.52	682	126	0	94	775	25	706	9e-97
EL386929	GE583093	840	805	84.55	466	72	0	288	753	188	653	9e-97
EL387036	GE610614	843	811	82.04	646	115	1	94	738	142	787	9e-97
EL387366	GE602877	786	790	85.96	406	57	0	136	541	136	541	9e-97
EL391182	GE583093	779	805	84.55	466	72	0	181	646	188	653	9e-97
EL393481	GE602184	823	793	83.73	510	83	0	314	823	193	702	9e-97
EL393968	GE582571	826	837	82.46	593	104	0	189	781	161	753	9e-97
EL394312	GE585022	847	795	85.55	422	58	1	278	696	340	761	9e-97
EL394950	GE607657	780	835	84.16	486	77	0	219	704	193	678	9e-97
EL395081	GE604920	815	537	85.07	442	66	0	244	685	96	537	9e-97
EL404873	GE609205	785	878	83.59	524	85	1	194	717	191	713	9e-97
EL405112	GE594870	797	705	83.03	554	94	0	61	614	71	624	9e-97
EL405112	GE605504	797	707	83.03	554	94	0	61	614	72	625	9e-97
EL405217	GE598885	812	799	83.03	554	94	0	72	625	50	603	9e-97
EL405483	GE608573	812	799	84.16	486	77	0	298	783	208	693	9e-97
EL406068	GE594870	841	705	83.03	554	94	0	71	624	71	624	9e-97
EL406068	GE605504	841	707	83.03	554	94	0	71	624	72	625	9e-97
EL407042	GE580244	808	829	82.81	570	98	0	136	705	258	827	9e-97
EL407282	GE594870	809	705	83.03	554	94	0	72	625	71	624	9e-97
EL407282	GE605504	809	707	83.03	554	94	0	72	625	72	625	9e-97
EL408515	GE604920	794	537	85.07	442	66	0	209	650	96	537	9e-97
EL409087	GE611470	824	788	85.2	446	65	1	134	579	185	629	9e-97
EL409340	GE579354	849	725	85.85	410	58	0	339	748	285	694	9e-97
EL409648	GE587154	798	633	84.46	502	75	3	67	565	1	502	9e-97
EL409791	GE594870	846	705	83.03	554	94	0	61	614	71	624	9e-97
EL409791	GE605504	846	707	83.03	554	94	0	61	614	72	625	9e-97
EL410033	GE594870	854	705	83.03	554	94	0	62	615	71	624	9e-97
EL410033	GE605504	854	707	83.03	554	94	0	62	615	72	625	9e-97
EL410130	GE601372	799	567	85.68	433	59	2	115	544	99	531	9e-97
EL411020	GE598885	788	799	83.03	554	94	0	61	614	50	603	9e-97
EL411875	GE601367	833	638	85.35	430	63	0	373	802	1	430	9e-97
EL511139	GE593153	818	811	83.03	554	94	0	54	607	63	616	9e-97
EL396638	GE583093	797	805	84.55	466	72	0	186	651	188	653	9e-97
EL398885	GE611240	841	880	83.03	554	94	0	72	625	48	601	9e-97
EL398999	GE611907	819	785	84.18	493	77	1	247	739	251	742	9e-97
EL399342	GE603982	831	839	82.97	558	95	0	34	591	107	664	9e-97
EL399816	GE609805	846	765	81.38	698	130	0	73	770	68	765	9e-97
EL399833	GE595172	806	713	84.68	457	70	0	89	545	68	524	9e-97
EL401429	GE586656	831	743	84.01	494	79	0	316	809	29	522	9e-97
EL401454	GE611486	830	630	85.99	414	57	1	245	658	189	601	9e-97
EL401757	GE603982	815	839	83.15	558	93	1	43	599	107	664	9e-97
EL401885	GE591445	779	823	82.98	570	96	1	210	779	27	595	9e-97
EL402424	GE597976	848	836	81.86	678	121	2	154	830	15	691	9e-97
EL402767	GE598167	841	796	86.01	429	52	4	375	798	364	789	9e-97
EL403531	GE608105	841	742	82	650	116	1	92	741	74	722	9e-97
EL403623	GE611907	855	785	84.18	493	77	1	240	732	251	742	9e-97
EL403784	GE601372	813	567	85.68	433	59	2	96	525	99	531	9e-97
EL403900	GE601372	829	567	85.68	433	59	2	109	538	99	531	9e-97
EL389054	GE577947	550	848	83.3	539	84	2	9	547	124	656	9e-96
EL389054	GE578789	550	843	83.3	539	84	2	9	547	114	646	9e-96
EL391876	GE577815	848	827	85.68	419	51	3	56	474	45	454	9e-94
EL396999	GE603086	842	852	82.6	569	99	0	271	839	144	712	9e-94
EL398964	GE596459	824	803	83.43	513	85	0	126	638	19	531	9e-94
EL401483	GE592136	822	674	83.92	485	78	0	254	738	11	495	9e-94
EL402979	GE602953	809	677	84.43	456	71	0	185	640	221	676	9e-94
EL403089	GE587943	828	566	84.72	445	68	0	135	579	28	472	9e-94
EL403217	GE611927	842	676	83.05	537	91	0	235	771	140	676	9e-94
EL403708	GE603325	824	835	86.14	404	54	2	285	687	390	792	9e-94
EL403885	GE608940	840	808	83.84	489	79	0	130	618	255	743	9e-94
EL404392	GE593047	813	863	82.15	605	108	0	66	670	58	662	9e-94
EL372905	GE608072	809	864	84.18	493	76	2	317	809	254	744	9e-94
EL373297	GE582571	817	837	82.46	593	103	1	183	774	161	753	9e-94
EL374767	GE606416	816	762	85.37	417	61	0	400	816	159	575	9e-94
EL377177	GE582571	814	837	82.1	609	109	0	190	798	96	704	9e-94
EL382169	GE604535	817	791	84.97	439	63	1	287	725	322	757	9e-94
EL405346	GE581906	815	819	84.72	445	68	0	260	704	162	606	9e-94
EL405346	GE597622	815	813	84.72	445	68	0	260	704	110	554	9e-94
EL406184	GE592071	820	830	82.94	545	93	0	264	808	67	611	9e-94
EL407198	GE608940	834	808	83.84	489	79	0	123	611	255	743	9e-94
EL407793	GE604787	823	733	83.84	489	79	0	172	660	150	638	9e-94
EL408619	GE589330	811	766	84.38	461	72	0	79	539	115	575	9e-94
EL408619	GE591070	811	750	84.38	461	72	0	79	539	101	561	9e-94
EL408619	GE598428	811	775	84.38	461	72	0	79	539	115	575	9e-94
EL408619	GE597116	811	678	84.38	461	72	0	79	539	27	487	9e-94
EL409200	GE612754	848	757	82.22	641	111	3	133	772	116	754	9e-94
EL412118	GE603325	844	835	86.14	404	54	2	306	708	390	792	9e-94
EL510110	GE589330	880	766	84.38	461	72	0	104	564	115	575	9e-94
EL510110	GE591070	880	750	84.38	461	72	0	104	564	101	561	9e-94
EL510110	GE598428	880	775	84.38	461	72	0	104	564	115	575	9e-94
EL510110	GE597116	880	678	84.38	461	72	0	104	564	27	487	9e-94
EL510430	GE600353	863	778	81.83	633	115	0	175	807	115	747	9e-94
EL510467	GE610714	896	888	82.34	589	104	0	154	742	130	718	9e-94
EL411688	GE586371	547	651	85.01	447	65	2	54	500	79	523	9e-93
EL411688	GE586142	547	672	85.01	447	65	2	54	500	78	522	9e-93
EL411688	GE589586	547	670	85.01	447	65	2	54	500	76	520	9e-93
EL411688	GE589055	547	671	85.01	447	65	2	54	500	81	525	9e-93
EL411688	GE593250	547	639	85.01	447	65	2	54	500	79	523	9e-93
EL411688	GE598052	547	693	85.01	447	65	2	54	500	84	528	9e-93
EL411688	GE600246	547	656	85.01	447	65	2	54	500	80	524	9e-93
EL406068	GE598783	841	824	82.55	556	97	0	69	624	53	608	9e-91
EL409200	GE609876	848	726	82.4	591	102	2	133	722	130	719	9e-91
EL409791	GE598783	846	824	82.55	556	97	0	59	614	53	608	9e-91
EL410033	GE598783	854	824	82.55	556	97	0	60	615	53	608	9e-91
EL397082	GE582628	844	826	83.75	480	78	0	212	691	342	821	9e-91
EL401551	GE612106	847	665	82.14	588	105	0	122	709	30	617	9e-91
EL402857	GE598783	842	824	82.55	556	97	0	66	621	53	608	9e-91
EL403531	GE611628	841	716	81.91	608	110	0	92	699	78	685	9e-91
EL510795	GE588430	860	733	82.42	563	99	0	216	778	10	572	9e-91
EL511106	GE585672	905	666	85.19	412	61	0	346	757	27	438	9e-91
EL511110	GE604950	889	791	82.17	600	106	1	114	713	125	723	9e-91
EL411688	GE589506	547	648	84.84	442	65	2	59	500	84	523	9e-90
EL379825	GE588999	571	571	85.55	422	58	3	43	464	37	455	9e-90
EL379825	GE594632	571	653	85.55	422	58	3	43	464	119	537	9e-90
EL379825	GE598607	571	709	85.55	422	58	3	43	464	97	515	9e-90
EL379825	GE597693	571	600	85.55	422	58	3	43	464	96	514	9e-90
EL510727	GE603146	943	853	83.84	458	74	0	364	821	384	841	9e-88
EL375479	GE584187	626	757	84.8	421	63	1	180	600	330	749	9e-87
EL407496	GE595286	616	756	84.13	441	70	0	93	533	96	536	9e-87
EL407496	GE596523	616	809	83.51	473	78	0	93	565	164	636	9e-87
EL407496	GE596524	616	751	84.13	441	70	0	93	533	105	545	9e-87
EL407496	GE597958	616	712	84.13	441	70	0	93	533	105	545	9e-87
EL407496	GE601385	616	594	84.13	441	70	0	93	533	96	536	9e-87
EL411746	GE612848	564	853	85.54	401	58	0	161	561	327	727	9e-87
EL407250	GE600767	608	596	84.93	438	64	2	63	500	70	505	9e-84
EL409611	GE586880	634	784	84.47	412	64	0	172	583	239	650	9e-84
EL390245	GE581419	642	783	82.12	548	98	0	67	614	95	642	9e-84
EL386693	GE585407	665	695	82	539	97	0	44	582	157	695	9e-81
EL410353	GE597339	617	762	83.84	427	69	0	31	457	203	629	9e-81
EL411605	GE588271	661	682	83.83	439	70	1	100	538	64	501	9e-81
EL377744	GE590420	661	722	83.16	469	76	1	89	554	80	548	9e-81
EL377744	GE600657	661	649	83.16	469	76	1	89	554	65	533	9e-81
EL380018	GE583359	626	852	83.72	430	70	0	37	466	423	852	9e-81
EL376825	GE578766	657	830	82.89	485	81	2	73	556	295	778	9e-78
EL377265	GE579880	647	657	83.49	430	71	0	133	562	157	586	9e-78
EL404895	GE586887	677	694	83.11	450	76	0	97	546	67	516	9e-78
EL408646	GE588745	670	726	83.56	432	68	1	92	523	98	526	9e-78
EL408646	GE599044	670	741	83.56	432	68	1	92	523	103	531	9e-78
EL510303	GE593944	694	759	83.82	414	67	0	191	604	145	558	9e-78
EL390475	GE608330	692	740	82.57	482	75	2	86	567	18	490	9e-78
EL399435	GE591067	639	727	83.48	454	73	2	102	555	89	540	9e-78
EL399435	GE593572	639	719	83.48	454	73	2	102	555	87	538	9e-78
EL399435	GE595481	639	714	83.48	454	73	2	102	555	80	531	9e-78
EL400403	GE598937	678	718	82.48	508	85	2	31	534	37	544	9e-78
EL400577	GE585059	685	683	82.35	510	89	1	173	681	125	634	9e-78
EL404555	GE611819	697	709	82.97	458	78	0	150	607	142	599	9e-78
EL399317	GE593789	688	567	83.24	519	72	9	51	560	17	529	9e-75
EL404432	GE613242	710	817	81.87	513	93	0	131	643	181	693	9e-75
EL406617	GE586536	722	710	83.45	423	67	1	96	515	61	483	9e-75
EL408072	GE604958	713	847	83.18	428	72	0	80	507	356	783	9e-75
EL409365	GE586753	669	735	82.41	489	85	1	121	609	180	667	9e-75
EL409365	GE596764	669	764	82.41	489	85	1	121	609	165	652	9e-75
EL410892	GE609205	725	878	82.66	473	81	1	219	691	191	662	9e-75
EL376356	GE599982	720	865	83.41	416	69	0	250	665	164	579	9e-75
EL379716	GE589895	705	727	82.21	489	87	0	44	532	53	541	9e-75
EL379716	GE588962	705	766	82.21	489	87	0	44	532	71	559	9e-75
EL389459	GE580417	704	745	82.33	481	85	0	224	704	165	645	9e-75
EL395495	GE604507	684	805	83.29	431	69	1	230	657	209	639	9e-75
EL385864	GE583635	736	861	81.49	524	97	0	199	722	287	810	9e-72
EL393765	GE610336	739	854	83.5	400	66	0	337	736	2	401	9e-72
EL408414	GE604730	725	813	83.01	518	85	3	129	645	123	638	9e-72
EL408414	GE608593	725	855	83.01	518	85	3	129	645	120	635	9e-72
EL410892	GE604904	725	731	82.33	464	82	0	228	691	184	647	9e-72
EL396088	GE611315	703	711	83.11	444	73	2	248	690	168	610	9e-72
EL400403	GE601202	678	708	82.16	482	83	1	45	523	40	521	9e-72
EL400483	GE608819	694	741	82.69	439	70	1	54	492	144	576	9e-72
EL401219	GE600813	728	720	82.67	450	75	1	89	538	95	541	9e-72
EL401224	GE589895	711	727	82.66	444	77	0	52	495	53	496	9e-72
EL401224	GE588962	711	766	82.66	444	77	0	52	495	71	514	9e-72
EL401224	GE590448	711	685	82.66	444	77	0	52	495	64	507	9e-72
EL401540	GE586237	748	694	82.59	448	78	0	132	579	112	559	9e-72
EL510802	GE594177	688	623	83.18	422	68	1	108	526	29	450	9e-72
EL510998	GE594177	698	623	83.18	422	68	1	87	505	29	450	9e-72
EL511032	GE588327	721	745	83.18	434	69	2	88	520	105	535	9e-72
EL511032	GE600813	721	720	83.18	434	69	2	88	520	96	526	9e-72
EL376356	GE589579	720	808	83.17	416	70	0	250	665	166	581	9e-72
EL376356	GE594778	720	750	83.17	416	70	0	250	665	163	578	9e-72
EL376356	GE596104	720	749	83.17	416	70	0	250	665	163	578	9e-72
EL376356	GE605538	720	788	83.17	416	70	0	250	665	161	576	9e-72
EL379338	GE580891	740	777	83.18	434	64	3	77	509	63	488	9e-72
EL380198	GE608819	711	741	82.69	439	70	1	118	556	144	576	9e-72
EL399696	GE612453	483	749	82.54	441	77	0	23	463	76	516	9e-71
EL399696	GE610907	483	701	82.54	441	77	0	23	463	59	499	9e-71
EL396529	GE582628	709	826	83.25	406	67	1	297	701	342	747	9e-69
EL398847	GE596104	779	749	81.31	519	97	0	238	756	162	680	9e-69
EL399526	GE601715	755	778	82.5	440	63	3	107	545	104	530	9e-69
EL400387	GE612110	718	771	81.67	491	90	0	46	536	120	610	9e-69
EL402112	GE595286	780	756	81.72	487	89	0	115	601	87	573	9e-69
EL402112	GE596524	780	751	81.72	487	89	0	115	601	96	582	9e-69
EL402112	GE597958	780	712	81.72	487	89	0	115	601	96	582	9e-69
EL403896	GE595286	770	756	81.72	487	89	0	89	575	87	573	9e-69
EL403896	GE596524	770	751	81.72	487	89	0	89	575	96	582	9e-69
EL403896	GE597958	770	712	81.72	487	89	0	89	575	96	582	9e-69
EL376366	GE604947	769	814	82.01	467	84	0	66	532	47	513	9e-69
EL379750	GE599300	739	775	82.39	443	78	0	93	535	196	638	9e-69
EL380151	GE583570	754	831	81.51	503	93	0	223	725	207	709	9e-69
EL385566	GE598619	727	867	81.47	502	93	0	208	709	148	649	9e-69
EL385569	GE599982	734	865	81.47	502	93	0	220	721	163	664	9e-69
EL388387	GE581243	762	884	82.29	446	79	0	280	725	279	724	9e-69
EL388729	GE606384	716	749	80.99	547	104	0	154	700	151	697	9e-69
EL391543	GE585794	716	697	82.07	463	83	0	78	540	39	501	9e-69
EL391543	GE587348	716	718	82.07	463	83	0	78	540	53	515	9e-69
EL391543	GE590784	716	730	82.07	463	83	0	78	540	53	515	9e-69
EL391543	GE588375	716	709	82.07	463	83	0	78	540	52	514	9e-69
EL391543	GE594627	716	710	82.07	463	83	0	78	540	45	507	9e-69
EL391543	GE593572	716	719	82.07	463	83	0	78	540	53	515	9e-69
EL391543	GE596996	716	710	82.07	463	83	0	78	540	46	508	9e-69
EL391543	GE595481	716	714	82.07	463	83	0	78	540	46	508	9e-69
EL392458	GE610957	760	762	82.14	459	82	0	71	529	46	504	9e-69
EL393009	GE605805	754	783	83.05	419	70	1	300	718	300	717	9e-69
EL395615	GE581726	762	860	81.34	509	95	0	248	756	236	744	9e-69
EL395691	GE585404	756	779	81.85	507	90	2	9	514	245	750	9e-69
EL406617	GE585883	722	731	81.86	463	75	1	53	515	30	483	9e-69
EL406617	GE589643	722	775	81.86	463	75	1	53	515	28	481	9e-69
EL406617	GE588708	722	743	81.86	463	75	1	53	515	56	509	9e-69
EL406617	GE595298	722	703	81.86	463	75	1	53	515	30	483	9e-69
EL406681	GE610270	769	866	80.54	591	115	0	45	635	272	862	9e-69
EL406910	GE608277	729	834	82.51	463	79	2	163	624	16	477	9e-69
EL411290	GE595286	732	756	81.72	487	89	0	89	575	87	573	9e-69
EL411290	GE596524	732	751	81.72	487	89	0	89	575	96	582	9e-69
EL411290	GE597958	732	712	81.72	487	89	0	89	575	96	582	9e-69
EL411590	GE585794	709	697	82.07	463	83	0	74	536	39	501	9e-69
EL411590	GE587348	709	718	82.07	463	83	0	74	536	53	515	9e-69
EL411590	GE590784	709	730	82.07	463	83	0	74	536	53	515	9e-69
EL411590	GE588375	709	709	82.07	463	83	0	74	536	52	514	9e-69
EL411590	GE594627	709	710	82.07	463	83	0	74	536	45	507	9e-69
EL411590	GE593572	709	719	82.07	463	83	0	74	536	53	515	9e-69
EL411590	GE596996	709	710	82.07	463	83	0	74	536	46	508	9e-69
EL411590	GE595481	709	714	82.07	463	83	0	74	536	46	508	9e-69
EL412022	GE604362	727	637	82.92	439	73	2	19	455	43	481	9e-69
EL510155	GE585794	708	697	82.07	463	83	0	74	536	39	501	9e-69
EL510155	GE587348	708	718	82.07	463	83	0	74	536	53	515	9e-69
EL510155	GE590784	708	730	82.07	463	83	0	74	536	53	515	9e-69
EL510155	GE588375	708	709	82.07	463	83	0	74	536	52	514	9e-69
EL510155	GE594627	708	710	82.07	463	83	0	74	536	45	507	9e-69
EL510155	GE593572	708	719	82.07	463	83	0	74	536	53	515	9e-69
EL510155	GE596996	708	710	82.07	463	83	0	74	536	46	508	9e-69
EL510155	GE595481	708	714	82.07	463	83	0	74	536	46	508	9e-69
EL408351	GE589786	783	855	81.94	454	82	0	104	557	74	527	9e-66
EL408351	GE599518	783	795	81.94	454	82	0	104	557	74	527	9e-66
EL409006	GE588922	762	719	82.71	428	70	2	62	486	53	479	9e-66
EL409006	GE594835	762	720	82.48	428	72	1	62	486	59	486	9e-66
EL409006	GE593630	762	691	82.48	428	72	1	62	486	24	451	9e-66
EL409006	GE601583	762	725	82.48	428	72	1	62	486	59	486	9e-66
EL409578	GE605187	738	517	82.34	436	74	1	257	692	60	492	9e-66
EL385155	GE607299	773	791	80.94	530	101	0	212	741	142	671	9e-66
EL385219	GE580737	739	840	82.84	402	69	0	246	647	218	619	9e-66
EL385498	GE589786	741	855	81.94	454	82	0	130	583	74	527	9e-66
EL385498	GE599518	741	795	81.94	454	82	0	130	583	74	527	9e-66
EL385569	GE596104	734	749	81.27	502	94	0	220	721	162	663	9e-66
EL386592	GE582419	770	767	80.42	618	119	2	104	721	55	670	9e-66
EL389014	GE604278	793	721	81.91	470	84	1	292	760	240	709	9e-66
EL389530	GE587079	802	501	83.09	414	68	2	149	561	89	501	9e-66
EL392847	GE580746	763	770	81.58	494	90	1	190	683	274	766	9e-66
EL398620	GE578972	800	746	80.53	601	115	2	95	694	92	691	9e-66
EL400975	GE590943	756	727	82.48	428	72	1	62	486	58	485	9e-66
EL400975	GE594679	756	713	82.48	428	72	1	62	486	47	474	9e-66
EL403763	GE594012	769	721	82.13	470	82	2	24	493	52	519	9e-66
EL373565	GE610930	797	808	82.94	422	70	2	376	797	382	801	9e-66
EL378030	GE608911	799	814	82.72	434	73	2	272	705	250	681	9e-66
EL378208	GE585403	808	677	81.68	464	85	0	261	724	203	666	9e-66
EL378865	GE583611	766	874	81.27	502	94	0	34	535	332	833	9e-66
EL381035	GE602503	799	772	81.44	485	90	0	288	772	193	677	9e-66
EL374632	GE583611	775	874	81.24	485	91	0	283	767	209	693	9e-63
EL375922	GE602962	794	847	80.72	529	102	0	191	719	179	707	9e-63
EL378118	GE577849	768	834	82.49	417	72	1	199	614	260	676	9e-63
EL382539	GE579748	832	852	80.21	581	115	0	155	735	102	682	9e-63
EL382564	GE612483	808	861	82.66	421	71	2	386	805	16	435	9e-63
EL383674	GE578091	792	886	82.25	417	74	0	224	640	202	618	9e-63
EL383873	GE578091	786	886	82.25	417	74	0	123	539	202	618	9e-63
EL383882	GE583537	767	870	81.29	481	90	0	211	691	187	667	9e-63
EL396274	GE578091	814	886	82.25	417	74	0	224	640	202	618	9e-63
EL397087	GE611242	836	772	81.54	455	84	0	382	836	7	461	9e-63
EL398703	GE588683	792	682	82.25	417	74	0	124	540	211	627	9e-63
EL398703	GE592836	792	745	82.25	417	74	0	124	540	212	628	9e-63
EL398786	GE588683	820	682	82.25	417	74	0	49	465	211	627	9e-63
EL398786	GE592836	820	745	82.25	417	74	0	49	465	212	628	9e-63
EL398805	GE589861	796	768	81.72	465	84	1	99	562	133	597	9e-63
EL398805	GE605996	796	821	81.72	465	84	1	99	562	138	602	9e-63
EL399843	GE607330	827	845	81.04	501	95	0	63	563	90	590	9e-63
EL400149	GE602827	796	759	80.86	512	98	0	76	587	88	599	9e-63
EL401785	GE590620	829	825	80.85	517	99	0	167	683	180	696	9e-63
EL402878	GE610043	761	863	81.4	473	88	0	44	516	67	539	9e-63
EL403078	GE596856	817	718	81.72	465	84	1	237	701	214	677	9e-63
EL403318	GE581430	757	756	80.72	529	102	0	69	597	51	579	9e-63
EL405112	GE610208	797	538	81.96	449	80	1	89	536	33	481	9e-63
EL405945	GE588683	834	682	82.25	417	74	0	162	578	211	627	9e-63
EL405945	GE592836	834	745	82.25	417	74	0	162	578	212	628	9e-63
EL406379	GE611571	785	638	82.6	408	70	1	195	602	216	622	9e-63
EL406789	GE590620	777	825	80.55	545	106	0	126	670	152	696	9e-63
EL407282	GE610208	809	538	81.96	449	80	1	100	547	33	481	9e-63
EL408293	GE590620	754	825	80.55	545	106	0	144	688	152	696	9e-63
EL410309	GE602827	795	759	80.86	512	98	0	106	617	88	599	9e-63
EL410989	GE594778	798	750	81.3	476	89	0	259	734	188	663	9e-63
EL384349	GE596256	805	798	80.51	549	107	0	164	712	148	696	9e-63
EL384349	GE606312	805	847	80.51	549	107	0	164	712	134	682	9e-63
EL386214	GE612295	800	822	81.8	445	81	0	31	475	74	518	9e-63
EL386244	GE578091	819	886	82.25	417	74	0	227	643	202	618	9e-63
EL386507	GE578091	789	886	82.25	417	74	0	223	639	202	618	9e-63
EL387869	GE584170	800	821	82.72	434	66	1	375	799	103	536	9e-63
EL389484	GE593359	818	891	79.97	639	125	2	160	798	141	776	9e-63
EL393182	GE582779	799	841	81.78	461	83	1	340	799	36	496	9e-63
EL395262	GE602533	783	789	80.99	505	96	0	231	735	56	560	9e-63
EL386188	GE580746	832	770	81.97	416	75	0	198	613	277	692	9e-60
EL391272	GE577849	823	834	81.31	519	93	4	198	715	260	775	9e-60
EL391272	GE580746	823	770	81.97	416	75	0	198	613	277	692	9e-60
EL393059	GE577560	786	760	81.17	563	100	6	225	786	123	680	9e-60
EL395278	GE611254	820	706	82.34	402	68	1	402	803	59	457	9e-60
EL404921	GE608173	806	788	81.14	472	89	0	17	488	287	758	9e-60
EL406890	GE602974	838	824	80.75	504	97	0	116	619	202	705	9e-60
EL407626	GE602827	839	759	80.66	512	99	0	73	584	88	599	9e-60
EL408928	GE604747	803	877	80.53	524	102	0	280	803	152	675	9e-60
EL411997	GE595437	852	841	80.66	512	99	0	179	690	37	548	9e-60
EL411999	GE591281	826	816	82.18	404	72	0	420	823	292	695	9e-60
EL510230	GE598555	816	712	81.53	444	82	0	201	644	83	526	9e-60
EL372605	GE602974	849	824	80.75	504	97	0	163	666	202	705	9e-60
EL374503	GE606384	826	749	80.26	547	108	0	274	820	151	697	9e-60
EL374878	GE584782	850	835	81.9	420	76	0	300	719	397	816	9e-60
EL375715	GE583611	802	874	80.66	512	99	0	287	798	209	720	9e-60
EL376081	GE583611	793	874	80.66	512	99	0	272	783	209	720	9e-60
EL378215	GE607319	791	713	79.9	592	119	0	4	595	83	674	9e-60
EL379894	GE601391	823	832	80.14	564	112	0	216	779	112	675	9e-60
EL381486	GE582980	834	839	81.3	476	88	1	207	682	223	697	9e-60
EL381857	GE577173	804	777	80.14	574	113	1	144	717	185	757	9e-60
EL384200	GE582356	814	737	80.58	520	101	0	143	662	194	713	9e-60
EL396322	GE577173	828	777	80.14	574	113	1	5	578	185	757	9e-60
EL398819	GE590747	799	728	81.84	468	82	3	86	551	70	536	9e-60
EL400166	GE603479	805	867	79.68	625	124	1	143	767	159	780	9e-60
EL402853	GE598555	799	712	81.53	444	82	0	192	635	83	526	9e-60
EL403465	GE608852	823	835	81.1	471	89	0	266	736	248	718	9e-60
EL404335	GE594034	844	766	80.29	548	108	0	167	714	56	603	9e-60
EL396052	GE603779	848	772	79.34	639	132	0	61	699	76	714	9e-57
EL396167	GE578830	838	781	81.67	442	79	2	272	712	288	728	9e-57
EL373005	GE581593	822	873	81.28	438	82	0	314	751	389	826	9e-57
EL374799	GE605473	831	789	79.97	619	121	3	174	791	117	733	9e-57
EL383601	GE579354	857	725	81.62	419	77	0	277	695	207	625	9e-57
EL383601	GE602503	857	772	81.62	419	77	0	277	695	193	611	9e-57
EL393961	GE579710	871	695	81.21	447	84	0	425	871	36	482	9e-57
EL410957	GE603226	830	871	81.75	411	75	0	293	703	345	755	9e-57
EL411158	GE603226	828	871	81.75	411	75	0	295	705	345	755	9e-57
EL510549	GE587083	896	581	82.07	435	75	3	92	523	40	474	9e-57
EL401722	GE593986	582	723	81.18	457	85	1	19	475	102	557	9e-56
EL387975	GE578489	844	879	79.45	613	125	1	103	715	70	681	9e-54
EL387975	GE580059	844	877	79.45	613	125	1	103	715	81	692	9e-54
EL372726	GE592125	862	720	81.11	434	82	0	275	708	185	618	9e-54
EL407166	GE599794	871	761	81.4	414	77	0	199	612	169	582	9e-54
EL510225	GE610733	861	762	80.84	454	87	0	101	554	205	658	9e-54
EL399389	GE588301	558	783	81.09	476	87	3	83	558	126	598	9e-53
EL399389	GE588455	558	761	81.09	476	87	3	83	558	135	607	9e-53
EL399389	GE594068	558	752	81.09	476	87	3	83	558	126	598	9e-53
EL510295	GE579646	910	837	80.19	525	102	2	86	610	59	581	9e-51
EL510413	GE596627	948	731	81.06	417	79	0	322	738	69	485	9e-51
EL510424	GE579646	916	837	80.19	525	102	2	88	612	59	581	9e-51
EL510543	GE613255	958	747	79.34	605	124	1	52	656	136	739	9e-51
EL391091	GE582018	628	788	81.12	429	77	2	105	533	188	612	9e-50
EL390445	GE605473	710	789	79.13	527	108	2	183	708	190	715	9e-38
EL406389	GE599300	696	775	79.6	446	90	1	57	502	196	640	9e-38
EL411592	GE609271	710	835	78.76	485	103	0	155	639	113	597	9e-35
EL380293	GE578459	700	842	79.38	422	87	0	279	700	186	607	9e-35
EL377100	GE610087	743	762	78.88	445	94	0	293	737	111	555	9e-32
EL386086	GE609422	717	868	79.48	424	85	2	280	703	303	724	9e-32
EL403300	GE591367	740	822	79.18	413	86	0	147	559	172	584	9e-32
EL403300	GE600311	740	777	79.18	413	86	0	147	559	151	563	9e-32
EL404008	GE596378	781	765	79.18	413	86	0	171	583	188	600	9e-32
EL396597	GE578767	803	874	78.74	428	91	0	321	748	273	700	9e-29
EL386375	GE578767	792	874	78.74	428	91	0	321	748	273	700	9e-29
EL392583	GE602068	775	802	78.66	403	86	0	363	765	14	416	9e-26
EL396212	GE577110	818	846	79.02	410	73	4	395	792	301	709	9e-26
EL397208	GE606446	784	743	78.52	419	90	0	140	558	285	703	9e-26
EL401651	GE606446	785	743	78.52	419	90	0	128	546	285	703	9e-26
EL409904	GE606446	814	743	78.52	419	90	0	129	547	285	703	9e-26
EL384639	GE583328	785	851	78.36	402	87	0	381	782	380	781	9e-23
EL386021	GE579354	804	725	78.29	410	89	0	337	746	285	694	9e-23
EL393871	GE581885	842	758	78.14	430	94	0	240	669	238	667	9e-23
EL510600	GE581885	872	758	78.14	430	94	0	248	677	238	667	9e-23
EL402541	GE598754	831	798	77.51	538	121	0	76	613	52	589	9e-23
EL402541	GE597523	831	792	77.51	538	121	0	76	613	74	611	9e-23
EL398196	GE578647	764	857	89.47	551	55	1	210	760	232	779	9e-18
EL398421	GE583856	703	789	93.38	438	25	2	264	697	207	644	9e-18
EL398514	GE581862	735	768	88.81	572	64	0	123	694	127	698	9e-18
EL398777	GE588659	723	647	89.76	537	55	0	51	587	54	590	9e-18
EL399333	GE597204	711	516	91.11	506	40	3	18	523	16	516	9e-18
EL400465	GE607004	707	835	92.06	466	34	1	241	703	259	724	9e-18
EL400562	GE588519	749	794	92.95	440	31	0	90	529	57	496	9e-18
EL400869	GE594976	757	856	86.57	685	92	0	66	750	51	735	9e-18
EL400941	GE597114	748	746	89.47	551	55	1	39	589	73	620	9e-18
EL401466	GE594031	737	678	91.23	536	43	3	158	692	142	674	9e-18
EL403245	GE588519	760	794	92.95	440	31	0	89	528	57	496	9e-18
EL403327	GE589677	740	690	91.48	493	30	4	67	559	23	503	9e-18
EL403327	GE592649	740	710	91.48	493	30	4	67	559	5	485	9e-18
EL403486	GE591965	724	762	92.49	453	34	0	52	504	27	479	9e-18
EL403535	GE585964	707	721	91.13	541	44	3	165	704	138	675	9e-18
EL403535	GE592048	707	756	91.13	541	44	3	165	704	160	697	9e-18
EL403535	GE593508	707	718	91.13	541	44	3	165	704	138	675	9e-18
EL403535	GE596884	707	730	91.13	541	44	3	165	704	140	677	9e-18
EL403549	GE591432	764	729	88.46	589	68	0	120	708	1	589	9e-18
EL404027	GE585899	728	726	91.48	493	30	4	5	497	55	535	9e-18
EL404027	GE589801	728	675	91.35	497	31	4	1	497	3	487	9e-18
EL404202	GE597114	769	746	89.47	551	55	1	116	666	73	620	9e-18
EL385770	GE585444	716	730	91.61	477	35	1	245	716	54	530	9e-18
EL387005	GE577542	724	750	95.41	414	19	0	311	724	296	709	9e-18
EL387005	GE610755	724	808	95.41	414	19	0	311	724	264	677	9e-18
EL387599	GE581985	764	746	87.68	633	78	0	132	764	93	725	9e-18
EL388139	GE587409	754	772	88.51	592	66	1	134	725	70	659	9e-18
EL388139	GE597499	754	835	88.4	595	67	1	134	728	125	717	9e-18
EL388471	GE583079	753	752	92.04	465	37	0	43	507	132	596	9e-18
EL389324	GE581088	752	858	92.26	465	35	1	81	544	67	531	9e-18
EL389528	GE599814	694	685	89.37	574	54	4	6	578	2	569	9e-18
EL390696	GE579711	766	692	92.26	465	35	1	302	766	101	564	9e-18
EL392170	GE577184	701	775	89.83	531	54	0	22	552	229	759	9e-18
EL393835	GE607182	737	840	91.3	529	44	2	205	733	265	791	9e-18
EL394679	GE578639	709	855	90.4	521	49	1	188	707	35	555	9e-18
EL372664	GE601815	708	694	92.84	447	29	1	46	492	48	491	9e-18
EL373952	GE581486	743	868	87.68	633	77	1	74	705	172	804	9e-18
EL374383	GE611666	693	778	93.13	495	16	12	175	668	221	698	9e-18
EL376161	GE582835	761	798	89.5	543	57	0	132	674	253	795	9e-18
EL376356	GE599157	720	795	91.75	473	39	0	244	716	233	705	9e-18
EL376711	GE612418	759	753	90.44	544	46	5	137	680	187	724	9e-18
EL377296	GE585517	769	580	92.34	457	35	0	267	723	123	579	9e-18
EL377625	GE577461	726	718	93.46	428	28	0	280	707	291	718	9e-18
EL378248	GE583285	767	796	90.24	543	47	4	49	591	240	776	9e-18
EL379035	GE607102	747	860	89.42	586	60	2	163	747	18	602	9e-18
EL379373	GE584331	764	750	91.88	480	36	2	285	764	259	735	9e-18
EL383908	GE606833	741	819	88.46	589	68	0	150	738	104	692	9e-18
EL384229	GE583285	760	796	90.24	543	47	4	53	595	240	776	9e-18
EL404747	GE592000	753	836	89.11	560	61	0	74	633	104	663	9e-18
EL405171	GE592090	745	715	92.03	464	37	0	165	628	199	662	9e-18
EL405751	GE588886	744	714	94.76	401	21	0	341	741	21	421	9e-18
EL405861	GE607471	749	731	92.87	449	31	1	15	462	21	469	9e-18
EL406534	GE590568	736	759	89.76	537	55	0	3	539	96	632	9e-18
EL406548	GE593542	771	751	87.7	618	76	0	136	753	134	751	9e-18
EL407436	GE593387	723	712	93.3	433	29	0	114	546	121	553	9e-18
EL408094	GE613006	751	742	86.55	699	92	2	16	713	5	702	9e-18
EL409531	GE596800	714	690	88.38	611	61	4	43	648	50	655	9e-18
EL409531	GE598572	714	689	88.38	611	61	4	43	648	53	658	9e-18
EL409639	GE598312	718	786	89.59	557	56	2	83	638	153	708	9e-18
EL410554	GE596800	725	690	88.38	611	61	4	45	650	50	655	9e-18
EL410554	GE598572	725	689	88.38	611	61	4	45	650	53	658	9e-18
EL410739	GE600177	729	803	86.65	689	91	1	29	717	26	713	9e-18
EL410799	GE591596	708	852	88.08	604	72	0	105	708	71	674	9e-18
EL410901	GE586134	710	737	90.4	521	49	1	28	547	82	602	9e-18
EL411097	GE592367	763	704	92.65	449	33	0	59	507	21	469	9e-18
EL411529	GE602228	764	766	88.27	597	70	0	10	606	52	648	9e-18
EL411769	GE607764	705	809	89.21	593	64	0	101	693	47	639	9e-18
EL411900	GE589599	723	755	87.9	661	69	7	54	714	98	747	9e-18
EL510178	GE596800	723	690	88.38	611	61	4	45	650	50	655	9e-18
EL510178	GE598572	723	689	88.38	611	61	4	45	650	53	658	9e-18
EL404714	GE599897	797	679	92.73	440	32	0	88	527	45	484	9e-17
EL404731	GE587824	788	721	88.47	590	64	2	18	607	44	629	9e-17
EL404825	GE599486	774	712	88.3	624	58	7	125	746	100	710	9e-17
EL404976	GE593246	812	845	85.43	748	100	3	62	809	5	743	9e-17
EL405113	GE592950	792	854	88.4	586	65	1	41	623	214	799	9e-17
EL405161	GE601291	750	770	93.14	423	29	0	36	458	124	546	9e-17
EL405236	GE587456	720	799	93.4	424	28	0	27	450	38	461	9e-17
EL405323	GE609403	785	851	90.82	501	44	2	286	785	277	776	9e-17
EL405404	GE586883	776	700	90.18	499	45	1	109	607	55	549	9e-17
EL405404	GE601095	776	741	90.18	499	45	1	109	607	78	572	9e-17
EL405408	GE604911	795	524	94.1	407	23	1	329	735	110	515	9e-17
EL405983	GE587840	791	692	92.91	494	32	3	158	651	198	688	9e-17
EL406084	GE590299	800	804	86.64	666	79	2	61	717	64	728	9e-17
EL406161	GE597451	830	878	92.33	443	34	0	235	677	240	682	9e-17
EL406330	GE594423	730	725	90.6	500	47	0	35	534	80	579	9e-17
EL406545	GE609047	740	752	88.38	585	59	2	72	653	54	632	9e-17
EL406545	GE609965	740	781	88.38	585	59	2	72	653	54	632	9e-17
EL406558	GE602008	756	797	88.72	576	64	1	181	756	213	787	9e-17
EL406938	GE577455	796	795	91.04	491	43	1	292	782	288	777	9e-17
EL406946	GE609560	781	795	91.52	460	39	0	17	476	334	793	9e-17
EL407050	GE607627	822	787	87.46	630	79	0	94	723	65	694	9e-17
EL407400	GE590797	788	783	88.09	596	71	0	84	679	33	628	9e-17
EL407400	GE598161	788	790	88.09	596	71	0	84	679	65	660	9e-17
EL407494	GE611904	768	480	91.48	458	30	1	219	676	28	476	9e-17
EL407634	GE589695	798	758	91.37	475	37	1	92	562	101	575	9e-17
EL407779	GE608489	791	831	86.4	669	90	1	29	697	84	751	9e-17
EL407811	GE605957	825	797	85.51	766	106	4	8	772	18	779	9e-17
EL407876	GE587164	808	520	90.84	491	44	1	90	579	1	491	9e-17
EL407899	GE591309	751	738	89.41	529	44	2	131	650	107	632	9e-17
EL407942	GE600120	827	790	88.87	566	50	5	177	734	98	658	9e-17
EL408065	GE587037	790	578	92.71	439	31	1	128	566	138	575	9e-17
EL408124	GE596687	785	670	91.06	470	42	0	142	611	26	495	9e-17
EL408183	GE603510	725	765	87.01	662	84	2	64	725	40	699	9e-17
EL408659	GE595755	820	753	92.69	438	30	2	173	610	7	442	9e-17
EL408878	GE604455	830	438	92.24	438	34	0	315	752	1	438	9e-17
EL409055	GE597165	775	836	90.04	522	49	1	116	637	187	705	9e-17
EL409055	GE600908	775	838	90.04	522	49	1	116	637	208	726	9e-17
EL409055	GE586404	775	792	89.81	520	49	2	116	635	224	739	9e-17
EL409290	GE589695	736	758	91.37	475	37	1	50	520	101	575	9e-17
EL409345	GE604932	730	683	89.11	560	60	1	87	646	121	679	9e-17
EL409408	GE593556	791	854	86.29	715	95	3	79	791	69	782	9e-17
EL409558	GE609472	747	767	87.64	607	75	0	101	707	119	725	9e-17
EL409592	GE612764	791	844	86.81	667	87	1	13	678	119	785	9e-17
EL409602	GE610187	775	852	89.39	556	57	2	200	753	222	777	9e-17
EL409602	GE585844	775	798	89.69	543	53	3	200	740	230	771	9e-17
EL409785	GE603977	848	784	85.53	712	103	0	127	838	71	782	9e-17
EL409879	GE593605	802	789	88.4	595	69	0	143	737	38	632	9e-17
EL409981	GE611481	749	785	87.03	632	82	0	118	749	154	785	9e-17
EL410130	GE597633	799	686	91.68	469	35	2	79	544	74	541	9e-17
EL410222	GE607832	818	816	88.27	571	58	2	236	806	251	812	9e-17
EL410271	GE609197	775	844	92.64	435	24	3	2	429	380	813	9e-17
EL410344	GE592949	788	746	87.75	612	75	0	131	742	120	731	9e-17
EL410420	GE594185	798	657	87.92	621	65	4	66	685	45	656	9e-17
EL410508	GE587164	745	520	90.84	491	44	1	63	552	1	491	9e-17
EL410541	GE592047	735	667	90.23	532	49	3	205	735	5	534	9e-17
EL410582	GE610293	770	732	93.44	427	27	1	344	770	3	428	9e-17
EL410853	GE602599	783	789	89.66	532	55	0	167	698	75	606	9e-17
EL411012	GE607832	826	816	88.27	571	58	2	188	758	251	812	9e-17
EL411113	GE606636	790	774	88.29	632	72	2	112	742	113	743	9e-17
EL411262	GE587593	760	676	93.21	427	28	1	304	730	12	437	9e-17
EL411452	GE600749	777	778	92.4	434	33	0	89	522	164	597	9e-17
EL411551	GE601464	736	646	93.12	436	29	1	110	544	11	446	9e-17
EL411585	GE602008	737	797	88.72	576	64	1	162	737	213	787	9e-17
EL411587	GE594523	739	709	91.6	476	39	1	98	573	70	544	9e-17
EL411765	GE587456	734	799	93.22	428	29	0	40	467	34	461	9e-17
EL411895	GE586470	846	726	88.37	576	63	2	97	669	148	722	9e-17
EL412044	GE595755	795	753	92.69	438	30	2	103	540	7	442	9e-17
EL412143	GE585888	781	754	86.89	633	83	0	109	741	77	709	9e-17
EL412170	GE610618	795	798	87.46	614	77	0	171	784	5	618	9e-17
EL412306	GE580595	782	833	93.62	439	23	5	217	654	334	768	9e-17
EL412341	GE598783	759	824	90.14	507	50	0	112	618	55	561	9e-17
EL510262	GE601254	850	832	86.92	642	78	2	55	696	2	637	9e-17
EL372896	GE607711	749	836	94.61	408	20	2	342	748	10	416	9e-17
EL373514	GE605687	827	667	87.85	601	70	1	200	800	50	647	9e-17
EL373620	GE607929	807	803	89.96	528	47	3	279	803	197	721	9e-17
EL373652	GE608512	819	797	87.87	610	72	2	112	720	63	671	9e-17
EL373748	GE578006	754	805	94.55	404	21	1	348	751	10	412	9e-17
EL373772	GE578198	798	832	89.44	568	60	0	194	761	207	774	9e-17
EL373863	GE578752	818	737	87.28	621	67	3	72	686	123	737	9e-17
EL373894	GE607004	777	835	91.5	459	36	1	322	777	259	717	9e-17
EL373938	GE590789	756	739	88.37	619	70	2	83	700	57	674	9e-17
EL373938	GE588141	756	748	88.37	619	70	2	83	700	41	658	9e-17
EL374178	GE610494	517	715	90.52	496	45	2	22	517	118	611	9e-17
EL374178	GE610503	517	779	90.52	496	45	2	22	517	123	616	9e-17
EL374239	GE595668	760	811	90.23	512	50	0	151	662	26	537	9e-17
EL374325	GE580617	523	755	92.17	434	28	1	83	516	323	750	9e-17
EL374361	GE584873	752	841	87.89	644	73	5	100	741	136	776	9e-17
EL374678	GE588542	764	627	94.29	420	21	3	320	739	2	418	9e-17
EL374768	GE582584	843	841	87.15	638	80	2	109	744	202	839	9e-17
EL375369	GE610308	796	829	87.28	613	78	0	62	674	42	654	9e-17
EL375402	GE582155	772	840	88.12	581	69	0	186	766	243	823	9e-17
EL375408	GE579867	800	790	88.83	546	61	0	218	763	132	677	9e-17
EL375441	GE605993	821	833	93.63	408	23	1	417	821	16	423	9e-17
EL375466	GE578370	812	884	89.41	538	56	1	266	803	248	784	9e-17
EL375520	GE608423	802	434	93.04	431	29	1	203	632	2	432	9e-17
EL375626	GE586797	816	824	86.65	659	88	0	115	773	20	678	9e-17
EL376087	GE605845	802	783	93.33	420	25	1	383	802	224	640	9e-17
EL376110	GE580496	783	806	90.23	512	35	4	281	779	17	526	9e-17
EL376188	GE588796	783	757	88.71	567	48	5	86	648	57	611	9e-17
EL376312	GE578486	744	873	92.86	448	25	3	61	508	38	478	9e-17
EL376315	GE612897	782	763	87.38	602	67	1	190	782	21	622	9e-17
EL376366	GE598297	769	732	85.73	715	102	0	9	723	17	731	9e-17
EL376487	GE583056	788	814	95.15	412	10	6	219	630	385	786	9e-17
EL376499	GE585508	763	739	88.49	582	64	1	182	763	45	623	9e-17
EL377098	GE580469	840	768	88.03	618	73	1	83	700	148	764	9e-17
EL377148	GE610471	779	761	87.99	608	72	1	173	779	10	617	9e-17
EL377250	GE578978	789	851	88.43	562	56	1	237	789	150	711	9e-17
EL377471	GE606569	761	774	91.67	468	39	0	294	761	43	510	9e-17
EL378008	GE604061	773	800	88.71	549	62	0	221	769	16	564	9e-17
EL378027	GE608718	746	849	87.93	613	70	2	133	745	80	688	9e-17
EL378175	GE578999	782	792	87.99	591	71	0	128	718	127	717	9e-17
EL378289	GE608493	791	647	94.54	403	21	1	389	791	7	408	9e-17
EL378390	GE603735	783	855	93.63	424	24	3	43	466	384	804	9e-17
EL378673	GE577928	741	788	89.11	551	60	0	191	741	168	718	9e-17
EL378714	GE577968	766	833	90.87	526	48	0	201	726	266	791	9e-17
EL378714	GE607182	766	840	91	478	43	0	201	678	265	742	9e-17
EL378911	GE579268	782	714	90.39	510	47	2	205	714	201	708	9e-17
EL379088	GE595617	773	667	92.08	442	35	0	332	773	14	455	9e-17
EL379139	GE580685	753	751	90.06	523	50	2	194	716	210	730	9e-17
EL379181	GE602790	775	864	91.34	462	40	0	306	767	4	465	9e-17
EL379279	GE581693	757	836	89.45	531	56	0	226	756	152	682	9e-17
EL379358	GE581479	720	826	91.88	468	32	2	253	720	263	724	9e-17
EL379376	GE584967	768	565	92.01	463	35	2	150	611	82	543	9e-17
EL379420	GE593801	739	744	88.07	637	63	7	19	642	1	637	9e-17
EL379752	GE609557	828	785	93.78	402	25	0	427	828	13	414	9e-17
EL379939	GE613252	824	784	91.58	475	38	2	235	709	296	768	9e-17
EL380064	GE577004	744	840	92.6	446	30	1	231	673	388	833	9e-17
EL380094	GE610119	810	764	89.37	536	48	3	137	672	238	764	9e-17
EL380315	GE580843	727	809	94.58	406	18	2	323	727	4	406	9e-17
EL380482	GE585784	759	656	88.73	577	60	3	11	586	6	578	9e-17
EL380651	GE612184	790	664	90.49	494	46	1	289	782	139	631	9e-17
EL381040	GE583888	796	734	90.04	512	42	1	197	699	223	734	9e-17
EL381050	GE577268	796	719	89.8	510	42	2	20	519	19	528	9e-17
EL381058	GE577798	783	836	86.94	674	87	1	110	783	98	770	9e-17
EL381072	GE578281	789	739	93.41	440	29	0	238	677	286	725	9e-17
EL381248	GE608150	792	804	91.21	478	41	1	4	480	327	804	9e-17
EL381270	GE581090	776	816	88.79	553	61	1	199	751	197	748	9e-17
EL381293	GE582229	781	832	91.61	465	36	1	317	781	214	675	9e-17
EL381388	GE584967	798	565	92.01	463	35	2	141	602	82	543	9e-17
EL381439	GE579634	785	683	87.4	651	77	3	6	656	30	675	9e-17
EL381493	GE580006	770	670	92.32	456	34	1	268	723	213	667	9e-17
EL381712	GE603175	810	858	92.96	426	29	1	382	806	364	789	9e-17
EL382065	GE582876	809	863	86.62	695	84	5	46	738	176	863	9e-17
EL382468	GE609555	823	711	87.22	634	79	2	131	764	59	690	9e-17
EL382782	GE577406	730	743	93.4	424	28	0	303	726	4	427	9e-17
EL382806	GE604061	754	800	88.64	572	65	0	183	754	16	587	9e-17
EL382873	GE610290	771	766	94.1	407	24	0	116	522	302	708	9e-17
EL382887	GE582740	768	816	88.65	564	63	1	206	768	6	569	9e-17
EL383282	GE582024	809	757	94.03	402	23	1	409	809	9	410	9e-17
EL383369	GE607899	776	824	85.68	747	107	0	30	776	19	765	9e-17
EL383474	GE581805	810	841	85.31	742	108	1	14	755	100	840	9e-17
EL383506	GE578110	839	847	91.27	481	39	3	321	800	361	839	9e-17
EL384040	GE608816	786	847	85.84	706	100	0	27	732	67	772	9e-17
EL396069	GE611669	838	606	91.14	474	41	1	218	691	117	589	9e-17
EL396079	GE592347	737	779	88.34	592	68	1	87	677	78	669	9e-17
EL396287	GE602399	793	867	85.27	733	108	0	25	757	40	772	9e-17
EL396344	GE608958	850	773	89.35	526	56	0	321	846	4	529	9e-17
EL396570	GE611387	803	645	90.11	536	52	1	268	803	81	615	9e-17
EL396632	GE589695	759	758	91.37	475	37	1	51	521	101	575	9e-17
EL396659	GE610008	804	792	91.14	474	41	1	312	785	320	792	9e-17
EL396866	GE584042	779	511	90.69	505	42	3	141	645	1	500	9e-17
EL396883	GE580000	820	711	93.12	436	24	3	303	738	282	711	9e-17
EL397002	GE605295	794	813	92.55	443	33	0	272	714	258	700	9e-17
EL397145	GE578392	789	849	90.45	513	47	2	2	514	339	849	9e-17
EL397689	GE603264	765	839	86.89	656	86	0	106	761	75	730	9e-17
EL397689	GE606073	765	826	86.89	656	86	0	106	761	75	730	9e-17
EL397873	GE584704	777	827	92.76	442	31	1	295	736	384	824	9e-17
EL397935	GE603581	829	836	91.28	470	40	1	361	829	14	483	9e-17
EL398011	GE579280	802	777	90.38	499	43	2	300	793	56	554	9e-17
EL398413	GE612659	749	766	91.94	459	36	1	278	736	4	461	9e-17
EL398524	GE605499	534	756	91.45	468	38	2	67	534	251	716	9e-17
EL398564	GE611117	758	867	92.26	452	35	0	304	755	70	521	9e-17
EL398683	GE590197	791	738	93.6	406	26	0	193	598	262	667	9e-17
EL398683	GE606132	791	841	93.6	406	26	0	193	598	240	645	9e-17
EL398805	GE611366	796	790	87.44	613	76	1	52	663	70	682	9e-17
EL398847	GE613216	779	807	92.89	422	30	0	233	654	289	710	9e-17
EL399137	GE593130	824	811	92.6	446	30	2	59	501	60	505	9e-17
EL399223	GE610119	787	764	89.37	536	48	3	115	650	238	764	9e-17
EL399267	GE605582	755	803	90.13	547	49	5	211	755	7	550	9e-17
EL399467	GE597165	741	836	90.04	522	49	1	61	582	187	705	9e-17
EL399467	GE600908	741	838	90.04	522	49	1	61	582	208	726	9e-17
EL399485	GE597950	738	688	88.25	613	67	3	50	658	75	686	9e-17
EL399510	GE588704	735	695	91.96	460	37	0	7	466	1	460	9e-17
EL399510	GE592969	735	787	91.96	460	37	0	7	466	1	460	9e-17
EL399593	GE605632	846	852	86.7	654	86	1	75	728	90	742	9e-17
EL399600	GE607519	826	819	92.53	442	31	1	117	556	378	819	9e-17
EL399789	GE601077	721	811	90.94	508	43	3	116	622	116	621	9e-17
EL399880	GE609472	818	767	87.64	607	75	0	112	718	119	725	9e-17
EL400136	GE611835	824	877	85.38	725	106	0	72	796	70	794	9e-17
EL400562	GE592110	749	707	92.73	440	32	0	90	529	49	488	9e-17
EL400611	GE604911	756	524	94.1	407	23	1	323	729	110	515	9e-17
EL400920	GE589087	728	753	88	600	72	0	51	650	60	659	9e-17
EL400927	GE602072	739	824	90.66	503	46	1	1	503	292	793	9e-17
EL400947	GE591596	749	852	88.64	572	65	0	6	577	129	700	9e-17
EL401045	GE611842	788	765	88.29	572	64	1	122	693	197	765	9e-17
EL401475	GE603639	764	761	90.93	496	44	1	127	622	267	761	9e-17
EL401600	GE608031	780	628	90.16	498	49	0	259	756	97	594	9e-17
EL401756	GE586429	818	733	88.05	586	70	0	93	678	92	677	9e-17
EL401756	GE597499	818	835	88.05	586	70	0	93	678	78	663	9e-17
EL401792	GE583116	786	862	92.26	452	32	3	1	452	342	790	9e-17
EL401972	GE608316	816	753	87.44	605	76	0	78	682	112	716	9e-17
EL402097	GE586684	822	650	92.39	447	33	1	325	770	2	448	9e-17
EL402101	GE593605	816	789	88.4	595	69	0	92	686	38	632	9e-17
EL402536	GE601242	827	764	90.53	486	46	0	142	627	4	489	9e-17
EL402572	GE595755	804	753	92.69	438	30	2	185	622	7	442	9e-17
EL402580	GE612180	789	733	90.64	481	45	0	13	493	253	733	9e-17
EL402672	GE589236	824	765	90.76	498	43	3	327	824	2	496	9e-17
EL402839	GE593801	773	744	88.07	637	63	7	26	649	1	637	9e-17
EL402975	GE602066	793	777	89.3	542	56	2	48	589	232	771	9e-17
EL403183	GE583870	798	734	86.79	651	86	0	68	718	66	716	9e-17
EL403245	GE592110	760	707	92.73	440	32	0	89	528	49	488	9e-17
EL403368	GE594423	739	725	90.6	500	47	0	52	551	80	579	9e-17
EL403392	GE587622	793	764	88.45	580	67	0	214	793	1	580	9e-17
EL403393	GE590366	802	821	88.14	607	69	3	110	716	118	721	9e-17
EL403396	GE590197	793	738	93.6	406	26	0	204	609	262	667	9e-17
EL403396	GE606132	793	841	93.6	406	26	0	204	609	240	645	9e-17
EL403556	GE607221	804	882	86.69	661	85	1	133	793	146	803	9e-17
EL403784	GE597633	813	686	91.96	448	33	1	81	525	94	541	9e-17
EL403861	GE598289	724	688	93.46	428	27	1	45	471	89	516	9e-17
EL403900	GE597633	829	686	91.68	469	35	2	73	538	74	541	9e-17
EL404056	GE594220	825	651	90.73	496	42	1	329	824	17	508	9e-17
EL404124	GE586404	836	792	89.81	520	49	2	258	777	224	739	9e-17
EL404139	GE595114	843	856	85.42	734	106	1	45	778	72	804	9e-17
EL404275	GE612929	782	772	87.71	602	73	1	48	649	133	733	9e-17
EL404503	GE610006	776	792	86.4	662	90	0	107	768	88	749	9e-17
EL404537	GE613066	772	741	91.06	492	43	1	282	772	208	699	9e-17
EL404592	GE611381	800	612	92.47	438	33	0	295	732	163	600	9e-17
EL404596	GE602420	791	729	87.02	647	84	0	100	746	68	714	9e-17
EL384283	GE612729	804	734	87.46	614	77	0	23	636	68	681	9e-17
EL384648	GE580469	799	768	88.03	618	73	1	160	777	148	764	9e-17
EL384663	GE579659	825	827	85.43	755	108	2	37	790	46	799	9e-17
EL384773	GE584689	775	861	91.67	468	39	0	308	775	244	711	9e-17
EL384783	GE612992	784	794	90.23	512	50	0	242	753	72	583	9e-17
EL384867	GE613252	805	784	91.58	475	38	2	277	751	296	768	9e-17
EL384959	GE597858	771	879	91.96	460	37	0	312	771	32	491	9e-17
EL385081	GE612992	777	794	90.23	512	50	0	246	757	72	583	9e-17
EL385089	GE581432	792	732	90.1	505	44	2	223	724	231	732	9e-17
EL385089	GE585652	792	765	90.1	505	44	2	223	724	258	759	9e-17
EL385151	GE585113	779	533	89.88	514	52	0	262	775	1	514	9e-17
EL385153	GE590633	778	714	93.38	453	30	0	326	778	226	678	9e-17
EL385153	GE588215	778	816	93.38	453	30	0	326	778	186	638	9e-17
EL385153	GE606942	778	746	93.38	453	30	0	326	778	187	639	9e-17
EL385273	GE609541	775	590	92.41	448	34	0	122	569	118	565	9e-17
EL385391	GE602441	755	730	86.47	702	92	3	14	713	25	725	9e-17
EL385450	GE603691	787	787	91.78	450	37	0	170	619	189	638	9e-17
EL385562	GE603934	552	747	94.24	417	24	0	136	552	272	688	9e-17
EL385572	GE581663	726	837	87.04	656	79	2	12	667	81	730	9e-17
EL385888	GE607393	848	701	89.36	545	44	5	217	755	159	695	9e-17
EL386245	GE579160	757	886	93.1	449	25	4	243	690	337	780	9e-17
EL386248	GE603113	786	873	87.44	605	76	0	13	617	269	873	9e-17
EL386351	GE580909	789	772	88.79	553	50	2	104	647	208	757	9e-17
EL386427	GE585749	773	746	94.29	403	22	1	58	460	64	465	9e-17
EL386511	GE578154	822	777	93.44	427	26	2	241	667	309	733	9e-17
EL386555	GE607055	820	864	84.62	793	110	2	26	818	31	811	9e-17
EL386661	GE607826	775	784	88.32	565	66	0	204	768	149	713	9e-17
EL386935	GE607135	814	810	92.31	455	33	2	361	814	10	463	9e-17
EL387599	GE582765	764	744	87.52	633	79	0	132	764	12	644	9e-17
EL387889	GE583888	762	734	90.04	512	42	1	204	706	223	734	9e-17
EL388099	GE611672	732	762	92.24	464	34	2	261	723	6	468	9e-17
EL388139	GE593201	754	840	88.24	595	68	1	134	728	127	719	9e-17
EL388139	GE608275	754	838	88.4	595	66	2	134	728	131	722	9e-17
EL388208	GE581939	750	796	87.76	621	56	5	113	729	78	682	9e-17
EL388256	GE584836	782	698	88.26	605	65	4	48	647	91	694	9e-17
EL388400	GE604020	824	834	89.62	520	41	3	215	723	227	744	9e-17
EL388512	GE610959	746	693	90.8	489	42	1	261	746	76	564	9e-17
EL388516	GE590313	537	814	91.59	452	38	0	35	486	125	576	9e-17
EL388516	GE593606	537	826	91.59	452	38	0	35	486	129	580	9e-17
EL388516	GE596714	537	808	91.59	452	38	0	35	486	114	565	9e-17
EL388516	GE595577	537	821	91.59	452	38	0	35	486	116	567	9e-17
EL388628	GE578625	738	891	86.24	683	85	1	37	710	40	722	9e-17
EL388764	GE606915	545	726	93.73	415	23	3	131	545	124	535	9e-17
EL388980	GE606383	807	870	87.44	629	78	1	166	793	150	778	9e-17
EL389064	GE581886	765	826	91.87	455	37	0	308	762	217	671	9e-17
EL389080	GE603880	794	766	92.08	442	35	0	172	613	16	457	9e-17
EL389123	GE605032	787	765	90.46	503	42	1	80	582	60	556	9e-17
EL389162	GE611639	783	741	94.23	416	22	2	12	425	21	436	9e-17
EL389217	GE612417	794	652	92.71	439	32	0	356	794	80	518	9e-17
EL389235	GE578521	777	864	94.79	403	19	2	12	412	434	836	9e-17
EL389379	GE578281	807	739	93.41	440	29	0	247	686	286	725	9e-17
EL389468	GE607393	806	701	89.36	545	44	5	245	783	159	695	9e-17
EL389492	GE613287	821	778	86.34	666	91	0	112	777	95	760	9e-17
EL389745	GE595431	509	693	93.65	441	26	1	27	465	130	570	9e-17
EL390020	GE581570	813	831	85.33	736	105	1	78	813	96	828	9e-17
EL390530	GE607538	788	771	90.49	494	47	0	295	788	13	506	9e-17
EL390642	GE579557	778	789	85.73	729	98	4	28	756	48	770	9e-17
EL390979	GE577319	753	770	89.42	548	57	1	68	615	69	615	9e-17
EL390979	GE583796	753	746	89.42	548	57	1	68	615	67	613	9e-17
EL391118	GE603182	737	843	90.43	512	43	2	232	737	281	792	9e-17
EL391213	GE588542	760	627	94.29	420	21	3	299	718	2	418	9e-17
EL391272	GE582584	823	841	87.15	638	80	2	77	712	202	839	9e-17
EL391289	GE608378	784	792	86	693	95	1	83	775	84	774	9e-17
EL391634	GE584042	842	511	90.6	500	42	3	184	683	6	500	9e-17
EL392107	GE605574	753	752	92.24	451	34	1	303	753	1	450	9e-17
EL392218	GE577699	752	806	87.88	619	73	2	118	735	25	642	9e-17
EL392376	GE580384	795	773	91.7	470	36	2	326	795	1	467	9e-17
EL392467	GE588386	745	848	89.44	540	57	0	199	738	1	540	9e-17
EL392608	GE583470	769	842	88.63	563	64	0	4	566	280	842	9e-17
EL393763	GE602189	854	728	88.22	569	61	1	135	697	133	701	9e-17
EL394437	GE578582	785	743	90.34	507	49	0	262	768	209	715	9e-17
EL394518	GE589087	785	753	88	600	72	0	47	646	60	659	9e-17
EL394591	GE612074	796	694	90	520	52	0	181	700	81	600	9e-17
EL394940	GE582584	793	841	87.15	638	80	2	76	711	202	839	9e-17
EL394944	GE602150	753	840	88.4	595	67	2	156	749	24	617	9e-17
EL395004	GE603581	811	836	91.14	474	41	1	324	796	14	487	9e-17
EL395021	GE583888	741	734	90.04	512	42	1	133	635	223	734	9e-17
EL395027	GE607396	799	804	92.24	477	37	0	171	647	68	544	9e-17
EL395199	GE584967	787	565	92.01	463	35	2	145	606	82	543	9e-17
EL395523	GE607399	832	793	92.47	438	32	1	395	832	18	454	9e-17
EL395617	GE612915	766	864	93.25	459	24	7	274	732	364	815	9e-17
EL395805	GE608728	741	683	87.74	620	75	1	123	741	3	622	9e-17
EL510624	GE593605	853	789	88.4	595	69	0	95	689	38	632	9e-17
EL510770	GE589087	786	753	88	600	72	0	49	648	60	659	9e-17
EL511126	GE600137	773	719	87.4	619	64	3	82	691	54	667	9e-17
EL511126	GE601732	773	789	87.4	619	64	3	82	691	59	672	9e-17
EL511126	GE600475	773	677	87.4	619	64	3	82	691	32	645	9e-17
EL510374	GE591649	882	761	85.42	720	104	1	66	785	36	754	9e-16
EL510422	GE600599	577	584	92.16	421	27	1	22	442	67	481	9e-16
EL510456	GE577533	876	694	86.21	660	91	0	92	751	33	692	9e-16
EL510726	GE600176	871	708	89.01	537	58	1	162	697	17	553	9e-16
EL510776	GE602658	889	707	90.7	473	44	0	414	886	70	542	9e-16
EL510794	GE589101	557	505	90.5	505	41	5	50	552	4	503	9e-16
EL396043	GE603237	849	809	89.02	528	57	1	322	849	1	527	9e-16
EL396137	GE580412	829	771	87.15	607	78	0	75	681	115	721	9e-16
EL396883	GE578622	820	861	91.95	447	30	3	303	749	403	843	9e-16
EL396894	GE605681	844	814	85.92	682	92	2	27	708	68	745	9e-16
EL397946	GE577533	826	694	86.21	660	91	0	89	748	33	692	9e-16
EL398524	GE601954	534	829	91.35	451	39	0	84	534	266	716	9e-16
EL399151	GE587454	562	633	92.14	420	31	1	106	523	159	578	9e-16
EL399151	GE591347	562	674	92.14	420	31	1	106	523	178	597	9e-16
EL401144	GE598434	856	789	91.42	443	38	0	340	782	329	771	9e-16
EL401994	GE593934	837	809	88.04	577	68	1	262	837	2	578	9e-16
EL402012	GE612242	825	732	92.77	415	30	0	372	786	257	671	9e-16
EL402847	GE586128	870	771	91.42	443	38	0	387	829	232	674	9e-16
EL403063	GE588983	845	869	85.4	733	96	5	7	738	29	751	9e-16
EL403618	GE578742	847	800	87.59	580	72	0	200	779	217	796	9e-16
EL403618	GE609064	847	836	87.41	580	73	0	200	779	221	800	9e-16
EL403653	GE611376	850	683	86.88	640	81	3	68	705	42	680	9e-16
EL403724	GE610242	848	839	85.32	729	101	2	60	788	18	740	9e-16
EL403728	GE598172	900	694	88.2	551	64	1	81	631	114	663	9e-16
EL403921	GE612016	871	493	91.04	469	41	1	227	695	22	489	9e-16
EL403960	GE598434	873	789	91.42	443	38	0	362	804	329	771	9e-16
EL404103	GE590909	841	743	88.56	542	59	1	16	557	47	585	9e-16
EL404304	GE593689	856	529	89.4	519	49	3	13	530	15	528	9e-16
EL404497	GE598981	803	733	92.31	429	33	0	187	615	228	656	9e-16
EL406782	GE598276	828	854	87.96	573	69	0	116	688	112	684	9e-16
EL406855	GE601179	843	757	90.52	485	40	2	337	821	203	681	9e-16
EL408626	GE602707	846	813	86.48	636	86	0	63	698	37	672	9e-16
EL408892	GE610146	850	780	86.4	662	85	3	128	786	101	760	9e-16
EL409012	GE594438	841	755	89.7	505	52	0	334	838	27	531	9e-16
EL409682	GE593605	817	789	88.22	594	70	0	57	650	38	631	9e-16
EL409840	GE593689	852	529	89.4	519	49	3	5	522	15	528	9e-16
EL409960	GE611259	840	799	91.69	445	37	0	395	839	1	445	9e-16
EL410052	GE587876	879	708	91.03	468	40	1	369	836	6	471	9e-16
EL410878	GE598332	841	808	87.35	601	76	0	57	657	55	655	9e-16
EL411656	GE598480	559	679	90.1	495	48	1	58	552	65	558	9e-16
EL411656	GE599347	559	669	90.1	495	48	1	58	552	59	552	9e-16
EL411656	GE599834	559	701	90.1	495	48	1	58	552	68	561	9e-16
EL411807	GE595174	838	661	90.77	466	42	1	370	834	67	532	9e-16
EL412092	GE594817	840	766	91.94	434	32	1	407	840	39	469	9e-16
EL510236	GE585492	866	821	87.04	594	71	1	69	662	66	653	9e-16
EL372739	GE577389	876	785	85.61	688	99	0	29	716	80	767	9e-16
EL373110	GE612110	851	771	88.24	621	68	5	104	723	115	731	9e-16
EL373245	GE583975	835	821	87.41	588	74	0	106	693	105	692	9e-16
EL373668	GE608709	803	849	89.09	541	57	2	157	696	200	739	9e-16
EL373851	GE577574	816	822	85.52	718	100	2	7	724	77	790	9e-16
EL374573	GE608013	828	741	92.98	413	29	0	248	660	329	741	9e-16
EL375231	GE611759	843	690	86.56	640	85	1	99	738	49	687	9e-16
EL375457	GE580103	803	851	91.84	441	36	0	290	730	411	851	9e-16
EL376922	GE589147	859	689	89.37	508	54	0	46	553	70	577	9e-16
EL377193	GE585226	831	583	91.46	480	36	5	354	831	75	551	9e-16
EL377778	GE583687	802	796	91.18	465	40	1	222	685	304	768	9e-16
EL379713	GE601769	571	841	92.15	433	32	2	130	562	274	704	9e-16
EL379713	GE608786	571	694	92.33	430	31	2	130	559	194	621	9e-16
EL379911	GE608760	878	871	87.54	570	71	0	102	671	105	674	9e-16
EL383351	GE603244	584	855	92.25	413	32	0	172	584	245	657	9e-16
EL383379	GE611715	807	844	90.39	489	46	1	319	807	21	508	9e-16
EL383599	GE579212	855	703	91.58	499	31	9	136	631	195	685	9e-16
EL383694	GE584419	854	702	91.1	472	39	3	48	517	109	579	9e-16
EL383854	GE585445	825	695	93.52	401	26	0	315	715	295	695	9e-16
EL384006	GE580227	815	832	86.36	689	85	5	122	808	151	832	9e-16
EL384661	GE580091	824	842	86.58	641	86	0	132	772	68	708	9e-16
EL386126	GE587227	587	751	92.74	413	28	2	135	547	197	607	9e-16
EL386977	GE583790	854	825	90.23	532	34	10	227	758	291	804	9e-16
EL387644	GE600251	602	636	88.06	561	55	4	43	600	84	635	9e-16
EL389207	GE582187	805	886	93.32	449	30	0	42	490	24	472	9e-16
EL389514	GE596199	545	574	92.16	421	27	1	36	456	57	471	9e-16
EL389514	GE596663	545	741	92.16	421	27	1	36	456	56	470	9e-16
EL389614	GE580412	809	771	87.15	607	78	0	64	670	115	721	9e-16
EL390282	GE609214	802	812	90.59	489	44	2	4	491	325	812	9e-16
EL391646	GE601422	619	690	92.57	404	24	1	94	491	170	573	9e-16
EL393449	GE602368	583	776	92.25	413	32	0	171	583	339	751	9e-16
EL394080	GE600558	870	843	90.04	492	43	1	182	673	216	701	9e-16
EL394354	GE581570	805	831	86.03	673	94	0	77	749	96	768	9e-16
EL394796	GE607612	847	493	92.89	408	28	1	253	660	87	493	9e-16
EL395838	GE600545	567	707	90.59	478	28	5	90	564	71	534	9e-16
EL386649	GE585278	657	769	89	500	51	2	148	646	273	769	9e-15
EL387703	GE609886	675	813	92.1	405	30	2	269	673	2	404	9e-15
EL389732	GE596153	635	586	91.1	427	38	0	65	491	30	456	9e-15
EL394586	GE612335	654	580	92.01	413	30	2	94	505	158	568	9e-15
EL395651	GE606691	630	815	91.44	432	36	1	200	630	159	590	9e-15
EL405237	GE577028	628	851	92.16	408	32	0	221	628	239	646	9e-15
EL405237	GE584015	628	567	92.16	408	32	0	221	628	64	471	9e-15
EL406880	GE598858	663	735	90.09	454	44	1	33	485	258	711	9e-15
EL406987	GE611252	653	794	90.3	474	41	4	1	471	310	781	9e-15
EL407099	GE609415	630	865	89.09	504	54	1	117	620	200	702	9e-15
EL407099	GE612703	630	877	89.09	504	54	1	117	620	197	699	9e-15
EL407844	GE593485	643	833	91.99	437	35	0	78	514	230	666	9e-15
EL410273	GE607038	665	827	91.61	417	32	1	11	427	398	811	9e-15
EL410772	GE593628	589	783	92.57	404	29	1	186	588	182	585	9e-15
EL510206	GE593087	925	826	90.81	446	41	0	241	686	152	597	9e-15
EL510585	GE597474	928	832	86.19	630	87	0	117	746	93	722	9e-15
EL510828	GE586315	903	762	86.01	636	89	0	69	704	55	690	9e-15
EL399254	GE587645	594	835	91.22	444	37	2	138	579	165	608	9e-15
EL399258	GE598453	631	696	92.72	412	27	3	220	631	30	438	9e-15
EL400469	GE607879	690	711	89.33	478	50	1	212	688	92	569	9e-15
EL401110	GE592497	641	675	91.65	419	24	4	137	555	164	571	9e-15
EL402238	GE588754	665	729	90.36	446	42	1	124	569	103	547	9e-15
EL402254	GE594932	668	769	92.2	410	24	3	55	463	95	497	9e-15
EL402254	GE599523	668	755	92.2	410	24	3	55	463	81	483	9e-15
EL402317	GE598756	650	751	88.44	519	59	1	82	599	48	566	9e-15
EL404621	GE599543	595	640	89.82	501	43	5	52	551	56	549	9e-15
EL376740	GE583632	662	867	90	450	45	0	167	616	312	761	9e-15
EL378350	GE584599	684	737	88.08	520	59	1	123	642	79	595	9e-15
EL378935	GE588168	647	617	90.85	426	39	0	81	506	60	485	9e-15
EL381661	GE588192	592	567	91.51	436	35	2	1	436	6	439	9e-15
EL382282	GE608965	680	872	89.62	472	40	3	62	525	402	872	9e-15
EL383940	GE600485	613	755	90.08	514	31	11	114	612	58	566	9e-15
EL372978	GE579959	722	771	86.44	553	75	0	168	720	150	702	9e-14
EL374020	GE577905	758	808	84.36	665	104	0	87	751	71	735	9e-14
EL374041	GE581203	743	708	85.91	589	71	2	117	702	102	681	9e-14
EL374138	GE598457	719	641	87.03	555	69	1	48	602	84	635	9e-14
EL374208	GE604507	739	805	84.83	633	93	1	100	729	75	707	9e-14
EL374520	GE591210	790	742	88.47	503	56	2	157	658	65	566	9e-14
EL374681	GE596212	705	620	89.84	433	41	1	202	634	89	518	9e-14
EL374681	GE600301	705	719	89.84	433	41	1	202	634	153	582	9e-14
EL376245	GE577235	741	859	90.38	416	38	2	14	429	368	781	9e-14
EL376447	GE580469	725	768	87.29	527	67	0	199	725	148	674	9e-14
EL376474	GE589413	488	754	88.47	477	54	1	12	488	17	492	9e-14
EL376877	GE578749	739	759	85.38	602	88	0	109	710	137	738	9e-14
EL377360	GE577482	691	859	91.59	416	31	3	10	425	26	437	9e-14
EL377737	GE602971	761	799	86.06	574	80	0	163	736	217	790	9e-14
EL377753	GE590009	793	828	90.24	410	40	0	276	685	255	664	9e-14
EL377921	GE588233	764	815	85.09	617	92	0	79	695	57	673	9e-14
EL377921	GE592247	764	799	85.44	618	88	2	79	695	57	673	9e-14
EL377921	GE595937	764	786	85.44	618	88	2	79	695	45	661	9e-14
EL378243	GE582707	780	843	88.77	454	51	0	255	708	390	843	9e-14
EL378596	GE613189	734	752	90.82	403	37	0	280	682	38	440	9e-14
EL378662	GE579151	749	750	85.52	601	87	0	149	749	138	738	9e-14
EL378662	GE584860	749	860	85.36	601	88	0	149	749	159	759	9e-14
EL378794	GE578292	754	860	90.28	422	40	1	19	439	343	764	9e-14
EL379041	GE581203	731	708	85.91	589	71	2	109	694	102	681	9e-14
EL379269	GE606879	727	868	83.73	713	116	0	5	717	156	868	9e-14
EL379330	GE581963	762	756	90.44	408	36	1	108	515	345	749	9e-14
EL379599	GE604359	795	834	86.51	541	73	0	8	548	257	797	9e-14
EL380308	GE585032	712	672	87.16	545	70	0	139	683	128	672	9e-14
EL380351	GE608011	762	682	86.67	555	69	3	100	653	74	624	9e-14
EL380365	GE577075	768	871	89.81	422	43	0	345	766	407	828	9e-14
EL380389	GE581337	720	835	88.45	502	54	4	1	500	318	817	9e-14
EL380589	GE581203	733	708	85.91	589	71	2	15	600	102	681	9e-14
EL380691	GE583185	728	776	85.02	621	93	0	90	710	71	691	9e-14
EL380729	GE585032	717	672	87.16	545	70	0	147	691	128	672	9e-14
EL380820	GE583523	745	839	87.65	494	61	0	252	745	284	777	9e-14
EL381167	GE579477	724	805	88.04	535	53	7	74	605	278	804	9e-14
EL382485	GE598666	776	614	89.5	457	38	5	205	657	56	506	9e-14
EL382489	GE603032	791	748	86.88	526	69	0	266	791	124	649	9e-14
EL382681	GE613284	774	825	86.9	542	69	2	234	774	120	660	9e-14
EL383424	GE595648	777	652	89.27	438	47	0	340	777	16	453	9e-14
EL383441	GE578784	748	789	85.43	597	87	0	133	729	113	709	9e-14
EL383441	GE602168	748	870	85.43	597	87	0	133	729	100	696	9e-14
EL383613	GE607263	740	762	89.13	460	50	0	281	740	112	571	9e-14
EL383899	GE578558	798	819	88.3	470	55	0	86	555	82	551	9e-14
EL384041	GE607774	731	839	86.65	547	73	0	184	730	144	690	9e-14
EL510463	GE596938	696	692	89.33	450	46	1	66	513	87	536	9e-14
EL510823	GE593090	656	531	89.44	464	37	3	153	609	18	476	9e-14
EL611827	GE594342	785	737	86.58	544	70	1	114	657	31	571	9e-14
EL611827	GE598397	785	762	86.58	544	70	1	114	657	34	574	9e-14
EL384277	GE583592	739	811	87.97	482	58	0	255	736	280	761	9e-14
EL384673	GE593217	792	858	90.28	422	39	2	365	785	16	436	9e-14
EL384986	GE609384	753	754	88.89	450	50	0	103	552	231	680	9e-14
EL385475	GE578559	766	790	86.75	551	72	1	160	709	165	715	9e-14
EL385713	GE584268	773	726	88.09	487	58	0	287	773	19	505	9e-14
EL385808	GE581298	735	829	89.63	463	36	5	238	699	377	828	9e-14
EL386454	GE607693	733	678	89.6	452	46	1	213	663	227	678	9e-14
EL386510	GE577329	699	820	87.81	517	58	3	148	660	206	721	9e-14
EL386658	GE609584	727	788	87.87	503	60	1	225	727	21	522	9e-14
EL387392	GE609849	734	868	84.62	650	100	0	85	734	68	717	9e-14
EL387536	GE600004	728	818	90.05	422	41	1	88	509	17	437	9e-14
EL387669	GE580209	749	821	87.7	512	48	4	238	749	59	555	9e-14
EL387903	GE607653	709	803	90.78	412	38	0	298	709	358	769	9e-14
EL387978	GE610199	776	771	90.1	414	41	0	363	776	16	429	9e-14
EL388798	GE579867	735	790	86.45	546	74	0	90	635	132	677	9e-14
EL389037	GE584588	747	794	87.63	493	46	2	197	689	309	786	9e-14
EL389135	GE613028	742	828	89.24	446	47	1	295	739	17	462	9e-14
EL389420	GE578539	432	758	91.15	407	36	0	9	415	281	687	9e-14
EL389469	GE609375	771	835	86.99	538	68	2	235	771	228	764	9e-14
EL389920	GE607582	706	814	84.52	659	93	1	47	705	75	724	9e-14
EL390091	GE583456	787	860	86.41	574	70	4	199	772	238	803	9e-14
EL390301	GE603250	698	838	90.05	432	43	0	255	686	400	831	9e-14
EL390343	GE586258	723	732	88.98	472	51	1	224	695	158	628	9e-14
EL390343	GE603042	723	827	88.98	472	51	1	224	695	141	611	9e-14
EL390343	GE608290	723	793	88.98	472	51	1	224	695	190	660	9e-14
EL390859	GE578323	773	869	90.11	435	31	4	48	474	7	437	9e-14
EL391515	GE581526	710	833	87.57	523	64	1	101	622	223	745	9e-14
EL391515	GE580620	710	836	87	546	70	1	101	646	240	784	9e-14
EL391712	GE596091	778	805	84.57	661	101	1	1	661	28	687	9e-14
EL391794	GE602375	733	872	89.51	448	47	0	286	733	255	702	9e-14
EL392182	GE585635	733	862	88.4	474	54	1	261	733	117	590	9e-14
EL392244	GE584549	722	845	86.91	527	66	1	125	648	99	625	9e-14
EL393346	GE578658	792	848	85.5	614	87	2	39	652	197	808	9e-14
EL393494	GE613276	760	789	86.1	561	78	0	200	760	45	605	9e-14
EL393641	GE610118	681	861	87.52	537	66	1	143	679	109	644	9e-14
EL393671	GE583637	743	852	90.42	449	43	0	295	743	114	562	9e-14
EL394574	GE584549	803	845	86.91	527	66	1	124	647	99	625	9e-14
EL395240	GE605414	785	756	89.29	448	30	5	328	775	126	555	9e-14
EL395451	GE603939	754	738	88.89	450	50	0	262	711	126	575	9e-14
EL395451	GE609526	754	873	88.89	450	50	0	262	711	119	568	9e-14
EL395451	GE610388	754	762	88.89	450	50	0	262	711	127	576	9e-14
EL404739	GE612097	768	583	90.36	415	40	0	287	701	165	579	9e-14
EL405297	GE609903	677	782	88.91	550	55	6	56	603	177	722	9e-14
EL405516	GE578784	745	789	85.43	597	87	0	62	658	113	709	9e-14
EL405516	GE602168	745	870	85.43	597	87	0	62	658	100	696	9e-14
EL405692	GE597836	726	747	91.25	400	35	0	121	520	92	491	9e-14
EL405692	GE612526	726	859	91.25	400	35	0	121	520	98	497	9e-14
EL405692	GE610802	726	771	91.25	400	35	0	121	520	88	487	9e-14
EL405692	GE612798	726	828	91.25	400	35	0	121	520	94	493	9e-14
EL405771	GE595030	653	768	88.66	485	55	0	168	652	56	540	9e-14
EL405771	GE597102	653	768	88.66	485	55	0	168	652	120	604	9e-14
EL405771	GE598856	653	799	88.66	485	55	0	168	652	74	558	9e-14
EL405771	GE599559	653	776	88.66	485	55	0	168	652	54	538	9e-14
EL405771	GE605102	653	811	88.66	485	55	0	168	652	121	605	9e-14
EL405833	GE582285	740	638	87.5	536	65	2	194	729	64	597	9e-14
EL405906	GE595374	799	740	87.07	518	67	0	190	707	136	653	9e-14
EL405979	GE595824	676	680	86.83	577	69	4	34	608	48	619	9e-14
EL406393	GE602725	744	740	88.24	476	43	3	1	466	268	740	9e-14
EL406819	GE591214	704	781	87.67	503	62	0	74	576	126	628	9e-14
EL407214	GE593617	713	830	85.79	591	84	0	118	708	52	642	9e-14
EL407343	GE611272	758	686	90.52	401	38	0	288	688	224	624	9e-14
EL407553	GE605710	748	676	86.18	579	79	1	111	688	59	637	9e-14
EL407561	GE597216	746	744	91.5	400	33	1	53	452	12	410	9e-14
EL407564	GE597404	730	693	88.31	479	56	0	56	534	57	535	9e-14
EL407602	GE594590	701	668	87.78	499	61	0	51	549	44	542	9e-14
EL408166	GE595853	780	823	88.94	452	47	1	200	651	182	630	9e-14
EL409376	GE594107	673	861	86.26	626	78	5	16	638	83	703	9e-14
EL409674	GE596639	734	681	89.74	429	32	2	115	531	12	440	9e-14
EL410104	GE604497	791	772	84.56	654	101	0	73	726	63	716	9e-14
EL410104	GE612614	791	817	84.56	654	101	0	73	726	110	763	9e-14
EL410510	GE581635	785	836	86.22	566	77	1	178	742	167	732	9e-14
EL410606	GE597546	698	800	85.5	614	88	1	42	655	78	690	9e-14
EL410621	GE586497	730	808	86.24	574	77	2	146	718	126	698	9e-14
EL410621	GE612571	730	873	86.24	574	77	2	146	718	122	694	9e-14
EL410838	GE601709	743	660	90.78	423	37	2	311	732	235	656	9e-14
EL411023	GE597942	726	735	87.55	498	62	0	54	551	32	529	9e-14
EL411048	GE585909	754	780	87.25	510	65	0	162	671	95	604	9e-14
EL411048	GE589811	754	800	87.25	510	65	0	162	671	99	608	9e-14
EL411376	GE591008	733	765	87.78	499	61	0	187	685	154	652	9e-14
EL411376	GE598480	733	679	87.78	499	61	0	187	685	65	563	9e-14
EL411376	GE599834	733	701	87.78	499	61	0	187	685	68	566	9e-14
EL412073	GE590535	703	779	87.34	537	68	0	68	604	103	639	9e-14
EL412073	GE596344	703	767	87.34	537	68	0	68	604	84	620	9e-14
EL396082	GE577387	759	760	88.14	489	57	1	231	719	260	747	9e-14
EL397045	GE608011	769	682	86.67	555	69	3	87	640	74	624	9e-14
EL397621	GE602232	743	866	90.21	439	41	2	306	743	400	837	9e-14
EL397721	GE612755	696	768	89.18	462	47	1	235	696	182	640	9e-14
EL397759	GE584106	770	720	88.71	496	43	6	5	489	186	679	9e-14
EL397992	GE596935	688	627	87.13	567	58	5	61	627	30	581	9e-14
EL398716	GE592717	713	755	87.43	533	67	0	94	626	117	649	9e-14
EL398739	GE589931	785	756	85.09	617	92	0	86	702	57	673	9e-14
EL398739	GE591977	785	795	88.08	478	57	0	86	563	47	524	9e-14
EL398739	GE593918	785	806	88.08	478	57	0	86	563	52	529	9e-14
EL398739	GE595877	785	843	85.09	617	92	0	86	702	48	664	9e-14
EL398739	GE599197	785	823	85.09	617	92	0	86	702	54	670	9e-14
EL398739	GE601211	785	786	85.09	617	92	0	86	702	54	670	9e-14
EL398777	GE587699	723	622	86.8	568	73	2	22	587	47	614	9e-14
EL398876	GE585675	751	733	85.37	615	90	0	33	647	48	662	9e-14
EL398977	GE597513	688	613	89.64	444	46	0	32	475	21	464	9e-14
EL399048	GE594931	773	865	86.51	571	75	2	205	773	142	712	9e-14
EL399132	GE600434	703	752	85.9	603	85	0	71	673	135	737	9e-14
EL399463	GE590200	771	812	89.95	428	34	2	119	543	109	530	9e-14
EL400093	GE596930	674	759	91.08	415	34	1	57	468	64	478	9e-14
EL400093	GE600537	674	684	91.08	415	34	1	57	468	72	486	9e-14
EL400190	GE588316	698	733	88	500	60	0	19	518	44	543	9e-14
EL400190	GE588431	698	779	88	500	60	0	19	518	72	571	9e-14
EL400190	GE598756	698	751	89.01	464	51	0	55	518	95	558	9e-14
EL400385	GE592519	665	651	90.3	433	42	0	233	665	10	442	9e-14
EL400718	GE594232	739	834	86.38	558	70	2	181	738	10	561	9e-14
EL400731	GE601385	774	594	88.2	483	57	0	124	606	87	569	9e-14
EL400731	GE587704	774	606	87.86	486	59	0	124	609	68	553	9e-14
EL400826	GE585844	763	798	90.07	423	42	0	202	624	234	656	9e-14
EL400826	GE597886	763	806	90.07	423	42	0	202	624	224	646	9e-14
EL400979	GE604497	771	772	85.17	627	93	0	102	728	90	716	9e-14
EL400979	GE612614	771	817	85.17	627	93	0	102	728	137	763	9e-14
EL401182	GE589765	702	659	89.89	445	45	0	61	505	80	524	9e-14
EL401182	GE597598	702	691	89.89	445	45	0	61	505	79	523	9e-14
EL401251	GE599366	728	779	86.83	539	71	0	57	595	52	590	9e-14
EL401371	GE605309	757	819	85.11	618	92	0	100	717	105	722	9e-14
EL401727	GE613250	781	841	84.48	670	103	1	2	670	57	726	9e-14
EL401874	GE580890	715	805	89.44	464	48	1	5	468	340	802	9e-14
EL401905	GE589092	697	634	90.36	415	40	0	55	469	45	459	9e-14
EL402034	GE595329	758	715	87.45	502	63	0	39	540	68	569	9e-14
EL402116	GE591836	764	700	90.51	411	39	0	354	764	20	430	9e-14
EL402165	GE597508	779	812	85.67	593	78	2	48	640	41	626	9e-14
EL402246	GE602872	764	898	85.33	600	88	0	24	623	288	887	9e-14
EL402787	GE596930	671	759	91.08	415	34	1	55	466	64	478	9e-14
EL402787	GE600537	671	684	91.08	415	34	1	55	466	72	486	9e-14
EL402933	GE585954	687	572	90.16	437	43	0	88	524	46	482	9e-14
EL403079	GE590535	715	779	87.34	537	68	0	49	585	103	639	9e-14
EL403079	GE596344	715	767	87.34	537	68	0	49	585	84	620	9e-14
EL403418	GE597357	750	745	88.17	482	57	0	56	537	112	593	9e-14
EL403418	GE592860	750	725	87.97	482	58	0	56	537	79	560	9e-14
EL404044	GE594081	675	704	90.02	451	41	3	31	477	87	537	9e-14
EL404274	GE578063	777	832	83.84	724	115	2	7	730	103	824	9e-14
EL404543	GE596639	708	681	89.74	429	32	2	122	538	12	440	9e-14
EL404557	GE603987	743	770	86.76	589	78	0	94	682	30	618	9e-14
EL396140	GE582224	811	771	86.67	525	70	0	207	731	247	771	9e-13
EL396146	GE581046	833	823	90.12	405	40	0	127	531	132	536	9e-13
EL396163	GE584434	856	729	83.74	695	112	1	123	817	26	719	9e-13
EL396392	GE581055	800	878	86.42	545	69	2	201	744	230	770	9e-13
EL396406	GE577978	795	557	90.65	428	33	7	3	423	19	446	9e-13
EL396421	GE582716	814	820	85.9	539	76	0	203	741	282	820	9e-13
EL396677	GE600377	780	865	87.93	464	56	0	89	552	102	565	9e-13
EL396782	GE582228	808	724	86.32	541	74	0	200	740	180	720	9e-13
EL396811	GE579996	824	561	87.37	475	60	0	178	652	18	492	9e-13
EL397046	GE585032	804	672	86.24	545	75	0	147	691	128	672	9e-13
EL397356	GE603585	824	794	89.53	401	42	0	424	824	287	687	9e-13
EL397937	GE600411	835	806	87.82	468	57	0	115	582	75	542	9e-13
EL397937	GE600411	835	806	87.37	491	61	1	131	621	91	580	9e-13
EL398104	GE581838	809	798	86.83	524	67	2	42	564	30	552	9e-13
EL398247	GE610025	818	687	87.71	472	58	0	347	818	1	472	9e-13
EL398715	GE593891	789	521	89.79	421	37	2	375	789	2	422	9e-13
EL398715	GE601178	789	729	86.45	524	71	0	115	638	81	604	9e-13
EL398775	GE610343	799	814	88.15	464	55	0	159	622	154	617	9e-13
EL398775	GE585823	799	835	87.93	464	56	0	159	622	27	490	9e-13
EL398820	GE581987	802	837	90.12	405	40	0	171	575	130	534	9e-13
EL398820	GE581308	802	747	90.12	405	40	0	171	575	108	512	9e-13
EL398837	GE586428	797	732	87.32	497	63	0	174	670	79	575	9e-13
EL398846	GE607721	782	843	86.63	516	69	0	267	782	207	722	9e-13
EL399627	GE585919	820	758	85.26	597	88	0	70	666	82	678	9e-13
EL399627	GE590684	820	786	85.34	580	85	0	87	666	83	662	9e-13
EL399804	GE594796	783	825	86.81	508	67	0	157	664	87	594	9e-13
EL399804	GE596309	783	787	86.81	508	67	0	157	664	77	584	9e-13
EL399818	GE604088	830	756	87.79	467	57	0	145	611	289	755	9e-13
EL400004	GE591691	829	771	90.77	401	35	2	426	825	1	400	9e-13
EL400153	GE604460	774	846	91.18	408	33	1	7	414	99	503	9e-13
EL400774	GE591542	547	677	90.05	402	39	1	1	401	159	560	9e-13
EL400846	GE603817	780	758	84.38	640	100	0	50	689	24	663	9e-13
EL400869	GE596336	757	798	85.92	561	79	0	196	756	19	579	9e-13
EL401373	GE608332	852	871	85.61	570	79	1	208	777	305	871	9e-13
EL401483	GE596286	822	742	84.44	617	96	0	122	738	67	683	9e-13
EL401512	GE592609	811	809	86.24	545	75	0	80	624	76	620	9e-13
EL401512	GE600089	811	814	86.24	545	75	0	80	624	69	613	9e-13
EL401512	GE600466	811	821	86.24	545	75	0	80	624	78	622	9e-13
EL401512	GE598613	811	715	85.49	572	83	0	53	624	44	615	9e-13
EL401687	GE585801	814	814	86.83	501	63	1	135	635	118	615	9e-13
EL401924	GE597401	816	805	84.47	631	98	0	94	724	89	719	9e-13
EL402115	GE606884	811	705	85.48	599	83	4	136	731	4	601	9e-13
EL402165	GE593122	779	757	85.01	607	84	2	34	640	1	600	9e-13
EL402187	GE601267	816	795	83.47	708	117	0	35	742	28	735	9e-13
EL402228	GE593646	814	773	85.44	563	82	0	114	676	93	655	9e-13
EL402228	GE599530	814	782	85.44	563	82	0	114	676	104	666	9e-13
EL402390	GE606232	846	724	88.03	451	54	0	162	612	101	551	9e-13
EL402414	GE607479	847	720	85.9	539	76	0	207	745	182	720	9e-13
EL403089	GE609405	828	756	87.23	501	64	0	80	580	64	564	9e-13
EL403153	GE601267	799	795	83.47	708	117	0	26	733	28	735	9e-13
EL403183	GE599609	798	760	85.64	585	83	1	210	794	20	603	9e-13
EL403253	GE608271	824	761	86.11	540	75	0	133	672	133	672	9e-13
EL403277	GE609345	783	866	88.89	441	49	0	83	523	68	508	9e-13
EL403325	GE612803	792	780	84.9	629	89	2	30	658	77	699	9e-13
EL403348	GE588810	817	744	83.88	695	111	1	106	800	50	743	9e-13
EL403459	GE610867	789	572	87.72	513	59	4	190	701	60	569	9e-13
EL403696	GE591636	805	742	86.15	527	73	0	49	575	34	560	9e-13
EL403764	GE581046	802	823	90.12	405	40	0	117	521	132	536	9e-13
EL403774	GE611405	833	565	87.58	467	58	0	228	694	77	543	9e-13
EL403791	GE604409	843	844	85.59	555	80	0	23	577	290	844	9e-13
EL403847	GE590914	851	851	85.05	602	87	1	79	680	84	682	9e-13
EL403867	GE594342	766	737	86.7	534	66	2	40	573	43	571	9e-13
EL403867	GE598397	766	762	86.7	534	66	2	40	573	46	574	9e-13
EL403945	GE604096	840	756	85.6	604	87	0	149	752	140	743	9e-13
EL404023	GE594796	846	825	86.81	508	67	0	160	667	87	594	9e-13
EL404023	GE596309	846	787	86.81	508	67	0	160	667	77	584	9e-13
EL404378	GE606884	776	705	85.6	604	83	4	155	755	4	606	9e-13
EL404508	GE606651	796	728	84.38	653	102	0	56	708	70	722	9e-13
EL384320	GE584554	813	594	87.73	489	59	1	252	740	1	488	9e-13
EL384455	GE584216	806	692	87.25	502	60	3	191	688	191	692	9e-13
EL384528	GE584524	809	827	83.76	708	108	2	102	803	121	827	9e-13
EL384566	GE579996	820	561	87.37	475	60	0	224	698	18	492	9e-13
EL384860	GE610867	785	572	87.72	513	59	4	180	691	60	569	9e-13
EL384866	GE583994	811	852	90.32	403	36	1	148	547	145	547	9e-13
EL385247	GE577242	774	696	86.89	511	67	0	187	697	181	691	9e-13
EL385554	GE581987	773	837	90.12	405	40	0	100	504	130	534	9e-13
EL385554	GE581308	773	747	90.12	405	40	0	100	504	108	512	9e-13
EL385789	GE611358	849	698	88.39	448	52	0	192	639	251	698	9e-13
EL387056	GE584925	862	713	84.21	665	75	7	14	678	52	686	9e-13
EL387163	GE611470	792	788	87.13	505	61	2	148	649	212	715	9e-13
EL387662	GE591049	574	829	87.5	520	58	7	57	572	311	827	9e-13
EL387726	GE585482	805	759	91.02	401	36	0	144	544	352	752	9e-13
EL387854	GE583017	799	881	85.71	560	80	0	9	568	177	736	9e-13
EL387962	GE578953	783	757	83.85	681	107	1	15	695	50	727	9e-13
EL388328	GE584833	780	827	90.05	402	37	1	160	558	140	541	9e-13
EL388684	GE578900	817	878	89.22	436	46	1	50	485	363	797	9e-13
EL388689	GE604009	793	700	90.02	421	35	3	246	660	281	700	9e-13
EL388756	GE611197	789	511	87.72	505	59	3	282	785	9	511	9e-13
EL388770	GE585576	821	868	90.12	405	37	3	6	410	431	832	9e-13
EL389240	GE603075	765	834	86.76	521	69	0	228	748	13	533	9e-13
EL389350	GE611961	750	740	86.51	541	72	1	98	638	196	735	9e-13
EL389464	GE603117	776	860	89.71	418	34	2	354	765	7	421	9e-13
EL389518	GE577331	817	778	88.17	448	50	1	227	671	157	604	9e-13
EL389529	GE607032	783	792	87.82	468	57	0	237	704	4	471	9e-13
EL390535	GE611478	766	687	90.82	414	31	5	268	681	281	687	9e-13
EL391022	GE582638	849	832	86.72	527	67	2	119	642	98	624	9e-13
EL391022	GE577331	849	778	88.17	448	50	1	198	642	157	604	9e-13
EL391054	GE581175	851	794	88.77	472	40	8	171	642	326	784	9e-13
EL391166	GE610969	807	614	85.27	577	83	1	169	743	36	612	9e-13
EL391539	GE580420	841	711	85.32	579	64	5	104	679	121	681	9e-13
EL391862	GE604009	818	700	90.02	421	35	3	236	650	281	700	9e-13
EL392336	GE606152	764	856	86.77	529	69	1	226	753	244	772	9e-13
EL392883	GE602816	815	902	86.76	521	69	0	291	811	43	563	9e-13
EL392917	GE599622	754	708	87.95	473	57	0	118	590	20	492	9e-13
EL393300	GE604978	774	719	88.15	464	55	0	139	602	52	515	9e-13
EL393686	GE578953	853	757	83.85	681	107	1	25	705	50	727	9e-13
EL394063	GE607646	860	806	86.73	505	64	1	337	841	12	513	9e-13
EL394092	GE611405	835	565	87.58	467	58	0	226	692	77	543	9e-13
EL394224	GE587061	780	574	86.35	564	73	4	40	600	5	567	9e-13
EL394563	GE608126	750	805	87.92	472	51	1	283	748	266	737	9e-13
EL394574	GE582638	803	832	86.72	527	67	1	124	647	98	624	9e-13
EL394614	GE607589	776	826	85.26	597	88	0	151	747	230	826	9e-13
EL394873	GE611386	805	718	87.77	466	50	2	164	623	253	717	9e-13
EL395002	GE604813	806	777	90.76	422	38	1	75	496	99	519	9e-13
EL395004	GE586202	811	693	86.87	495	65	0	317	811	128	622	9e-13
EL395313	GE580228	826	837	86.08	553	77	0	251	803	164	716	9e-13
EL395576	GE579236	791	770	86.11	547	75	1	179	725	177	722	9e-13
EL372976	GE579313	829	842	85.38	595	84	1	82	673	164	758	9e-13
EL373103	GE581046	810	823	90.12	405	40	0	103	507	132	536	9e-13
EL373283	GE580197	783	808	87.53	489	51	3	296	783	222	701	9e-13
EL374362	GE612886	785	830	89.66	445	40	1	232	676	247	685	9e-13
EL374590	GE609086	833	811	88.61	439	50	0	211	649	240	678	9e-13
EL374870	GE601765	791	790	89.66	416	42	1	351	766	3	417	9e-13
EL375135	GE599622	800	708	87.95	473	57	0	108	580	20	492	9e-13
EL375287	GE605839	783	691	86.72	527	67	1	181	707	108	631	9e-13
EL375524	GE603227	793	857	83.55	699	109	1	97	789	130	828	9e-13
EL375533	GE584833	780	827	90.05	402	37	1	144	542	140	541	9e-13
EL375977	GE577242	811	696	86.89	511	67	0	200	710	181	691	9e-13
EL375978	GE610530	815	826	88.37	447	52	0	368	814	192	638	9e-13
EL376182	GE585354	778	468	90.02	421	40	2	277	697	47	465	9e-13
EL376222	GE605894	783	782	84.87	608	92	0	121	728	151	758	9e-13
EL376586	GE582762	749	833	87.92	472	51	1	282	747	264	735	9e-13
EL376720	GE581838	817	798	86.62	523	68	2	28	549	31	552	9e-13
EL376901	GE583638	827	857	85.97	549	75	2	265	811	258	806	9e-13
EL376953	GE581392	827	772	89.52	420	44	0	1	420	352	771	9e-13
EL377062	GE603624	786	882	85	600	90	0	4	603	208	807	9e-13
EL377210	GE607612	811	493	89.71	408	41	1	339	746	87	493	9e-13
EL377232	GE607580	827	825	88.74	435	38	3	395	827	15	440	9e-13
EL377675	GE585354	818	468	90.02	421	40	2	312	732	47	465	9e-13
EL377737	GE583694	761	800	85.87	559	79	0	163	721	241	799	9e-13
EL377760	GE581711	818	860	89.27	410	44	0	409	818	369	778	9e-13
EL377821	GE583994	775	852	90.32	403	36	1	205	604	145	547	9e-13
EL378243	GE583862	780	828	87.9	463	56	0	255	717	281	743	9e-13
EL378798	GE608011	762	682	86.49	555	70	3	99	652	74	624	9e-13
EL379464	GE585110	751	849	87.27	495	57	1	32	526	244	732	9e-13
EL379555	GE581046	785	823	90.12	405	40	0	121	525	132	536	9e-13
EL379599	GE599978	795	886	86.32	541	74	0	8	548	37	577	9e-13
EL379599	GE607839	795	817	86.32	541	74	0	8	548	85	625	9e-13
EL379714	GE577677	797	775	89.98	409	41	0	95	503	133	541	9e-13
EL379714	GE578751	797	757	89.98	409	41	0	95	503	114	522	9e-13
EL379714	GE582088	797	821	89.98	409	41	0	95	503	118	526	9e-13
EL379745	GE581175	821	794	88.77	472	40	8	135	606	326	784	9e-13
EL379755	GE588452	775	786	86.99	515	64	1	218	732	180	691	9e-13
EL379787	GE603898	832	818	88.77	454	48	3	4	456	331	782	9e-13
EL380217	GE584265	795	754	89.09	440	46	2	22	461	308	745	9e-13
EL380552	GE585354	771	468	90.02	421	40	2	317	737	47	465	9e-13
EL380765	GE579996	805	561	87.37	475	60	0	201	675	18	492	9e-13
EL381836	GE583878	816	803	88.97	435	44	2	312	745	354	785	9e-13
EL381930	GE606771	787	826	87.82	476	47	3	20	495	1	465	9e-13
EL382146	GE580983	813	732	87.9	471	50	2	183	653	210	673	9e-13
EL382479	GE585354	807	468	90.02	421	40	2	319	739	47	465	9e-13
EL382853	GE585110	767	849	85.54	581	75	2	108	688	161	732	9e-13
EL383133	GE601351	826	810	88.61	439	44	2	31	463	37	475	9e-13
EL383441	GE612236	748	751	85.26	597	88	0	133	729	67	663	9e-13
EL383441	GE611717	748	736	85.26	597	88	0	133	729	59	655	9e-13
EL383450	GE578953	790	757	83.85	681	107	1	15	695	50	727	9e-13
EL383599	GE611358	855	698	88.39	448	52	0	191	638	251	698	9e-13
EL383924	GE582101	817	774	87.2	500	63	1	318	817	272	770	9e-13
EL383980	GE581605	802	864	88.46	442	51	0	361	802	32	473	9e-13
EL383980	GE604913	802	790	88.46	442	51	0	361	802	10	451	9e-13
EL383980	GE611641	802	715	88.46	442	51	0	361	802	32	473	9e-13
EL510392	GE590443	787	610	89.15	424	46	0	222	645	37	460	9e-13
EL510467	GE612673	896	788	84.69	627	94	2	137	762	119	744	9e-13
EL510629	GE612368	884	792	84.47	618	96	0	97	714	90	707	9e-13
EL511002	GE612368	883	792	84.47	618	96	0	110	727	90	707	9e-13
EL404806	GE600871	817	683	87.34	482	61	0	71	552	77	558	9e-13
EL404956	GE596655	801	811	86.32	541	69	2	84	622	45	582	9e-13
EL405178	GE591838	812	709	89.8	402	29	2	420	812	11	409	9e-13
EL405925	GE606651	825	728	84.38	653	102	0	52	704	70	722	9e-13
EL406132	GE596655	821	811	86.32	541	69	2	56	594	45	582	9e-13
EL406460	GE605194	760	705	85.25	617	89	2	82	697	46	661	9e-13
EL406782	GE588895	828	682	86.07	560	77	1	113	672	119	677	9e-13
EL406794	GE608938	814	743	87.33	513	63	2	136	647	182	693	9e-13
EL406854	GE593717	812	771	89.16	415	45	0	120	534	127	541	9e-13
EL406884	GE593579	836	669	88.48	434	50	0	110	543	229	662	9e-13
EL407377	GE588895	799	682	86.07	560	77	1	84	643	119	677	9e-13
EL407982	GE592342	810	762	85.54	581	84	0	194	774	16	596	9e-13
EL408122	GE602061	802	811	84.36	652	102	0	77	728	66	717	9e-13
EL408328	GE604009	792	700	90.02	421	35	3	232	646	281	700	9e-13
EL408488	GE600522	814	787	86.5	526	68	1	132	654	147	672	9e-13
EL408583	GE594438	805	755	89.74	429	42	2	326	753	27	454	9e-13
EL408788	GE607888	563	742	86.27	517	71	0	28	544	198	714	9e-13
EL409017	GE610343	833	814	88.15	464	55	0	75	538	154	617	9e-13
EL409017	GE585823	833	835	87.93	464	56	0	75	538	27	490	9e-13
EL409044	GE596927	785	817	85.26	604	77	3	132	723	77	680	9e-13
EL409119	GE590443	784	610	89.15	424	46	0	221	644	37	460	9e-13
EL409440	GE593593	543	717	89.07	430	46	1	114	543	6	434	9e-13
EL409471	GE612803	801	780	84.9	629	89	2	38	666	77	699	9e-13
EL409610	GE611036	791	791	83.83	705	113	1	17	721	86	789	9e-13
EL410497	GE599598	803	757	88.03	468	55	1	241	708	10	476	9e-13
EL410506	GE587588	815	827	89.02	428	47	0	381	808	2	429	9e-13
EL410632	GE595694	807	684	87.23	509	64	1	140	647	31	539	9e-13
EL410804	GE608445	817	762	88.49	443	50	1	376	817	230	672	9e-13
EL410855	GE604954	810	860	84.87	608	92	0	137	744	129	736	9e-13
EL411194	GE583699	810	754	89.67	426	40	2	185	610	325	746	9e-13
EL411735	GE591977	823	795	85.29	612	88	2	40	650	47	657	9e-13
EL412139	GE606144	853	849	84.81	619	92	2	167	784	193	810	9e-13
EL412373	GE612095	782	815	84.73	668	98	2	70	737	53	716	9e-13
EL510092	GE595240	574	614	86.58	529	68	3	8	534	8	535	9e-13
EL405955	GE604675	855	799	83.85	644	104	0	52	695	138	781	9e-12
EL405955	GE611036	855	791	83.89	658	105	1	52	709	133	789	9e-12
EL406234	GE600911	615	692	88.04	418	50	0	80	497	80	497	9e-12
EL407836	GE609107	843	753	84.62	598	92	0	92	689	54	651	9e-12
EL409591	GE606635	637	760	84.91	550	83	0	81	630	81	630	9e-12
EL410227	GE590944	620	622	87.87	437	45	2	165	593	143	579	9e-12
EL410227	GE589767	620	755	87.87	437	45	2	165	593	298	734	9e-12
EL375992	GE607044	588	824	84.69	588	90	0	1	588	135	722	9e-12
EL376395	GE613189	618	752	86.54	483	65	0	29	511	40	522	9e-12
EL382229	GE582945	836	847	86.13	519	69	1	93	611	137	652	9e-12
EL382829	GE578611	580	814	88.02	434	48	2	54	484	375	807	9e-12
EL382855	GE581523	577	868	85.98	528	73	1	43	570	115	641	9e-12
EL399435	GE591130	639	723	86.44	494	65	2	93	586	105	596	9e-12
EL401627	GE613045	843	849	86.27	510	70	0	190	699	210	719	9e-12
EL402202	GE586228	578	688	88.78	410	39	2	94	497	188	596	9e-12
EL402424	GE608501	848	876	83.58	670	110	0	50	719	53	722	9e-12
EL404290	GE603963	848	696	86.36	506	69	0	131	636	191	696	9e-12
EL387130	GE576982	612	845	86.16	513	67	2	88	600	130	638	9e-12
EL388763	GE602962	596	847	86.08	503	70	0	93	595	46	548	9e-12
EL389139	GE609789	839	762	85.3	558	82	0	233	790	205	762	9e-12
EL391037	GE577630	848	851	88.35	455	53	0	79	533	50	504	9e-12
EL391233	GE579834	849	710	88.73	417	47	0	308	724	290	706	9e-12
EL510444	GE610905	887	793	83.98	618	99	0	109	726	25	642	9e-12
EL510473	GE588094	913	636	88.91	433	39	5	308	736	18	445	9e-12
EL510666	GE610341	902	843	86.23	501	69	0	260	760	191	691	9e-12
EL510702	GE603963	916	696	86.36	506	69	0	245	750	191	696	9e-12
EL510971	GE600623	592	629	87.66	470	43	5	58	512	50	519	9e-12
EL510785	GE600961	670	579	87.23	415	53	0	81	495	52	466	9e-11
EL511101	GE591067	676	727	86.25	451	62	0	88	538	84	534	9e-11
EL511101	GE593572	676	719	86.25	451	62	0	88	538	82	532	9e-11
EL511101	GE595481	676	714	86.25	451	62	0	88	538	75	525	9e-11
EL511101	GE599440	676	726	86.25	451	62	0	88	538	76	526	9e-11
EL399135	GE599029	714	716	85.68	475	68	0	53	527	52	526	9e-11
EL399766	GE588301	448	783	87.2	422	54	0	22	443	54	475	9e-11
EL399766	GE588455	448	761	87.2	422	54	0	22	443	63	484	9e-11
EL399766	GE594068	448	752	87.2	422	54	0	22	443	54	475	9e-11
EL399766	GE597943	448	871	87.2	422	54	0	22	443	48	469	9e-11
EL400023	GE590889	613	801	85.63	501	72	0	67	567	69	569	9e-11
EL400476	GE607579	667	833	86.2	471	65	0	8	478	361	831	9e-11
EL400641	GE599096	709	653	86.06	459	64	0	62	520	50	508	9e-11
EL400641	GE600059	709	724	86.06	459	64	0	62	520	77	535	9e-11
EL401048	GE588566	660	737	86.35	469	64	0	85	553	126	594	9e-11
EL401162	GE608342	713	763	85.49	503	71	2	16	518	66	566	9e-11
EL401528	GE605893	686	851	86.3	467	63	1	221	686	120	586	9e-11
EL401528	GE608230	686	754	86.3	467	63	1	221	686	182	648	9e-11
EL402010	GE601512	685	711	86.21	464	64	0	75	538	105	568	9e-11
EL402682	GE597942	668	735	86.04	480	66	1	28	507	51	529	9e-11
EL402682	GE586595	668	707	86.27	459	62	1	49	507	59	516	9e-11
EL403833	GE598150	707	581	87.35	411	52	0	75	485	13	423	9e-11
EL404207	GE586129	664	679	87.16	444	55	2	41	483	61	503	9e-11
EL404207	GE590329	664	679	87.16	444	55	2	41	483	61	503	9e-11
EL404944	GE595168	720	664	86.89	427	56	0	57	483	75	501	9e-11
EL405389	GE600560	670	648	87.3	441	50	2	99	536	6	443	9e-11
EL405897	GE599029	701	716	85.68	475	68	0	97	571	52	526	9e-11
EL407258	GE588457	701	790	85.56	478	69	0	4	481	161	638	9e-11
EL407780	GE605244	660	763	85.42	535	69	4	3	536	191	717	9e-11
EL408784	GE586497	684	808	84.28	579	88	3	45	622	126	702	9e-11
EL408784	GE612571	684	873	84.28	579	88	3	45	622	122	698	9e-11
EL409483	GE601746	694	862	84.15	574	88	1	90	660	131	704	9e-11
EL410571	GE586399	711	703	86.11	475	59	3	10	483	34	502	9e-11
EL410571	GE595197	711	683	86.11	475	59	3	10	483	26	494	9e-11
EL412208	GE594481	652	722	87.77	417	51	0	57	473	64	480	9e-11
EL373059	GE578648	668	771	87.74	416	50	1	218	633	1	415	9e-11
EL373720	GE608709	653	849	88.09	403	46	2	245	646	334	735	9e-11
EL374121	GE577485	658	807	88.28	401	47	0	258	658	237	637	9e-11
EL376335	GE580025	716	772	85.68	475	68	0	165	639	157	631	9e-11
EL376510	GE586908	711	520	86.6	470	53	5	129	594	27	490	9e-11
EL376935	GE611319	681	829	83.88	583	94	0	47	629	66	648	9e-11
EL377398	GE602815	671	796	86.77	431	57	0	32	462	357	787	9e-11
EL377744	GE592544	661	723	86.48	488	62	3	122	608	119	603	9e-11
EL378424	GE593385	704	820	87.01	431	55	1	15	445	47	476	9e-11
EL378732	GE591000	722	867	87.71	407	49	1	155	561	12	417	9e-11
EL379123	GE586399	686	703	86.01	479	60	3	16	494	31	502	9e-11
EL380639	GE585652	641	765	87.71	415	45	2	230	641	258	669	9e-11
EL380642	GE611763	658	672	84.91	517	75	1	86	602	67	580	9e-11
EL385657	GE578112	697	801	85.83	487	67	2	107	593	221	705	9e-11
EL385657	GE584102	697	780	85.83	487	67	2	107	593	219	703	9e-11
EL387096	GE602542	684	870	87	423	55	0	262	684	234	656	9e-11
EL389528	GE592925	694	650	87.15	428	55	0	72	499	73	500	9e-11
EL392460	GE610073	721	634	85.28	496	64	2	65	560	14	500	9e-11
EL393271	GE581422	678	799	86.39	463	55	3	169	631	211	665	9e-11
EL395480	GE598787	685	831	85.57	492	71	0	6	497	213	704	9e-11
EL384305	GE604191	804	834	86.13	411	57	0	394	804	95	505	9e-10
EL384316	GE609434	817	861	85.92	419	59	0	350	768	203	621	9e-10
EL384383	GE610876	748	576	85.49	448	65	0	209	656	119	566	9e-10
EL384528	GE609923	809	779	84.8	467	71	0	343	809	7	473	9e-10
EL384779	GE609830	739	854	82.39	670	118	0	70	739	29	698	9e-10
EL385338	GE585448	749	857	85.68	440	63	0	171	610	4	443	9e-10
EL385406	GE584524	760	827	84.91	497	74	1	18	514	332	827	9e-10
EL385657	GE577477	697	766	83.96	586	91	3	107	692	171	753	9e-10
EL385696	GE611098	748	760	86.84	418	55	0	323	740	20	437	9e-10
EL385727	GE584699	767	830	84.63	488	75	0	280	767	268	755	9e-10
EL386375	GE602068	792	802	86.11	432	59	1	361	792	6	436	9e-10
EL386480	GE611051	780	881	85.06	482	68	2	249	729	271	749	9e-10
EL386519	GE583172	726	847	85.68	461	66	0	107	567	302	762	9e-10
EL386607	GE579065	761	878	82.88	619	103	1	89	707	72	687	9e-10
EL386793	GE582571	810	837	82.25	631	112	0	180	810	96	726	9e-10
EL387792	GE577439	834	827	84.32	491	77	0	159	649	151	641	9e-10
EL387792	GE585272	834	839	84.32	491	77	0	159	649	159	649	9e-10
EL387792	GE603232	834	852	84.32	491	77	0	159	649	144	634	9e-10
EL387885	GE582671	766	847	81.58	695	128	0	61	755	100	794	9e-10
EL388186	GE577939	776	852	86.12	454	58	5	274	727	339	787	9e-10
EL388357	GE586234	796	738	85.33	443	65	0	354	796	37	479	9e-10
EL388407	GE610289	736	870	84.87	476	72	0	163	638	273	748	9e-10
EL388539	GE584469	775	666	84.23	596	89	5	89	684	11	601	9e-10
EL388758	GE580870	771	783	83.55	608	95	5	65	670	173	777	9e-10
EL389047	GE578016	723	800	86.05	430	60	0	1	430	371	800	9e-10
EL389228	GE602774	779	777	86.45	428	56	2	353	779	13	439	9e-10
EL389228	GE601459	779	754	85.23	447	66	0	325	771	23	469	9e-10
EL389534	GE579936	748	777	83.97	549	87	1	173	721	230	777	9e-10
EL389902	GE603290	788	849	84.73	478	72	1	218	694	350	827	9e-10
EL390012	GE604038	750	800	86.59	440	58	1	308	747	317	755	9e-10
EL390336	GE596191	766	552	85.41	473	68	1	270	742	3	474	9e-10
EL390457	GE603817	790	758	85.04	468	70	0	35	502	21	488	9e-10
EL390592	GE597096	698	719	86.96	414	54	0	91	504	56	469	9e-10
EL390755	GE579725	759	653	87.03	401	52	0	4	404	202	602	9e-10
EL391412	GE582642	771	812	84.87	489	74	0	120	608	323	811	9e-10
EL392281	GE607293	748	801	85.74	470	66	1	253	722	329	797	9e-10
EL392349	GE603076	805	733	85.75	456	63	2	247	700	278	733	9e-10
EL392502	GE611048	775	710	85.2	446	66	0	323	768	193	638	9e-10
EL392502	GE610848	775	859	85.2	446	66	0	323	768	206	651	9e-10
EL392618	GE585921	736	726	85.81	458	65	0	77	534	80	537	9e-10
EL392618	GE592085	736	704	85.65	453	65	0	76	528	86	538	9e-10
EL392620	GE579192	792	802	84.32	523	76	3	29	547	252	772	9e-10
EL392659	GE583522	756	847	84.5	529	80	2	128	656	321	847	9e-10
EL392866	GE584429	744	659	83.39	626	101	3	113	738	21	643	9e-10
EL393659	GE608876	751	756	83.88	515	83	0	235	749	72	586	9e-10
EL393712	GE585213	706	792	85.01	487	70	1	216	699	178	664	9e-10
EL393853	GE607293	718	801	85.74	470	66	1	228	697	329	797	9e-10
EL393897	GE585024	711	769	84.53	517	80	0	195	711	64	580	9e-10
EL394351	GE581503	726	850	86.74	430	51	4	3	430	61	486	9e-10
EL395441	GE585011	821	720	84.68	483	73	1	26	508	223	704	9e-10
EL395645	GE605889	782	792	85.65	446	61	1	334	779	117	559	9e-10
EL404685	GE599096	756	653	85.19	459	67	1	79	536	50	508	9e-10
EL404685	GE600059	756	724	85.19	459	67	1	79	536	77	535	9e-10
EL404714	GE599416	797	804	85.42	439	64	0	91	529	45	483	9e-10
EL404759	GE591595	762	602	86.75	400	53	0	363	762	17	416	9e-10
EL404780	GE599553	738	605	86.48	429	57	1	206	634	5	432	9e-10
EL404831	GE612620	787	854	82.36	652	114	1	10	660	33	684	9e-10
EL404869	GE606299	797	847	87.65	413	45	2	328	737	437	846	9e-10
EL405509	GE592078	737	655	84.87	476	72	0	85	560	125	600	9e-10
EL405586	GE611098	722	760	86.84	418	55	0	296	713	20	437	9e-10
EL405780	GE612390	747	634	86.14	433	60	0	231	663	151	583	9e-10
EL405874	GE585684	736	721	85.84	445	63	0	69	513	71	515	9e-10
EL405874	GE591088	736	643	85.84	445	63	0	69	513	60	504	9e-10
EL405874	GE599657	736	701	85.84	445	63	0	69	513	56	500	9e-10
EL405931	GE586810	746	730	85.4	452	66	0	128	579	118	569	9e-10
EL405931	GE588898	746	621	85.4	452	66	0	128	579	121	572	9e-10
EL405993	GE613275	806	687	85.82	423	60	0	250	672	260	682	9e-10
EL406093	GE594205	723	705	85.81	458	65	0	71	528	19	476	9e-10
EL406093	GE587349	723	728	85.65	453	65	0	70	522	99	551	9e-10
EL406093	GE591338	723	760	85.65	453	65	0	70	522	107	559	9e-10
EL406553	GE598748	785	691	85.23	447	66	0	57	503	73	519	9e-10
EL406553	GE600039	785	689	85.23	447	66	0	57	503	73	519	9e-10
EL406725	GE590385	719	669	86.41	434	59	0	92	525	53	486	9e-10
EL407449	GE590114	686	776	84.71	510	78	0	95	604	105	614	9e-10
EL407449	GE599699	686	780	84.71	510	78	0	95	604	101	610	9e-10
EL407449	GE599566	686	754	84.71	510	78	0	95	604	107	616	9e-10
EL407559	GE609587	742	765	83.03	666	106	5	65	728	69	729	9e-10
EL407594	GE606017	817	852	83.3	551	92	0	266	816	49	599	9e-10
EL407793	GE589579	823	808	83.62	531	87	0	171	701	165	695	9e-10
EL407793	GE587865	823	735	83.62	531	87	0	171	701	147	677	9e-10
EL407793	GE594778	823	750	83.62	531	87	0	171	701	162	692	9e-10
EL407793	GE605804	823	749	83.8	531	85	1	171	701	162	691	9e-10
EL408017	GE607225	800	793	82.59	603	105	0	107	709	81	683	9e-10
EL408093	GE611315	745	711	84.52	549	85	0	150	698	163	711	9e-10
EL408118	GE586032	708	726	85.33	484	68	2	41	523	26	507	9e-10
EL408118	GE589413	708	754	85.25	488	69	2	37	523	23	508	9e-10
EL408118	GE596652	708	704	85.25	488	69	2	37	523	17	502	9e-10
EL408162	GE602957	808	794	82.16	639	114	0	69	707	84	722	9e-10
EL408162	GE606651	808	728	82.03	651	117	0	69	719	69	719	9e-10
EL408894	GE586509	832	848	82.41	671	118	0	141	811	40	710	9e-10
EL408921	GE595191	807	803	84.13	523	81	2	216	738	10	530	9e-10
EL409305	GE597474	765	832	84.87	489	74	0	172	660	234	722	9e-10
EL409376	GE593147	673	854	83.33	618	101	2	16	633	77	692	9e-10
EL409602	GE603476	775	775	86.18	427	57	2	202	626	222	648	9e-10
EL410042	GE608445	806	762	82.85	624	105	2	154	777	45	666	9e-10
EL410494	GE586236	775	717	85.68	433	44	4	165	585	10	436	9e-10
EL410943	GE602250	798	820	84.41	481	75	0	285	765	261	741	9e-10
EL411029	GE602250	774	820	84.41	481	75	0	286	766	261	741	9e-10
EL411289	GE594957	732	736	83.94	554	89	0	161	714	8	561	9e-10
EL411490	GE587198	739	528	86.59	425	56	1	152	575	86	510	9e-10
EL411719	GE609587	749	765	82.56	665	111	3	67	730	69	729	9e-10
EL411781	GE592085	710	704	85.47	461	67	0	79	539	85	545	9e-10
EL411781	GE598676	710	678	86.57	417	56	0	80	496	65	481	9e-10
EL412168	GE605785	800	766	85.91	440	61	1	66	505	288	726	9e-10
EL412268	GE592342	799	762	83.1	580	98	0	219	798	17	596	9e-10
EL412284	GE594152	749	750	84.37	499	72	1	49	547	24	516	9e-10
EL412341	GE586991	759	597	84.24	495	78	0	99	593	10	504	9e-10
EL412357	GE611532	691	588	85.66	488	67	3	175	659	76	563	9e-10
EL510243	GE586129	736	679	85.84	445	63	0	68	512	57	501	9e-10
EL510243	GE590329	736	679	85.84	445	63	0	68	512	57	501	9e-10
EL510243	GE591251	736	680	85.84	445	63	0	68	512	58	502	9e-10
EL510263	GE598161	803	790	83.39	560	93	0	36	595	63	622	9e-10
EL510297	GE589757	724	687	85.68	468	64	1	75	542	50	514	9e-10
EL510297	GE596544	724	691	85.68	468	64	1	75	542	52	516	9e-10
EL510873	GE600228	749	707	85.46	454	58	2	123	568	69	522	9e-10
EL395969	GE612667	769	861	83.36	577	96	0	192	768	87	663	9e-10
EL396356	GE583620	742	872	83.81	562	91	0	167	728	193	754	9e-10
EL396376	GE590581	706	742	86.96	414	54	0	90	503	86	499	9e-10
EL396376	GE597096	706	719	86.96	414	54	0	90	503	56	469	9e-10
EL396463	GE581108	795	463	86.32	424	57	1	357	780	38	460	9e-10
EL397260	GE606852	482	813	86.7	406	53	1	77	482	256	660	9e-10
EL397408	GE583416	826	844	85.61	431	62	0	354	784	271	701	9e-10
EL397623	GE578354	736	837	84.26	521	82	0	173	693	111	631	9e-10
EL397623	GE582359	736	650	84.26	521	82	0	173	693	62	582	9e-10
EL397890	GE580781	777	776	89.26	419	36	8	298	714	360	771	9e-10
EL397970	GE589757	799	687	84.36	505	75	2	35	539	38	538	9e-10
EL397970	GE596544	799	691	84.36	505	75	2	35	539	40	540	9e-10
EL398004	GE602887	745	846	85.78	457	64	1	202	658	249	704	9e-10
EL398398	GE612817	773	837	84.88	463	70	0	293	755	181	643	9e-10
EL398904	GE612803	778	780	83.9	584	89	5	26	609	68	646	9e-10
EL398959	GE592078	759	655	86.24	407	56	0	65	471	125	531	9e-10
EL399018	GE602887	771	846	85.78	457	64	1	170	626	249	704	9e-10
EL399531	GE603967	768	782	84.83	501	75	1	55	555	113	612	9e-10
EL399782	GE612402	776	711	84.97	479	72	0	252	730	120	598	9e-10
EL400299	GE609301	737	700	83.85	545	88	0	71	615	69	613	9e-10
EL400403	GE592544	678	723	85.06	502	74	1	34	534	73	574	9e-10
EL400524	GE603745	775	724	86.62	426	53	4	7	430	267	690	9e-10
EL400641	GE594205	709	705	85.81	458	65	0	63	520	19	476	9e-10
EL400641	GE587349	709	728	85.65	453	65	0	62	514	99	551	9e-10
EL400641	GE591338	709	760	85.65	453	65	0	62	514	107	559	9e-10
EL400757	GE585864	764	787	86.91	405	53	0	358	762	135	539	9e-10
EL401967	GE602250	826	820	84.41	481	75	0	291	771	261	741	9e-10
EL402026	GE596349	694	656	87.2	414	52	1	70	483	72	484	9e-10
EL403450	GE598748	797	691	85.23	447	66	0	57	503	73	519	9e-10
EL403450	GE600039	797	689	85.23	447	66	0	57	503	73	519	9e-10
EL403570	GE586129	748	679	85.84	445	63	0	90	534	57	501	9e-10
EL403570	GE590329	748	679	85.84	445	63	0	90	534	57	501	9e-10
EL403570	GE591251	748	680	85.84	445	63	0	90	534	58	502	9e-10
EL403610	GE598748	795	691	85.23	447	66	0	41	487	73	519	9e-10
EL403610	GE600039	795	689	85.23	447	66	0	41	487	73	519	9e-10
EL403817	GE599416	814	804	85.42	439	64	0	97	535	45	483	9e-10
EL404147	GE593856	830	693	85.23	447	66	0	99	545	78	524	9e-10
EL404147	GE597787	830	801	85.23	447	66	0	99	545	89	535	9e-10
EL404275	GE605506	782	628	82.75	603	103	1	59	660	26	628	9e-10
EL404443	GE609403	776	851	84.18	550	84	3	204	752	287	834	9e-10
EL373761	GE579407	796	759	84.84	475	72	0	48	522	273	747	9e-10
EL373976	GE610614	736	811	83.9	528	85	0	132	659	135	662	9e-10
EL374164	GE606017	733	852	86.1	446	62	0	288	733	43	488	9e-10
EL374295	GE592085	698	704	85.47	461	67	0	74	534	85	545	9e-10
EL374295	GE598676	698	678	86.57	417	56	0	75	491	65	481	9e-10
EL374488	GE586391	806	763	81.77	724	126	4	29	751	34	752	9e-10
EL377247	GE611593	792	795	85.08	476	70	1	280	755	1	475	9e-10
EL377492	GE577826	724	866	87.86	412	46	2	261	672	1	408	9e-10
EL377981	GE610614	782	811	83.9	528	85	0	102	629	135	662	9e-10
EL378219	GE610614	806	811	82.64	599	104	0	203	801	139	737	9e-10
EL378324	GE599288	775	711	85.29	469	69	0	298	766	20	488	9e-10
EL378340	GE578350	737	846	84.01	544	87	0	171	714	247	790	9e-10
EL378443	GE577826	733	866	86.02	465	59	2	1	462	44	505	9e-10
EL379162	GE581470	766	811	83.18	654	109	1	97	750	85	737	9e-10
EL379419	GE583522	774	847	84.5	529	80	2	243	771	321	847	9e-10
EL379547	GE582642	771	812	84.95	485	73	0	94	578	323	807	9e-10
EL379776	GE583522	755	847	85.4	459	65	2	247	704	321	778	9e-10
EL380117	GE582232	793	795	85.08	476	70	1	319	793	231	706	9e-10
EL380117	GE606656	793	756	85.08	476	70	1	319	793	232	707	9e-10
EL381070	GE578354	753	837	84.26	521	82	0	185	705	111	631	9e-10
EL381070	GE582359	753	650	84.26	521	82	0	185	705	62	582	9e-10
EL381576	GE606153	762	848	86.62	411	53	1	332	740	56	466	9e-10
EL381576	GE609944	762	761	86.62	411	53	1	332	740	269	679	9e-10
EL381679	GE585369	749	854	82.38	647	112	1	102	746	98	744	9e-10
EL382226	GE582671	778	847	81.64	708	130	0	23	730	138	845	9e-10
EL382523	GE608876	829	756	83.88	515	83	0	183	697	72	586	9e-10
EL382540	GE610479	781	826	81.71	678	124	0	89	766	69	746	9e-10
EL383039	GE607653	796	803	82.21	652	116	0	72	723	65	716	9e-10
EL383047	GE607118	802	835	84.1	503	80	0	299	801	311	813	9e-10
EL383591	GE607768	784	822	81.8	687	124	1	89	775	106	791	9e-10
EL383758	GE605060	813	822	83.4	536	89	0	183	718	287	822	9e-10
EL383888	GE577004	795	840	85.39	445	62	1	303	744	389	833	9e-10
EL375360	GE602844	756	862	84.29	490	76	1	212	701	309	797	8e-97
EL377952	GE584049	762	501	86.02	422	57	2	311	731	50	470	8e-97
EL378290	GE590295	694	763	85.96	406	57	0	96	501	157	562	8e-97
EL378290	GE594894	694	784	85.96	406	57	0	96	501	173	578	8e-97
EL378290	GE599001	694	806	85.96	406	57	0	96	501	175	580	8e-97
EL378290	GE599832	694	755	85.96	406	57	0	96	501	173	578	8e-97
EL379485	GE579084	771	752	84.55	466	72	0	246	711	199	664	8e-97
EL379485	GE585064	771	852	84.55	466	72	0	246	711	198	663	8e-97
EL379485	GE585068	771	766	84.55	466	72	0	246	711	189	654	8e-97
EL379505	GE612731	777	791	83.7	503	82	0	151	653	217	719	8e-97
EL380110	GE581065	745	835	86.06	409	56	1	337	745	401	808	8e-97
EL385727	GE583028	767	843	84.76	466	70	1	280	745	270	734	8e-97
EL385739	GE584634	756	712	84.34	479	72	1	247	722	231	709	8e-97
EL387387	GE582595	763	866	82.04	696	120	5	6	698	99	792	8e-97
EL387523	GE578063	709	832	84.91	464	68	2	216	679	363	824	8e-97
EL390274	GE611759	724	690	86.1	410	56	1	242	651	279	687	8e-97
EL392226	GE581196	700	822	83.94	498	80	0	201	698	210	707	8e-97
EL392226	GE610326	700	778	83.94	498	80	0	201	698	222	719	8e-97
EL392696	GE580180	766	863	86.03	408	54	1	311	718	459	863	8e-97
EL394880	GE582628	770	826	82.02	645	114	1	128	770	100	744	8e-97
EL395447	GE589016	708	751	84.55	492	71	3	51	542	81	567	8e-97
EL395447	GE594342	708	737	84.55	492	71	3	51	542	85	571	8e-97
EL395447	GE598397	708	762	84.55	492	71	3	51	542	88	574	8e-97
EL395659	GE583093	744	805	84.55	466	72	0	246	711	188	653	8e-97
EL404685	GE594205	756	705	84.93	458	68	1	80	536	19	476	8e-97
EL405509	GE599055	737	757	84.98	446	67	0	115	560	71	516	8e-97
EL405602	GE592322	717	728	84.47	470	73	0	96	565	105	574	8e-97
EL409122	GE592054	728	725	84.72	458	70	0	80	537	83	540	8e-97
EL409122	GE592433	728	772	84.72	458	70	0	80	537	81	538	8e-97
EL409122	GE593108	728	728	84.72	458	70	0	80	537	84	541	8e-97
EL409122	GE598945	728	695	84.72	458	70	0	80	537	82	539	8e-97
EL409122	GE596577	728	708	84.72	458	70	0	80	537	77	534	8e-97
EL409122	GE599736	728	713	84.72	458	70	0	80	537	55	512	8e-97
EL409684	GE595799	689	785	86.17	412	55	2	78	489	191	600	8e-97
EL409684	GE597581	689	756	86.17	412	55	2	78	489	164	573	8e-97
EL410360	GE604920	768	537	85.07	442	66	0	240	681	96	537	8e-97
EL410490	GE587120	719	555	85.07	489	67	5	60	544	2	488	8e-97
EL410571	GE611085	711	670	85.85	424	56	2	37	459	13	433	8e-97
EL410689	GE589912	752	812	85.96	406	57	0	185	590	113	518	8e-97
EL410689	GE594136	752	798	85.96	406	57	0	185	590	112	517	8e-97
EL410689	GE592306	752	803	85.96	406	57	0	185	590	86	491	8e-97
EL410689	GE600480	752	784	85.96	406	57	0	185	590	153	558	8e-97
EL410797	GE593572	706	719	84.54	485	72	2	58	542	52	533	8e-97
EL411002	GE599551	724	658	85.02	454	62	2	76	529	24	471	8e-97
EL411112	GE599551	709	658	85.02	454	62	2	61	514	24	471	8e-97
EL411417	GE611486	743	630	85.99	414	57	1	245	658	189	601	8e-97
EL411576	GE587656	760	686	84.36	486	75	1	275	760	7	491	8e-97
EL411969	GE601372	754	567	85.68	433	59	2	108	537	99	531	8e-97
EL412341	GE593617	759	830	84.01	494	79	0	121	614	52	545	8e-97
EL398865	GE580244	754	829	82.81	570	98	0	118	687	258	827	8e-97
EL400205	GE586382	732	767	83.79	506	82	0	136	641	122	627	8e-97
EL400205	GE588039	732	821	83.79	506	82	0	136	641	153	658	8e-97
EL400205	GE601047	732	759	83.79	506	82	0	136	641	91	596	8e-97
EL400808	GE608553	763	803	85.51	421	61	0	12	432	275	695	8e-97
EL401012	GE601860	697	800	82.7	578	100	0	116	693	125	702	8e-97
EL401219	GE585794	728	697	84.23	482	76	0	68	549	37	518	8e-97
EL401219	GE587348	728	718	84.23	482	76	0	68	549	51	532	8e-97
EL401219	GE590784	728	730	84.23	482	76	0	68	549	51	532	8e-97
EL401219	GE588375	728	709	84.23	482	76	0	68	549	50	531	8e-97
EL401219	GE594627	728	710	84.23	482	76	0	68	549	43	524	8e-97
EL401219	GE596996	728	710	84.23	482	76	0	68	549	44	525	8e-97
EL401341	GE587120	763	555	85.07	489	67	5	40	524	2	488	8e-97
EL402026	GE600981	694	579	85.99	414	57	1	70	483	46	458	8e-97
EL402163	GE592342	778	762	83.09	550	93	0	229	778	17	566	8e-97
EL403172	GE586636	716	673	85.85	410	58	0	95	504	81	490	8e-97
EL386468	GE600878	462	622	85.58	430	43	5	1	429	156	567	8e-96
EL411189	GE598513	477	459	86.25	400	49	2	12	410	63	457	8e-96
EL411189	GE598918	477	463	86.25	400	49	2	12	410	62	456	8e-96
EL404691	GE581906	797	819	84.72	445	68	0	226	670	162	606	8e-94
EL404691	GE597622	797	813	84.72	445	68	0	226	670	110	554	8e-94
EL405033	GE606198	766	799	83.56	517	84	1	245	760	154	670	8e-94
EL405509	GE591070	737	750	84.38	461	72	0	82	542	101	561	8e-94
EL405509	GE598428	737	775	84.38	461	72	0	82	542	115	575	8e-94
EL405509	GE597116	737	678	84.38	461	72	0	82	542	27	487	8e-94
EL405543	GE611678	766	553	85.3	449	63	3	160	606	106	553	8e-94
EL405874	GE587930	736	576	84.72	445	68	0	69	513	75	519	8e-94
EL406838	GE606833	799	819	83.92	485	78	0	315	799	31	515	8e-94
EL406838	GE607266	799	785	83.92	485	78	0	315	799	30	514	8e-94
EL407315	GE609157	751	775	83.33	516	86	0	235	750	250	765	8e-94
EL407992	GE610625	774	779	83.3	521	87	0	197	717	208	728	8e-94
EL408698	GE605057	772	842	84.31	497	78	0	118	614	224	720	8e-94
EL410670	GE610625	772	779	83.3	521	87	0	172	692	208	728	8e-94
EL410835	GE597667	779	804	81.42	689	127	1	91	779	1	688	8e-94
EL410920	GE594733	805	748	83.69	509	82	1	236	743	18	526	8e-94
EL410923	GE589020	787	785	84.55	453	70	0	45	497	168	620	8e-94
EL412284	GE599647	749	707	84.72	445	68	0	91	535	61	505	8e-94
EL396343	GE582261	777	794	84.11	491	76	2	231	721	306	794	8e-94
EL398276	GE588598	793	779	82.65	565	98	0	99	663	73	637	8e-94
EL400727	GE588598	744	779	82.65	565	98	0	90	654	73	637	8e-94
EL400808	GE596283	763	740	85.27	421	62	0	12	432	116	536	8e-94
EL400994	GE597587	736	732	85.18	425	63	0	248	672	3	427	8e-94
EL402582	GE608940	799	808	83.84	489	79	0	133	621	255	743	8e-94
EL402681	GE587704	774	606	84.14	473	75	0	93	565	77	549	8e-94
EL402681	GE595286	774	756	84.14	473	75	0	93	565	96	568	8e-94
EL402681	GE596523	774	809	84.14	473	75	0	93	565	164	636	8e-94
EL402681	GE596524	774	751	84.14	473	75	0	93	565	105	577	8e-94
EL402681	GE597958	774	712	84.14	473	75	0	93	565	105	577	8e-94
EL402681	GE601385	774	594	84.14	473	75	0	93	565	96	568	8e-94
EL403110	GE583543	800	837	85.08	429	64	0	249	677	409	837	8e-94
EL404305	GE597053	771	652	84.82	461	68	2	150	610	5	463	8e-94
EL372662	GE613090	786	794	83.42	561	89	4	117	676	225	782	8e-94
EL373545	GE605140	802	837	84.48	464	71	1	217	680	293	755	8e-94
EL373911	GE606166	755	819	84.07	477	76	0	275	751	314	790	8e-94
EL374956	GE577490	770	841	87.78	401	45	4	208	608	397	793	8e-94
EL375755	GE612543	770	757	84.27	464	73	0	307	770	239	702	8e-94
EL375755	GE610318	770	771	84.27	464	73	0	307	770	237	700	8e-94
EL377608	GE605382	741	802	86.27	408	53	3	303	709	300	705	8e-94
EL378035	GE577361	779	659	83.56	505	83	0	164	668	155	659	8e-94
EL378365	GE582571	758	837	82.5	577	101	0	182	758	96	672	8e-94
EL380817	GE581242	743	828	85.81	437	62	0	303	739	289	725	8e-94
EL382842	GE579886	761	709	82.94	545	93	0	143	687	102	646	8e-94
EL383424	GE591445	777	823	82.83	565	96	1	210	774	27	590	8e-94
EL386065	GE582642	758	812	83.84	489	79	0	115	603	323	811	8e-94
EL387729	GE603325	807	835	86.14	404	54	2	271	673	390	792	8e-94
EL387774	GE581246	767	757	84.19	468	74	0	206	673	242	709	8e-94
EL387774	GE583731	767	835	85.18	425	63	0	206	630	242	666	8e-94
EL388539	GE581004	775	758	83.91	553	86	3	215	767	15	564	8e-94
EL390762	GE607268	755	855	85.37	417	61	0	186	602	178	594	8e-94
EL393522	GE602753	733	803	84.46	457	71	0	273	729	289	745	8e-94
EL394614	GE603111	776	840	85.08	429	64	0	331	759	393	821	8e-94
EL399659	GE590299	489	804	84.65	443	58	2	56	489	64	505	8e-93
EL399659	GE588759	489	721	84.42	443	60	1	56	489	99	541	8e-93
EL395906	GE591861	774	710	85.1	416	62	0	350	765	19	434	8e-91
EL396195	GE613283	808	833	85.19	412	61	0	184	595	163	574	8e-91
EL397024	GE578004	798	786	82.67	658	93	11	28	680	33	674	8e-91
EL398857	GE595025	765	705	84.21	456	72	0	75	530	67	522	8e-91
EL398923	GE612209	779	748	81.72	640	116	1	79	717	85	724	8e-91
EL399879	GE608312	795	665	82.89	532	91	0	145	676	132	663	8e-91
EL401484	GE577615	796	829	83.08	532	89	1	247	777	161	692	8e-91
EL402112	GE588641	780	728	83.97	468	75	0	121	588	128	595	8e-91
EL402112	GE609405	780	756	83.97	468	75	0	121	588	86	553	8e-91
EL403762	GE597587	806	732	84.78	427	65	0	331	757	3	429	8e-91
EL403896	GE588641	770	728	83.97	468	75	0	95	562	128	595	8e-91
EL403896	GE609405	770	756	83.97	468	75	0	95	562	86	553	8e-91
EL385692	GE608876	751	756	84.19	468	73	1	156	623	69	535	8e-91
EL386567	GE605849	792	820	84.21	456	72	0	336	791	14	469	8e-91
EL386664	GE613224	755	751	81.34	659	123	0	57	715	68	726	8e-91
EL387104	GE609458	793	815	83.74	486	78	1	252	737	284	768	8e-91
EL387774	GE579419	767	745	83.97	468	75	0	206	673	230	697	8e-91
EL388243	GE603760	767	766	83.43	519	83	2	46	562	234	751	8e-91
EL390224	GE580632	770	735	82.95	528	90	0	240	767	149	676	8e-91
EL390731	GE608096	768	779	82.77	534	92	0	187	720	219	752	8e-91
EL392638	GE582835	776	798	83.08	520	88	0	177	696	99	618	8e-91
EL394999	GE577563	804	753	84.26	451	71	0	214	664	269	719	8e-91
EL404714	GE596935	797	627	84.81	428	65	0	103	530	30	457	8e-91
EL404873	GE604904	785	731	84.05	464	74	0	203	666	184	647	8e-91
EL405112	GE598783	797	824	82.55	556	97	0	59	614	53	608	8e-91
EL405359	GE604950	809	791	82.14	599	105	1	96	692	125	723	8e-91
EL405373	GE596258	804	731	84.21	456	72	0	76	531	48	503	8e-91
EL406153	GE593666	820	632	83.54	492	81	0	167	658	1	492	8e-91
EL406379	GE592837	785	716	83.2	512	86	0	114	625	195	706	8e-91
EL406745	GE603598	809	799	82.34	572	101	0	104	675	124	695	8e-91
EL407282	GE598783	809	824	82.55	556	97	0	70	625	53	608	8e-91
EL407559	GE610206	742	784	81.46	685	122	3	28	711	25	705	8e-91
EL408603	GE596662	794	753	85.4	404	59	0	126	529	170	573	8e-91
EL409270	GE607264	777	822	81.86	612	111	0	94	705	3	614	8e-91
EL409349	GE603935	788	762	83.24	519	85	1	258	774	194	712	8e-91
EL409937	GE609303	762	760	84.91	444	65	2	1	442	306	749	8e-91
EL410161	GE587372	755	700	83.81	488	78	1	37	523	80	567	8e-91
EL410594	GE605431	804	728	84.05	464	74	0	270	733	263	726	8e-91
EL411736	GE587167	778	559	85.68	412	57	2	75	485	149	559	8e-91
EL412113	GE613283	832	833	85.19	412	61	0	168	579	163	574	8e-91
EL412342	GE604475	796	834	82.24	580	103	0	216	795	21	600	8e-91
EL373662	GE604038	810	800	84.02	488	76	2	323	810	263	748	8e-91
EL375228	GE601860	817	800	82.19	584	104	0	105	688	125	708	8e-91
EL375524	GE609923	793	779	84.29	452	71	0	338	789	7	458	8e-91
EL376089	GE581403	809	818	84.46	444	69	0	362	805	6	449	8e-91
EL377208	GE607118	763	835	83.54	492	81	0	262	753	311	802	8e-91
EL378911	GE604148	782	892	85.1	416	62	0	365	780	270	685	8e-91
EL379440	GE582571	760	837	83.08	520	88	0	198	717	96	615	8e-91
EL381351	GE610998	792	800	81.69	628	115	0	160	787	171	798	8e-91
EL381719	GE611753	777	827	83.04	519	88	0	81	599	79	597	8e-91
EL382100	GE611753	766	827	83.04	519	88	0	122	640	79	597	8e-91
EL383591	GE606818	784	811	81.65	632	116	0	89	720	167	798	8e-91
EL384226	GE604730	791	813	81.72	651	117	2	123	772	110	759	8e-91
EL378617	GE598721	538	861	84.69	542	78	5	1	538	56	596	8e-90
EL373844	GE582366	816	738	82.71	538	92	1	186	723	199	735	8e-88
EL375147	GE583287	827	838	85.16	411	60	1	137	546	138	548	8e-88
EL375755	GE582513	770	797	84.09	465	72	2	307	770	287	750	8e-88
EL377945	GE582119	814	902	85.3	415	59	2	184	597	121	534	8e-88
EL377981	GE610942	782	838	82.85	519	89	0	109	627	44	562	8e-88
EL380559	GE581108	800	463	84.96	419	62	1	205	623	40	457	8e-88
EL381291	GE582671	804	847	81.07	671	127	0	133	803	100	770	8e-88
EL381899	GE581108	803	463	84.96	419	62	1	205	623	40	457	8e-88
EL382525	GE582724	821	824	85.11	403	60	0	205	607	229	631	8e-88
EL383424	GE605858	777	905	82.76	522	90	0	185	706	194	715	8e-88
EL384288	GE609923	790	779	84.45	431	67	0	351	781	7	437	8e-88
EL384638	GE597320	826	867	82.04	579	104	0	60	638	93	671	8e-88
EL384755	GE577906	785	796	81.55	618	114	0	164	781	170	787	8e-88
EL384838	GE612305	792	650	82.34	555	98	0	148	702	84	638	8e-88
EL384849	GE582265	791	523	84.91	411	62	0	266	676	113	523	8e-88
EL386793	GE583399	810	835	81.46	631	117	0	180	810	92	722	8e-88
EL387322	GE581496	788	783	85.26	407	59	1	241	646	327	733	8e-88
EL388956	GE581108	796	463	85.2	419	60	2	197	614	40	457	8e-88
EL389023	GE578189	776	824	84.53	472	72	1	190	660	328	799	8e-88
EL389221	GE579934	774	742	85.01	407	61	0	257	663	245	651	8e-88
EL391356	GE605481	811	721	82.82	518	89	0	251	768	165	682	8e-88
EL391506	GE582261	776	794	83.43	501	81	2	222	722	296	794	8e-88
EL393100	GE609923	789	779	84.45	431	67	0	341	771	7	437	8e-88
EL393181	GE581490	789	858	82.19	567	101	0	120	686	86	652	8e-88
EL393181	GE580544	789	768	82.06	574	103	0	120	693	101	674	8e-88
EL393264	GE604088	791	756	83.77	462	75	0	232	693	289	750	8e-88
EL395542	GE584304	822	857	85.01	407	61	0	86	492	91	497	8e-88
EL396994	GE605931	799	725	81.34	643	111	2	56	689	47	689	8e-88
EL397507	GE582202	821	832	83.27	490	82	0	267	756	239	728	8e-88
EL397710	GE609619	771	763	83.04	507	86	0	162	668	173	679	8e-88
EL397852	GE581235	799	716	82.4	551	97	0	155	705	140	690	8e-88
EL398655	GE579923	809	773	83.4	482	80	0	221	702	217	698	8e-88
EL398923	GE604865	779	846	81.49	643	118	1	79	720	73	715	8e-88
EL399978	GE593099	784	738	82.64	530	92	0	126	655	107	636	8e-88
EL401687	GE608166	814	484	85.19	405	57	1	228	632	54	455	8e-88
EL401967	GE606905	826	851	84.73	419	64	0	299	717	423	841	8e-88
EL402112	GE590889	780	801	84.2	443	70	0	121	563	88	530	8e-88
EL402857	GE585744	842	771	82.16	566	101	0	56	621	117	682	8e-88
EL402857	GE612956	842	796	82.16	566	101	0	56	621	114	679	8e-88
EL402977	GE591657	822	726	81.85	595	108	0	79	673	95	689	8e-88
EL403221	GE611676	817	551	84.98	406	61	0	322	727	146	551	8e-88
EL403450	GE590469	797	689	84.12	447	71	0	57	503	95	541	8e-88
EL403450	GE592037	797	693	84.12	447	71	0	57	503	90	536	8e-88
EL403896	GE590889	770	801	84.2	443	70	0	95	537	88	530	8e-88
EL404076	GE604538	799	841	84	450	72	0	341	790	242	691	8e-88
EL404147	GE590469	830	689	84.12	447	71	0	99	545	95	541	8e-88
EL404147	GE592037	830	693	84.12	447	71	0	99	545	90	536	8e-88
EL404172	GE611079	806	675	83.37	499	82	1	142	639	93	591	8e-88
EL404194	GE601131	838	653	83.17	505	82	1	121	625	10	511	8e-88
EL404240	GE606905	841	851	84.73	419	64	0	342	760	423	841	8e-88
EL404273	GE605858	785	905	82.76	522	90	0	185	706	194	715	8e-88
EL404505	GE608593	788	855	81.57	651	118	2	120	769	107	756	8e-88
EL405112	GE585744	797	771	82.16	566	101	0	49	614	117	682	8e-88
EL405112	GE612956	797	796	82.16	566	101	0	49	614	114	679	8e-88
EL406068	GE585744	841	771	82.16	566	101	0	59	624	117	682	8e-88
EL406068	GE612956	841	796	82.16	566	101	0	59	624	114	679	8e-88
EL406553	GE590469	785	689	84.12	447	71	0	57	503	95	541	8e-88
EL406553	GE592037	785	693	84.12	447	71	0	57	503	90	536	8e-88
EL407282	GE585744	809	771	82.16	566	101	0	60	625	117	682	8e-88
EL407282	GE612956	809	796	82.16	566	101	0	60	625	114	679	8e-88
EL407640	GE594733	833	748	83.3	491	82	0	283	773	18	508	8e-88
EL407656	GE593668	804	611	82.62	581	76	8	157	734	52	610	8e-88
EL409020	GE604365	838	773	83.91	466	73	1	266	731	279	742	8e-88
EL409314	GE577201	801	831	81.65	632	114	2	73	703	177	807	8e-88
EL409349	GE581300	788	772	83.01	518	86	1	258	773	191	708	8e-88
EL409349	GE606198	788	799	82.83	530	89	1	258	785	154	683	8e-88
EL409643	GE597320	793	867	82.04	579	104	0	58	636	93	671	8e-88
EL409791	GE585744	846	771	82.16	566	101	0	49	614	117	682	8e-88
EL409791	GE612956	846	796	82.16	566	101	0	49	614	114	679	8e-88
EL410033	GE585744	854	771	82.16	566	101	0	50	615	117	682	8e-88
EL410033	GE612956	854	796	82.16	566	101	0	50	615	114	679	8e-88
EL410076	GE596559	836	714	84.5	484	75	0	308	791	26	509	8e-88
EL410515	GE605858	816	905	82.76	522	90	0	185	706	194	715	8e-88
EL410943	GE606905	798	851	84.73	419	64	0	293	711	423	841	8e-88
EL411029	GE606905	774	851	84.73	419	64	0	294	712	423	841	8e-88
EL411110	GE607845	807	825	80.64	718	139	0	21	738	108	825	8e-88
EL411670	GE597320	857	867	82.04	579	104	0	57	635	93	671	8e-88
EL411815	GE591955	770	746	84.12	447	71	0	254	700	138	584	8e-88
EL411815	GE598931	770	657	84.12	447	71	0	254	700	69	515	8e-88
EL411815	GE600631	770	808	84.12	447	71	0	254	700	208	654	8e-88
EL395470	GE609303	550	760	85.04	401	60	0	150	550	201	601	8e-87
EL384454	GE583248	813	807	82.34	538	95	0	137	674	180	717	8e-85
EL386019	GE577403	830	741	83.17	505	83	2	179	682	238	741	8e-85
EL389580	GE606833	804	819	84.02	438	70	0	329	766	31	468	8e-85
EL389580	GE607266	804	785	84.02	438	70	0	329	766	30	467	8e-85
EL391484	GE584630	804	782	82.81	506	87	0	299	804	268	773	8e-85
EL393968	GE579109	826	803	82.81	506	87	0	196	701	203	708	8e-85
EL393968	GE581314	826	864	82.81	506	87	0	196	701	208	713	8e-85
EL393968	GE583399	826	835	81.62	593	109	0	189	781	157	749	8e-85
EL394190	GE607787	846	612	84.09	440	67	1	301	737	113	552	8e-85
EL394321	GE605949	834	837	82.13	554	99	0	79	632	115	668	8e-85
EL394699	GE582789	860	833	82.59	517	90	0	291	807	278	794	8e-85
EL405217	GE600634	812	731	81.98	566	102	0	60	625	112	677	8e-85
EL406053	GE604950	844	791	81.27	630	118	0	50	679	94	723	8e-85
EL406752	GE602443	846	809	83.07	502	84	1	32	533	1	501	8e-85
EL407198	GE602550	834	757	82.87	502	86	0	123	624	238	739	8e-85
EL407640	GE609527	833	806	81.9	569	103	0	201	769	219	787	8e-85
EL407667	GE577615	812	829	82.87	502	86	0	311	812	161	662	8e-85
EL407732	GE604950	839	791	81.27	630	118	0	44	673	94	723	8e-85
EL407851	GE589804	837	787	83.62	458	75	0	140	597	135	592	8e-85
EL407976	GE588304	806	769	82.33	566	98	2	80	644	102	666	8e-85
EL407976	GE599418	806	799	82.33	566	98	2	80	644	90	654	8e-85
EL408610	GE603368	807	832	81.27	630	118	0	48	677	56	685	8e-85
EL408610	GE612890	807	838	81.27	630	118	0	48	677	92	721	8e-85
EL410245	GE589804	811	787	83.62	458	75	0	140	597	135	592	8e-85
EL410515	GE599698	816	613	83.78	450	73	0	344	793	4	453	8e-85
EL410920	GE609527	805	806	81.9	569	103	0	154	722	219	787	8e-85
EL411058	GE605859	823	840	83.4	470	78	0	311	780	271	740	8e-85
EL411735	GE604920	823	537	83.94	442	71	0	196	637	96	537	8e-85
EL510174	GE594004	799	791	82.33	566	98	2	62	626	106	670	8e-85
EL510373	GE604920	824	537	83.94	442	71	0	227	668	96	537	8e-85
EL510874	GE605859	843	840	83.4	470	78	0	100	569	271	740	8e-85
EL372990	GE591381	848	776	85.25	400	56	2	449	846	9	407	8e-85
EL373317	GE581658	843	850	82.75	510	88	0	324	833	321	830	8e-85
EL374838	GE589579	807	808	82.45	530	93	0	253	782	166	695	8e-85
EL374838	GE587865	807	735	82.45	530	93	0	253	782	148	677	8e-85
EL374838	GE594778	807	750	82.45	530	93	0	253	782	163	692	8e-85
EL374862	GE582807	824	780	82.38	562	97	2	240	799	209	770	8e-85
EL376085	GE580632	809	735	82.34	538	95	0	272	809	149	686	8e-85
EL378208	GE582835	808	798	82.48	525	92	0	201	725	164	688	8e-85
EL396341	GE604920	867	537	83.94	442	71	0	216	657	96	537	8e-85
EL397315	GE605859	832	840	83.4	470	78	0	324	793	271	740	8e-85
EL397970	GE588327	799	745	82.94	504	83	1	38	541	76	576	8e-85
EL402533	GE603368	825	832	81.27	630	118	0	58	687	56	685	8e-85
EL402533	GE612890	825	838	81.27	630	118	0	58	687	92	721	8e-85
EL402582	GE602550	799	757	82.87	502	86	0	133	634	238	739	8e-85
EL403885	GE602550	840	757	82.87	502	86	0	130	631	238	739	8e-85
EL404311	GE596385	842	731	82.45	530	93	0	255	784	143	672	8e-85
EL404311	GE596107	842	716	82.45	530	93	0	255	784	135	664	8e-85
EL404311	GE596792	842	875	82.45	530	93	0	255	784	161	690	8e-85
EL510888	GE590269	560	600	84.9	437	58	5	9	445	16	444	8e-84
EL385053	GE610061	538	755	83.63	507	77	5	32	538	43	543	8e-84
EL385602	GE597314	828	792	81.3	599	112	0	213	811	51	649	8e-82
EL510379	GE590684	873	786	81.72	569	104	0	34	602	69	637	8e-82
EL510521	GE590684	831	786	81.72	569	104	0	32	600	69	637	8e-82
EL398584	GE585153	830	830	84	425	68	0	362	786	296	720	8e-82
EL398885	GE586580	841	644	82.48	525	91	1	81	604	44	568	8e-82
EL402178	GE590684	860	786	81.72	569	104	0	32	600	69	637	8e-82
EL402523	GE605180	828	796	82.83	501	85	1	183	682	102	602	8e-82
EL402555	GE608570	827	813	84.44	405	63	0	205	609	319	723	8e-82
EL403089	GE587704	828	606	83.09	473	80	0	105	577	77	549	8e-82
EL404283	GE593457	830	719	83.91	435	67	1	308	742	38	469	8e-82
EL404311	GE598619	842	867	82.63	501	87	0	255	755	149	649	8e-82
EL407822	GE609132	842	800	83.52	443	73	0	325	767	291	733	8e-82
EL510110	GE596523	880	809	84	425	68	0	155	579	212	636	8e-82
EL510212	GE590730	861	741	84.03	432	42	6	42	473	61	465	8e-82
EL374768	GE583635	843	861	81.64	572	105	0	230	801	287	858	8e-82
EL379792	GE580915	838	777	80.59	680	132	0	133	812	91	770	8e-82
EL374531	GE606408	591	739	84.28	407	64	0	177	583	95	501	8e-81
EL410629	GE609513	545	733	82.79	488	80	1	20	507	56	539	8e-81
EL510716	GE612144	910	844	82.11	531	94	1	326	856	122	651	8e-79
EL405016	GE592539	562	672	84.33	434	59	5	8	439	238	664	8e-78
EL407496	GE598517	616	775	83.9	410	66	0	90	499	125	534	8e-78
EL411746	GE577466	564	736	84.48	406	58	1	161	561	325	730	8e-78
EL387271	GE609212	621	826	82.25	524	89	2	90	612	231	751	8e-78
EL408774	GE606068	598	817	82.45	473	83	0	116	588	225	697	8e-75
EL409379	GE609614	630	623	83.66	453	70	4	29	479	90	540	8e-75
EL411221	GE594177	650	623	83.18	422	68	1	111	529	29	450	8e-72
EL408768	GE595286	671	756	81.72	487	89	0	97	583	87	573	8e-69
EL408768	GE596524	671	751	81.72	487	89	0	97	583	96	582	8e-69
EL408768	GE597958	671	712	81.72	487	89	0	97	583	96	582	8e-69
EL511101	GE594298	676	722	82.07	474	83	1	50	523	71	542	8e-69
EL382923	GE605805	629	783	83.05	419	70	1	67	485	300	717	8e-69
EL377744	GE601202	661	708	81.99	472	81	2	72	540	25	495	8e-66
EL379716	GE592017	705	753	81.65	474	87	0	44	517	64	537	8e-66
EL405859	GE593542	721	751	81.72	465	85	0	96	560	153	617	8e-66
EL405859	GE603806	721	777	81.72	465	85	0	96	560	156	620	8e-66
EL411896	GE594003	683	692	83.65	416	56	6	261	670	250	659	8e-66
EL388300	GE583537	696	870	80.94	530	101	0	48	577	320	849	8e-66
EL392164	GE582708	674	848	81.62	506	91	2	170	674	267	771	8e-66
EL392986	GE585247	696	786	82.69	416	69	1	238	653	183	595	8e-66
EL400364	GE590016	697	613	82.46	422	74	0	103	524	47	468	8e-66
EL400364	GE588775	697	665	82.46	422	74	0	103	524	47	468	8e-66
EL400364	GE591037	697	612	82.46	422	74	0	103	524	46	467	8e-66
EL400364	GE592921	697	613	82.46	422	74	0	103	524	47	468	8e-66
EL400364	GE593913	697	613	82.46	422	74	0	103	524	47	468	8e-66
EL401105	GE605555	723	614	81.88	458	83	0	139	596	122	579	8e-66
EL403210	GE588327	684	745	82.41	432	73	1	85	516	107	535	8e-66
EL396062	GE583446	739	852	81.58	456	84	0	263	718	311	766	8e-63
EL400456	GE587376	716	705	82.54	401	70	0	169	569	97	497	8e-63
EL400456	GE590136	716	710	82.54	401	70	0	169	569	103	503	8e-63
EL400456	GE588182	716	715	82.54	401	70	0	169	569	107	507	8e-63
EL400456	GE592255	716	711	82.54	401	70	0	169	569	103	503	8e-63
EL400456	GE596671	716	701	82.54	401	70	0	169	569	109	509	8e-63
EL400456	GE599387	716	704	82.54	401	70	0	169	569	112	512	8e-63
EL400603	GE611571	745	638	82.6	408	70	1	52	459	216	622	8e-63
EL401224	GE587076	711	550	81.86	441	80	0	52	492	18	458	8e-63
EL401224	GE592017	711	753	81.56	461	85	0	52	512	64	524	8e-63
EL404163	GE600393	720	711	81.92	437	79	0	100	536	98	534	8e-63
EL404434	GE597473	699	727	82.25	417	74	0	88	504	71	487	8e-63
EL404434	GE596196	699	719	82.25	417	74	0	88	504	65	481	8e-63
EL404434	GE596217	699	744	82.25	417	74	0	88	504	69	485	8e-63
EL404434	GE600142	699	728	82.25	417	74	0	88	504	72	488	8e-63
EL385600	GE578091	719	886	82.25	417	74	0	173	589	202	618	8e-63
EL386408	GE596608	674	812	80.35	565	111	0	40	604	40	604	8e-63
EL386820	GE585222	702	721	82.79	401	68	1	270	670	322	721	8e-63
EL388409	GE578091	735	886	82.25	417	74	0	222	638	202	618	8e-63
EL390672	GE598196	746	663	81.82	440	74	1	61	494	62	501	8e-63
EL392039	GE608554	695	854	82.42	421	73	1	252	672	102	521	8e-63
EL378560	GE590620	707	825	80.55	545	106	0	120	664	152	696	8e-63
EL379015	GE609118	692	690	80.38	581	113	1	104	683	110	690	8e-63
EL379716	GE587076	705	550	81.86	441	80	0	44	484	18	458	8e-63
EL380948	GE578091	705	886	82.25	417	74	0	242	658	202	618	8e-63
EL404677	GE588683	746	682	82.25	417	74	0	78	494	211	627	8e-63
EL404677	GE592836	746	745	82.25	417	74	0	78	494	212	628	8e-63
EL405594	GE611571	731	638	82.6	408	70	1	182	589	216	622	8e-63
EL406617	GE586950	722	560	82.27	423	72	1	96	515	58	480	8e-63
EL406972	GE597473	746	727	82.25	417	74	0	84	500	71	487	8e-63
EL406972	GE596196	746	719	82.25	417	74	0	84	500	65	481	8e-63
EL406972	GE596217	746	744	82.25	417	74	0	84	500	69	485	8e-63
EL406972	GE600142	746	728	82.25	417	74	0	84	500	72	488	8e-63
EL410603	GE593409	728	723	81.66	469	85	1	229	697	55	522	8e-63
EL404742	GE589330	759	766	81.25	464	87	0	127	590	109	572	8e-60
EL405447	GE598555	767	712	81.53	444	82	0	184	627	83	526	8e-60
EL406789	GE595437	777	841	80.66	512	99	0	153	664	37	548	8e-60
EL408293	GE595437	754	841	80.66	512	99	0	171	682	37	548	8e-60
EL409435	GE581200	773	868	80.29	548	108	0	80	627	139	686	8e-60
EL411003	GE610748	779	865	81.49	470	83	2	289	755	194	662	8e-60
EL376377	GE581250	702	791	81.24	517	97	0	150	666	98	614	8e-60
EL377594	GE581771	760	830	81.97	416	75	0	78	493	402	817	8e-60
EL378560	GE595437	707	841	81.09	476	90	0	147	622	37	512	8e-60
EL381854	GE577173	779	777	80.14	574	113	1	37	610	185	757	8e-60
EL400515	GE600223	775	804	81.71	432	79	0	334	765	103	534	8e-60
EL400515	GE604697	775	793	81.71	432	79	0	334	765	173	604	8e-60
EL400681	GE605307	736	710	81.78	439	78	1	87	523	248	686	8e-60
EL400681	GE605215	736	713	81.78	439	78	1	87	523	248	686	8e-60
EL400681	GE608781	736	763	81.78	439	78	1	87	523	250	688	8e-60
EL401007	GE603226	710	871	81.97	416	75	0	273	688	309	724	8e-60
EL403989	GE591630	767	700	82.25	400	71	0	63	462	54	453	8e-60
EL404646	GE606646	773	761	81.78	439	79	1	85	523	250	687	8e-60
EL385522	GE603226	697	871	81.97	416	75	0	271	686	309	724	8e-60
EL386695	GE613147	694	827	81.53	444	82	0	251	694	209	652	8e-60
EL387885	GE582356	766	737	80.58	520	101	0	61	580	194	713	8e-60
EL390310	GE595437	758	841	80.66	512	99	0	180	691	37	548	8e-60
EL392583	GE582980	775	839	81.3	476	88	1	195	670	223	697	8e-60
EL395615	GE602533	762	789	80.71	508	98	0	206	713	46	553	8e-60
EL395730	GE581243	763	884	81.49	443	82	0	240	682	279	721	8e-60
EL385473	GE583055	762	757	81.69	415	76	0	309	723	278	692	8e-57
EL385503	GE583055	789	757	81.69	415	76	0	309	723	278	692	8e-57
EL390454	GE582580	762	870	81.62	419	77	0	344	762	345	763	8e-57
EL391317	GE607253	767	858	80.07	547	109	0	221	767	59	605	8e-57
EL394600	GE585617	755	856	81.67	431	78	1	249	678	217	647	8e-57
EL394705	GE583055	756	757	81.69	415	76	0	308	722	278	692	8e-57
EL395615	GE579354	762	725	81.62	419	77	0	272	690	207	625	8e-57
EL395615	GE602503	762	772	81.62	419	77	0	272	690	193	611	8e-57
EL397013	GE582580	766	870	81.62	419	77	0	341	759	345	763	8e-57
EL397208	GE589981	784	818	80.04	551	110	0	140	690	153	703	8e-57
EL400991	GE595656	731	770	81.44	431	80	0	168	598	6	436	8e-57
EL401651	GE589981	785	818	80.04	551	110	0	128	678	153	703	8e-57
EL402065	GE603859	806	726	80.27	583	112	3	54	636	117	696	8e-57
EL405324	GE586711	754	789	80.15	539	107	0	167	705	124	662	8e-57
EL405808	GE589981	741	818	80.04	551	110	0	98	648	153	703	8e-57
EL373014	GE584831	797	841	81.1	455	86	0	22	476	137	591	8e-57
EL376675	GE578830	781	781	81.67	442	79	2	227	667	288	728	8e-57
EL377314	GE580787	759	784	81.38	435	81	0	306	740	259	693	8e-57
EL377314	GE582750	759	826	81.44	431	80	0	306	736	396	826	8e-57
EL377325	GE597814	742	811	81.34	509	94	1	78	586	190	697	8e-57
EL377799	GE579406	793	781	79.5	639	130	1	34	672	119	756	8e-57
EL378052	GE580097	725	859	80.99	463	88	0	12	474	397	859	8e-57
EL379949	GE608198	749	855	81.68	464	85	0	278	741	244	707	8e-57
EL382278	GE583055	798	757	81.69	415	76	0	313	727	278	692	8e-57
EL372999	GE601793	831	859	81.84	435	73	4	394	827	399	828	8e-54
EL373297	GE585403	817	677	80.82	464	88	1	243	705	203	666	8e-54
EL373638	GE602587	817	809	81.34	418	78	0	86	503	75	492	8e-54
EL375922	GE578767	794	874	81	442	84	0	242	683	205	646	8e-54
EL375922	GE579354	794	725	81	442	84	0	242	683	202	643	8e-54
EL375922	GE581243	794	884	80.28	497	98	0	191	687	229	725	8e-54
EL375922	GE602503	794	772	81	442	84	0	242	683	188	629	8e-54
EL376396	GE578298	775	852	81.22	426	80	0	96	521	329	754	8e-54
EL377296	GE577090	769	575	82.19	438	73	5	264	696	136	573	8e-54
EL379412	GE581922	774	870	81.05	438	83	0	327	764	340	777	8e-54
EL381291	GE580686	804	826	79.79	574	115	1	133	706	196	768	8e-54
EL382226	GE577450	778	737	80.5	482	94	0	23	504	232	713	8e-54
EL382297	GE610752	789	751	81.45	442	80	2	290	730	309	749	8e-54
[truncated: 63,536 more rows]
