# Supplementary material for: In-silico and in-vivo analyses of EST databases unveil conserved miRNAs from Carthamus tinctorius and Cynara cardunculus
Source: BMC Bioinformatics. 2012 Mar 28;13(Suppl 4):S12. doi: 10.1186/1471-2105-13-S4-S12 (PMC3314569; doi:10.1186/1471-2105-13-S4-S12)
Supplement: Additional file 6 — Significant identified miRNA targets. The table contains the significant targets (specificity > 0.8) identified by this pipeline. For each target has been indicated the occurrence find in the ESTs, the average of the occurrence obtained considering two shuffled sequence datasets, the signal to noise ratio and the specificity. [file 1471-2105-13-S4-S12-S6.xls]

## Sheet: SPECIFICITY
Family	Target Type	Occurence in Cynara	Occurence in Carthamus	Total Occurence (False positive + True Positive)	Shuffle Avarage (two metods)	SNR (signal to noise ratio)	SPECIFICITY
mir3519	ahy-miR3519	7	4	11	0.5	22	0.95
mir167	aly-miR167c,ath-miR167c	27	28	55	8.1	6.79	0.85
mir400	aly-miR400,ath-miR400	11	23	34	1	34	0.970588
mir834	aly-miR834,ath-miR834	101	115	216	11.5	18.78	0.95
mir169	ath-miR169g*	15	6	21	2.9	7.24	0.86
mir414	ath-miR414	104	95	199	3.1	64.19	0.98
mir4227	ath-miR4227	22	9	31	3	10.33	0.9
mir5018	ath-miR5018	17	16	33	1.4	23.57	0.96
mir5021	ath-miR5021	11	13	24	0.1	240	1
mir838	ath-miR838	21	17	38	4.6	8.26	0.88
mir854	ath-miR845a	17	27	44	6.5	6.77	0.85
mir847	ath-miR847	54	40	94	11.6	8.1	0.88
mir854	ath-miR854a,ath-miR854b,ath-miR854c,ath-miR854d,ath-miR854e	42	48	90	3.8	23.68	0.96
mir167	ccl-miR167a,ctr-miR167,ccl-miR167b,gma-miR167g,bdi-miR167c,bdi-miR167d	8	8	16	1.5	10.67	0.91
mir172	csi-miR172a*	13	14	27	3.5	7.71	0.87
mir3946	csi-miR3946	1	8	9	0.3	30	0.97
mir482	csi-miR482a	7	6	13	2	6.5	0.85
mir3476	ghr-miR3476*	5	5	10	1.1	9.09	0.89
mir1509	mtr-miR1509	2	1	3	0.4	7.5	0.87
mir1501	mtr-miR1510b*	5	17	22	2.5	8.8	0.89
mir2086	mtr-miR2086	11	11	22	2.9	7.59	0.87
mir2088	mtr-miR2088a*	5	17	22	1.3	16.92	0.94
mir2088	mtr-miR2088b	5	17	22	1.9	11.58	0.91
mir2591	mtr-miR2591	1	5	6	0.9	6.67	0.85
mir2595	mtr-miR2595	1	1	2	0.3	6.67	0.85
mir2600	mtr-miR2600	13	16	29	1.8	16.11	0.94
mir2632	mtr-miR2632a,mtr-miR2632b,mtr-miR2632c	10	15	25	1.1	22.73	0.96
mir2673	mtr-miR2673a,mtr-miR2673b	62	45	107	2.5	42.8	0.98
mir399	mtr-miR399c,mtr-miR399h,mtr-miR399i,ghr-miR399d,aly-miR399f,ath-miR399a	11	6	17	2.2	7.73	0.87
mir1318	osa-miR1318	4	21	25	2.1	11.9	0.92
mir1428	osa-miR1428a-5p	9	17	26	3.2	8.13	0.88
mir1432	osa-miR1432	3	19	22	1.4	15.71	0.94
mir1433	osa-miR1433	7	6	13	1.8	7.22	0.86
mir1561	osa-miR156l	4	14	18	2.4	7.5	0.87
mir159	osa-miR159c	24	18	42	5.9	7.12	0.86
mir166	osa-miR166k,osa-miR166l,sbi-miR166e,zma-miR166k,zma-miR166j,sbi-miR166g,zma-miR166n	13	9	22	2.1	10.48	0.9
mir1857	osa-miR1857-3p	26	18	44	0.6	73.33	0.99
mir1858	osa-miR1858a,osa-miR1858b	9	6	15	2	7.5	0.87
mir1861	osa-miR1861a	1	11	12	1.3	9.23	0.89
mir1861	osa-miR1861d	1	11	12	1.5	8	0.88
mir1861	osa-miR1861e,osa-miR1861k,osa-miR1861m	13	20	33	2.7	12.22	0.92
mir1861	osa-miR1861g	15	21	36	2.2	16.36	0.94
mir1861	osa-miR1861h,osa-miR1861j	1	11	12	1.8	6.67	0.85
mir1861	osa-miR1861n	9	16	25	2.9	8.62	0.88
mir1882	osa-miR1882a,osa-miR1882b,osa-miR1882c,osa-miR1882d,osa-miR1882e,osa-miR1882f,osa-miR1882g,osa-miR1882h,osa-miR1317-5p.2	8	16	24	2.7	8.89	0.89
mir2104	osa-miR2104	3	13	16	1.9	8.42	0.88
mir390	osa-miR390,ptc-miR390a,ptc-miR390b,ptc-miR390c,ptc-miR390d,ppt-miR390a,ppt-miR390b,mtr-miR390,ghr-miR390a,ghr-miR390b,ghr-miR390c,bna-miR390a,bna-miR390b,bna-miR390c,vvi-miR390,gma-miR390a-5p,sbi-miR390,zma-miR390a,zma-miR390b,csi-miR390,rco-miR390a,rco-miR390b,aly-miR390a,aly-miR390b,tcc-miR390a,tcc-miR390b,bdi-miR390,bdi-miR390b,ath-miR390a,ath-miR390b	8	7	15	2.4	6.25	0.84
mir396	osa-miR396f-3p	11	4	15	1	15	0.93
mir397	osa-miR397a,ptc-miR397a,vvi-miR397a,sbi-miR397,bdi-miR397a,rco-miR397,aly-miR397a,aly-miR397b,csi-miR397,tcc-miR397,ath-miR397a	13	24	37	8.7	4.25	0.76
mir399	osa-miR399e,osa-miR399f,osa-miR399g,sbi-miR399e,sbi-miR399f,mtr-miR399a,mtr-miR399e,mtr-miR399f,mtr-miR399g,rco-miR399e	14	8	22	1.7	12.94	0.92
mir399	osa-miR399k,sbi-miR399g,zma-miR399f	10	6	16	1.5	10.67	0.91
mir414	osa-miR414	77	66	143	1.4	102.14	0.99
mir444	osa-miR444a.2,osa-miR444d.2,osa-miR444e	29	38	67	8.7	7.7	0.87
mir444	osa-miR444f,ssp-miR444a,ssp-miR444b	25	34	59	8.7	6.78	0.85
mir5072	osa-miR5072	12	6	18	1.7	10.59	0.91
mir5075	osa-miR5075	40	26	66	3.7	17.84	0.94
mir528	osa-miR528,zma-miR528a,zma-miR528b,sbi-miR528,bdi-miR528,ssp-miR528	4	13	17	2.3	7.39	0.86
mir530	osa-miR530-3p	15	21	36	3.7	9.73	0.9
mir807	osa-miR807a,osa-miR807b,osa-miR807c	9	7	16	1.8	8.89	0.89
mir821	osa-miR821a,osa-miR821b,osa-miR821c	6	4	10	0.2	50	0.98
mir535	ppt-miR535a,ppt-miR535b,ppt-miR535c,osa-miR535,ppt-miR535d,vvi-miR535a,vvi-miR535b,vvi-miR535c,rco-miR535,pab-miR535	6	1	7	0.6	11.67	0.91
mir399	ptc-miR399k,rco-miR399f	6	18	24	2.5	9.6	0.9
mir472	ptc-miR472b	9	9	18	1.8	10	0.9
mir473	ptc-miR473a	18	18	36	5.4	6.67	0.85
mir478	ptc-miR478f	10	10	20	2.3	8.7	0.89
mir480	ptc-miR480a	2	9	11	0.5	22	0.95
mir480	ptc-miR480b	2	9	11	0.6	18.33	0.95
mir167	rco-miR167c,aly-miR167d,ath-miR167d	8	8	16	1.6	10	0.9
mir482	sly-miR482	30	35	65	5.2	12.5	0.92
mir5300	sly-miR5300	2	7	9	1.2	7.5	0.87
mir156	smo-miR156a,aly-miR156g,ath-miR156g	4	14	18	2.1	8.57	0.88
mir3624	vvi-miR3624	9	16	25	2.6	9.62	0.9
mir3628	vvi-miR3628	3	12	15	2.2	6.82	0.85
mir3629	vvi-miR3629a*	29	36	65	7	9.29	0.89
mir3633	vvi-miR3633a*	3	19	22	2.5	8.8	0.89
mir3633	vvi-miR3633b*	8	15	23	2.4	9.58	0.9
mir3639	vvi-miR3639*	11	13	24	1.5	16	0.94
mir399	vvi-miR399f	3	18	21	3.1	6.77	0.85
mir166	zma-miR166h,zma-miR166e,zma-miR166i,zma-miR166f,zma-miR166g,zma-miR166b,zma-miR166c,zma-miR166d,sbi-miR166d,sbi-miR166c,sbi-miR166b,sbi-miR166a,sbi-miR166h,sbi-miR166i,sbi-miR166j,csi-miR166c,tcc-miR166b	16	6	22	3	7.33	0.86
