# Supplementary material for: In-silico and in-vivo analyses of EST databases unveil conserved miRNAs from Carthamus tinctorius and Cynara cardunculus
Source: BMC Bioinformatics. 2012 Mar 28;13(Suppl 4):S12. doi: 10.1186/1471-2105-13-S4-S12 (PMC3314569; doi:10.1186/1471-2105-13-S4-S12)
Supplement: Additional file 7 — Significant target functions. In the table are showed the statistical significant targets and the putative function obtained by comparison of the Cynara ESTs (representing one COS) against the Arabidopsis proteome. [file 1471-2105-13-S4-S12-S7.xls]

## Sheet: REGIONI_COS_CYNARA_TO_ARABIDOPS
miRbase Ids	Species	Specificity	Arabidopsis	Functions	Cynara Accession in COS region	Carthamus Accession in COS region
ath-miR5021	Arabidopsis thaliana	1	NP_565779; NP_187456; NP_181120; NP_001119240; NP_567248; NP_565388	trichome birefringence-like 37 protein ; hydroxymandelonitrile lyase ; serine carboxypeptidase-like 28 ; uncharacterized protein	GE577994; GE577493; GE579671; GE580749; GE579854; GE602202; GE607884; GE584080; GE606780	EL377143; EL379546; EL381199; EL381243; EL384829; EL388337; EL388573; EL389087; EL391948; EL393085; EL394184; EL401068; EL408942
osa-miR414	Oryza sativa	0.99	NP_173562; NP_187845; NP_186871; NP_565536; NP_850542; NP_563852; NP_175244; NP_190483; NP_564182; NP_568783; NP_179623; NP_175584; NP_850312; NP_568567; NP_001077570; NP_568637; NP_001190062; NP_567799; NP_001190857; NP_180743; NP_566739; NP_188632; NP_190516; NP_177807; NP_175423	2-oxoisovalerate dehydrogenase E1 component, alpha subunit ; Nascent polypeptide-associated complex subunit alpha-like protein 1 ; uncharacterized protein ; homeobox-leucine zipper protein ATHB-6 ; Phosphoglycerate mutase, 2,3-bisphosphoglycerate-independent ; 2,3-bisphosphoglycerate-independent phosphoglycerate mutase 1 ; polygalacturonase ; pentatricopeptide repeat-containing protein ; SNARE as…	GE611117; GE607929; GE598897; GE587531; GE589600; GE590791; GE598978; GE601739; GE592153; GE590719; GE585985; GE601414; GE589174; GE603865; GE592535; GE589890; GE596999; GE612422; GE611065; GE596906; GE593714; GE587999; GE611987; GE577552; GE603447; GE577408; GE583939; GE579015; GE578997; GE581788; GE577630; GE604613; GE607268; GE583286; GE604638; GE604361; GE610947; GE611007; GE605465; GE582991;…	EL373620; EL373884; EL374147; EL374747; EL374769; EL374869; EL374921; EL375599; EL376867; EL378471; EL379771; EL381944; EL382364; EL382946; EL384102; EL384911; EL386691; EL387583; EL387623; EL388115; EL388601; EL388746; EL388759; EL389069; EL389394; EL390090; EL390762; EL391244; EL392083; EL392773; EL393884; EL394252; EL395128; EL395237; EL395299; EL395333; EL396040; EL397159; EL397269; EL397273;…
osa-miR1857-3p	Oryza sativa	0.99	NP_194678; NP_193699; NP_199326	Xaa-Pro dipeptidase ; Ras-related small GTP-binding family protein ; Ras-related protein RHA1	GE584975; GE580465; GE579004; GE581680; GE578382; GE603478; GE580219; GE603948; GE584236; GE577582; GE580438; GE579820; GE581313; GE605916; GE581103; GE607180; GE577312; GE583821; GE609080; GE594119; GE599916; GE589621; GE586005; GE602605; GE612584; GE603987	EL372968; EL375529; EL375705; EL376646; EL376746; EL377572; EL378042; EL378831; EL378967; EL382948; EL385106; EL390876; EL390959; EL391278; EL391970; EL396301; EL397806; EL403315
osa-miR821a,osa-miR821b,osa-miR821c	Oryza sativa	0.98	NP_564482	uncharacterized protein	GE598023; GE597756; GE590260; GE588458; GE592098; GE595868	EL383580; EL406620; EL408966; EL410969
mtr-miR2673a,mtr-miR2673b	Medicago truncatula	0.98	NP_568603; NP_001190824; NP_194186; NP_001031099; NP_177758; NP_851237; NP_568786; NP_001185126; NP_001078426; NP_182004; NP_176287; NP_565124; NP_190891; NP_566250; NP_182064; NP_194455; NP_568534; NP_190516; NP_565774	S-phase kinase-associated protein 1 ; AP-4 complex subunit mu-1 ; transducin/WD-40 repeat-containing protein ; cyclin-B2-4 ; leo1-like family protein ; putative protein phosphatase 2C 76 ; Transcription elongation factor (TFIIS) family protein ; ubiquitin carboxyl-terminal hydrolase-like protein ; uncharacterized protein ; Splicing factor U2af large subunit B ; Alba DNA/RNA-binding protein ; cell…	GE595410; GE593658; GE593049; GE600891; GE592322; GE586810; GE588898; GE591601; GE596018; GE579584; GE580162; GE606165; GE581977; GE592861; GE578627; GE606729; GE580566; GE606119; GE583749; GE577743; GE580589; GE577505; GE577104; GE578974; GE607461; GE584915; GE580578; GE604840; GE581039; GE603444; GE578980; GE585184; GE578055; GE579160; GE584479; GE577566; GE580225; GE578282; GE580723; GE609515;…	EL374104; EL374905; EL374954; EL375496; EL376136; EL377475; EL378258; EL378816; EL379612; EL380871; EL382456; EL384406; EL385849; EL386245; EL387333; EL387844; EL387876; EL388836; EL389024; EL389680; EL390276; EL391382; EL393964; EL394850; EL396064; EL396641; EL397100; EL397404; EL397498; EL397673; EL397696; EL398028; EL400864; EL401302; EL402936; EL403902; EL405602; EL407739; EL408626; EL409273;…
ath-miR414	Arabidopsis thaliana	0.98	NP_001030832; NP_187845; NP_001184904; NP_001078032; NP_198801; NP_186871; NP_565536; NP_175244; NP_197993; NP_190483; NP_564182; NP_189273; NP_187840; NP_174556; NP_179623; NP_175584; NP_851040; NP_172730; NP_850312; NP_189124; NP_568567; NP_001077570; NP_568637; NP_199585; NP_001190486; NP_563696; NP_172473; NP_001190062; NP_567799; NP_001190857; NP_180743; NP_001031577; NP_564740; NP_566739; N…	protein ABIL2 ; Nascent polypeptide-associated complex subunit alpha-like protein 1 ; uncharacterized protein ; potassium transporter 2 ; 40S ribosomal protein S9-2 ; homeobox-leucine zipper protein ATHB-6 ; polygalacturonase ; alfin-like 4 protein ; pentatricopeptide repeat-containing protein ; SNARE associated Golgi protein family ; RNA recognition motif and CCHC-type zinc finger domain-contain…	GE602354; GE598897; GE587531; GE589600; GE590791; GE588269; GE577893; GE590797; GE595173; GE592757; GE598161; GE598978; GE601739; GE592153; GE590719; GE585985; GE601414; GE589174; GE603865; GE592535; GE589890; GE596999; GE612422; GE611065; GE596906; GE593714; GE587999; GE611987; GE577552; GE603447; GE604613; GE607608; GE581333; GE607268; GE583286; GE604638; GE604361; GE610947; GE581431; GE598802;…	EL373347; EL373884; EL373896; EL374459; EL374529; EL374747; EL374769; EL374921; EL375401; EL375599; EL376197; EL378471; EL379771; EL380616; EL381944; EL382158; EL382946; EL383603; EL383787; EL383926; EL384102; EL386115; EL386691; EL387623; EL388115; EL388601; EL389069; EL389394; EL390090; EL390658; EL390762; EL391244; EL391484; EL392083; EL393884; EL394943; EL395333; EL396040; EL396791; EL397273;…
csi-miR3946	Citrus sinensis	0.97	NP_187332	protein dehydration-INDUCED 19-4	GE604375	EL383335; EL388401; EL390231; EL400188; EL400585; EL400838; EL404592; EL412360
mtr-miR2632a,mtr-miR2632b,mtr-miR2632c	Medicago truncatula	0.96	NP_849705; NP_001031088; NP_196846; NP_187571	uncharacterized protein ; transaldolase ; myb family transcription factor	GE604214; GE605166; GE609912; GE612860; GE611953; GE602566; GE605021; GE598500; GE601269; GE604542	EL374392; EL378284; EL378965; EL379691; EL383622; EL390699; EL391161; EL391316; EL392747; EL398782; EL401364; EL403922; EL406167; EL407492; EL411320
ath-miR854a,ath-miR854b,ath-miR854c,ath-miR854d,ath-miR854e	Arabidopsis thaliana	0.96	NP_176226; NP_001154720; NP_199851; NP_190196; NP_849660; NP_973405; NP_196638; NP_564623; NP_565917; NP_566445; NP_567008; NP_851258; NP_189353; NP_199024; NP_567214; NP_566296; NP_565286; NP_566396; NP_176113	RNA-binding protein 25 ; protein phosphatase 2C 70 ; purple acid phosphatase 27 ; Histidyl-tRNA synthetase 1 ; RING/FYVE/PHD zinc finger-containing protein ; aspartyl protease family protein ; calcium-binding EF-hand domain-containing protein ; armadillo/beta-catenin-like repeats-containing protein ; pentatricopeptide repeat-containing protein ; Ras-related small GTP-binding family protein ; seri…	GE582094; GE579813; GE577345; GE580055; GE581865; GE579547; GE580411; GE577510; GE582269; GE577685; GE579634; GE578318; GE612208; GE611653; GE580286; GE608671; GE578459; GE585555; GE584012; GE583593; GE608871; GE579147; GE594562; GE590795; GE578096; GE584720; GE585300; GE582822; GE577332; GE583001; GE595461; GE586015; GE606331; GE606018; GE594823; GE603195; GE594646; GE608634; GE595599; GE586415;…	EL373217; EL375486; EL376067; EL376079; EL376402; EL376408; EL377607; EL378992; EL380293; EL380502; EL381754; EL382386; EL382999; EL383035; EL383848; EL384501; EL384881; EL385195; EL385394; EL386544; EL386615; EL388670; EL390206; EL390570; EL391493; EL391587; EL392225; EL392625; EL394198; EL394968; EL395844; EL397889; EL398377; EL399494; EL400491; EL400694; EL400812; EL401780; EL402258; EL404945;…
ath-miR5018	Arabidopsis thaliana	0.96	NP_568925; NP_173131; NP_172902; NP_200273; NP_565274; NP_199929; NP_568284; NP_974901	glycerol-3-phosphate acyltransferase 9 ; mitochondrial 28S ribosomal protein S29-like protein ; ankyrin repeats-containing protein ; ankyrin repeat-containing protein ; 5-formyltetrahydrofolate cycloligase ; putative acetyl-CoA acetyltransferase, cytosolic 2	GE602195; GE582607; GE584578; GE605721; GE577571; GE579378; GE607250; GE602524; GE609722; GE604837; GE609910; GE592251; GE587383; GE590330; GE600907; GE589901; GE588487	EL374024; EL374420; EL375347; EL375535; EL379625; EL388024; EL389613; EL391201; EL391344; EL395331; EL396648; EL400519; EL405278; EL406774; EL409807; EL412004
aly-miR400,ath-miR400	Arabidopsis lyrata,Arabidopsis thaliana	0.96	NP_199375,NP_680721,NP_850303,NP_974889,NP_172238; NP_190209; NP_187143	26S proteasome regulatory subunit N9,class I glutamine amidotransferase-like domain-containing protein;pentatricopeptide repeat-containing protein	GE577936;GE578910;GE582576;GE586807;GE588745;GE591946;GE595784;GE606316;GE607689;GE608348;GE610548	EL374183;EL374800;EL376041;EL377120;EL377393;EL384374;EL385075;EL386376;EL387619;EL391411;EL391543;EL395336;EL397465;EL397713;EL400403;EL402985;EL404163;EL404641;EL407455;EL408046;EL411525;EL411590;EL510155;
ptc-miR480a	Populus trichocarpa	0.95	NP_001031637	Peroxisomal membrane 22 kDa (Mpv17/PMP22) family protein	GE596091; GE587397	EL383426; EL387189; EL391710; EL402529; EL403138; EL404471; EL409070; EL409553; EL409604
ptc-miR480b	Populus trichocarpa	0.95	NP_001031637	Peroxisomal membrane 22 kDa (Mpv17/PMP22) family protein	GE596091; GE587397	EL383426; EL387189; EL391710; EL402529; EL403138; EL404471; EL409070; EL409553; EL409604
ahy-miR3519	Arachis hypogaea	0.95	NP_567532; NP_199522	chlorophyll A-B binding protein ; Chlorophyll A-B binding family protein	GE601971; GE603142; GE610274; GE612056; GE605907; GE588917; GE605441	EL405360; EL406644; EL406956; EL407812
aly-miR834,ath-miR834	Arabidopsis lyrata,Arabidopsis thaliana	0.95	NP_001190434; NP_180907; NP_180873; NP_196982; NP_188573; NP_564420; NP_567356; NP_564543; NP_850923; NP_195917; NP_193656; NP_850713; NP_191264; NP_178164; NP_001031962; NP_182055; NP_973996; NP_201373; NP_001185398; NP_849587; NP_001190039; NP_565025; NP_177330; NP_565625; NP_563997; NP_194024; NP_195256; NP_849770; NP_974679; NP_001031871; NP_200732; NP_974249; NP_974506; NP_193772; NP_566539;…	alpha-1,3-glucosyltransferase ; hydroxyproline-rich glycoprotein-like protein ; 3-ketoacyl-CoA thiolase 2 ; Formate dehydrogenase ; phosphatidylinositol-3,4,5-trisphosphate 3-phosphatase ; TMPIT-like protein ; pfkB-type carbohydrate kinase-like protein ; FRIGIDA-like protein ; hydrolase, alpha/beta fold family protein ; ABC transporter E family member 2 ; cystathionine beta-lyase ; Topless-relate…	GE584486; GE584407; GE579879; GE582964; GE583628; GE605550; GE602023; GE609522; GE612412; GE608830; GE610867; GE577651; GE580086; GE582753; GE602948; GE584473; GE601845; GE609506; GE580071; GE579669; GE580212; GE585226; GE581778; GE605935; GE611453; GE579532; GE606532; GE577874; GE602161; GE583284; GE609530; GE582733; GE582322; GE581336; GE580807; GE578292; GE581924; GE579633; GE583575; GE584196;…	EL372794; EL372967; EL373287; EL373296; EL374718; EL375031; EL375120; EL376913; EL377058; EL377479; EL378066; EL378107; EL378135; EL378794; EL379187; EL379249; EL379413; EL379595; EL379707; EL380082; EL380366; EL380478; EL380666; EL381451; EL381594; EL381906; EL381910; EL382132; EL382168; EL382976; EL383742; EL383745; EL384041; EL384544; EL384563; EL384763; EL384860; EL385508; EL385565; EL386300;…
mtr-miR2600	Medicago truncatula	0.94	NP_199806; NP_174694	embryogenesis-associated protein-like protein ; alpha/beta-hydrolase domain-containing protein	GE580224; GE583961; GE582837; GE607238; GE582189; GE578578; GE579610; GE608708; GE579658; GE582369; GE585035; GE582428; GE577739	EL376978; EL376981; EL377656; EL377657; EL377948; EL379907; EL380098; EL381360; EL381883; EL382802; EL383702; EL390137; EL391121; EL392789; EL394863; EL401949
osa-miR1432	Oryza sativa	0.94	NP_191004	zinc ion binding protein	GE583442; GE605595; GE579209	EL374941; EL376013; EL379535; EL380578; EL380893; EL383168; EL383550; EL383984; EL384382; EL384868; EL385700; EL386238; EL387630; EL391478; EL391549; EL393118; EL396258; EL397041; EL397893
osa-miR1861g	Oryza sativa	0.94	NP_001030758; NP_566036; NP_191846	ubiquinone biosynthesis monooxygenase Coq6 ; protease inhibitor/seed storage/lipid transfer protein (LTP) family protein ; 60S ribosomal protein L7a-2	GE582477; GE585964; GE592048; GE593508; GE596884; GE594031; GE599290; GE601382; GE597442; GE589807; GE587969; GE594772; GE600654; GE606374; GE606750	EL373723; EL375057; EL379664; EL382752; EL383835; EL387836; EL389678; EL390126; EL390831; EL393059; EL395758; EL396989; EL400182; EL401466; EL401936; EL402120; EL403535; EL405754; EL406136; EL409950; EL510828
vvi-miR3639*	Vitis vinifera	0.94	NP_001031895; NP_172919; NP_178306; NP_177837	phytoene synthase ; putative endomembrane protein 70 ; alcohol dehydrogenase class-P	GE610665; GE579907; GE580901; GE578686; GE582022; GE585212; GE584648; GE602360; GE611129; GE612876; GE602538	EL374143; EL375971; EL376905; EL378756; EL378771; EL378772; EL382945; EL383110; EL387498; EL393998; EL397580; EL397677; EL402280
mtr-miR2088a*	Medicago truncatula	0.94	NP_567405	3-isopropylmalate dehydratase	GE580971; GE584203; GE581604; GE609925; GE585336	EL374401; EL374764; EL378712; EL378778; EL380326; EL380756; EL380950; EL384309; EL388931; EL389204; EL390294; EL392431; EL393293; EL393445; EL398308; EL398411; EL398420
osa-miR5075	Oryza sativa	0.94	NP_851251; NP_199253; NP_191911; NP_850710; NP_181548; NP_001078749; NP_850182; NP_190491; NP_568392; NP_567851; NP_179984; NP_172473; NP_564017; NP_196225; NP_567065	nucleobase-ascorbate transporter 6 ; FAD-binding and BBE domain-containing protein ; carotenoid cleavage dioxygenase 1 ; UBP1-associated protein 2A ; alpha-1,2-mannosyltransferase ; Spermine synthase ; transcription factor Pur-alpha 1 ; pectinesterase ; uncharacterized protein ; translation initiation factor IF-3 ; UPF0497 membrane protein ; tropine dehydrogenase ; nucleic acid binding / methyltr…	GE577881; GE578148; GE583447; GE581404; GE584376; GE579308; GE584680; GE579141; GE585489; GE584138; GE583203; GE583878; GE582969; GE581351; GE580050; GE605207; GE605299; GE606966; GE609088; GE584592; GE580481; GE600487; GE588732; GE593324; GE590654; GE595507; GE586278; GE608164; GE610421; GE594908; GE587610; GE594366; GE594869; GE587342; GE600762; GE589792; GE609103; GE602040; GE590036; GE605830	EL372976; EL379162; EL380542; EL381005; EL381836; EL383137; EL383279; EL383489; EL383613; EL391230; EL391249; EL392421; EL394827; EL394998; EL397290; EL398757; EL400348; EL402274; EL402657; EL404906; EL406700; EL407880; EL409335; EL411102; EL411565; EL412125
osa-miR396f-3p	Oryza sativa	0.93	NP_001185110; NP_200077	hydrolase-like protein ; 40S ribosomal protein S10-3	GE578951; GE579435; GE610312; GE600797; GE600089; GE600466; GE598956; GE596995; GE592609; GE598613; GE588033	EL380548; EL389972; EL391941; EL412338
osa-miR1861e,osa-miR1861k,osa-miR1861m	Oryza sativa	0.92	NP_001030758; NP_566036	ubiquinone biosynthesis monooxygenase Coq6 ; protease inhibitor/seed storage/lipid transfer protein (LTP) family protein	GE582477; GE585964; GE592048; GE593508; GE596884; GE594031; GE599290; GE601382; GE597442; GE589807; GE587969; GE594772; GE600654	EL373723; EL375057; EL379664; EL382752; EL383835; EL387836; EL389678; EL390126; EL390831; EL393059; EL395758; EL396989; EL400182; EL401466; EL401936; EL402120; EL403535; EL405754; EL405966; EL406136
osa-miR1318	Oryza sativa	0.92	NP_191004; NP_565248	zinc ion binding protein ; uncharacterized protein	GE583442; GE605595; GE579209; GE597229	EL374941; EL376013; EL379535; EL380578; EL380893; EL383168; EL383550; EL383984; EL384382; EL384868; EL385700; EL386238; EL387630; EL391478; EL391549; EL393118; EL396258; EL397041; EL397893; EL403473; EL405738
osa-miR399e,osa-miR399f,osa-miR399g,sbi-miR399e,sbi-miR399f,mtr-miR399a,mtr-miR399e,mtr-miR399f,mtr-miR399g,rco-miR399e	Oryza sativa,Sorghum bicolor,Medicago truncatula,Ricinus communis	0.92	NP_564627; NP_001190200; NP_189325	Tubby-like F-box protein 7 ; Got1/Sft2-like vescicle transport protein ; shikimate kinase like 1	GE608049; GE595160; GE596594; GE612758; GE613256; GE600306; GE598667; GE595738; GE612247; GE585927; GE610410; GE613100; GE611450; GE602093	EL377818; EL379112; EL382127; EL395427; EL403872; EL405799; EL408574; EL411718
sly-miR482	Solanum lycopersicum	0.92	NP_196322; NP_850768; NP_001077498; NP_001185090; NP_188036; NP_201564; NP_175219	nodulin MtN21 /EamA-like transporter family protein ; translocase of chloroplast 34 ; Shaggy-related protein kinase kappa ; UDP-3-O-acyl N-acetylglycosamine deacetylase family protein ; chaperone DnaJ-domain containing protein ; RuvB-like protein 2 ; AP-2 complex subunit sigma	GE578415; GE584892; GE585644; GE605155; GE608277; GE583291; GE603443; GE607293; GE608060; GE586362; GE601234; GE596763; GE597696; GE603136; GE586596; GE588525; GE594061; GE591867; GE600375; GE600596; GE600898; GE591806; GE596720; GE602607; GE593735; GE612181; GE597807; GE592089; GE591984; GE608526	EL373408; EL373589; EL375085; EL375367; EL377513; EL381136; EL381338; EL381527; EL381798; EL382637; EL382723; EL383503; EL383718; EL383831; EL384273; EL387196; EL390427; EL390945; EL391583; EL392281; EL393853; EL394053; EL397021; EL398204; EL399259; EL400230; EL400584; EL402602; EL405589; EL406910; EL407116; EL407826; EL410352; EL411713; EL412251
osa-miR5072	Oryza sativa	0.91	NP_177209; NP_175685	cysteine-rich receptor-like protein kinase 2 ; lysophospholipase 2	GE584650; GE581588; GE583811; GE604232; GE609469; GE604568; GE603032; GE605064; GE604416; GE600284; GE610564; GE605073	EL373813; EL382489; EL384495; EL386283; EL409189; EL411836
mtr-miR2088b	Medicago truncatula	0.91	NP_567405	3-isopropylmalate dehydratase	GE580971; GE584203; GE581604; GE609925; GE585336	EL374401; EL374764; EL378712; EL378778; EL380326; EL380756; EL380950; EL384309; EL388931; EL389204; EL390294; EL392431; EL393293; EL393445; EL398308; EL398411; EL398420
ccl-miR167a,ctr-miR167,ccl-miR167b,gma-miR167g,bdi-miR167c,bdi-miR167d	Citrus clementine,Citrus trifoliata,Glycine max,Brachypodium distachyon	0.91	NP_187696; NP_973590; NP_567984	Hydroxyacylglutathione hydrolase cytoplasmic ; AT hook motif DNA-binding family protein ; uncharacterized protein	GE603101; GE604468; GE604692; GE604082; GE606104; GE607578; GE608477; GE610223	EL378149; EL378787; EL379754; EL389868; EL401639; EL403836; EL407967; EL410580
ppt-miR535a,ppt-miR535b,ppt-miR535c,osa-miR535,ppt-miR535d,vvi-miR535a,vvi-miR535b,vvi-miR535c,rco-miR535,pab-miR535	Physcomitrella patens,Oryza sativa,Vitis vinifera,Ricinus communis,Picea abies	0.91	NP_565170	S-adenosyl-L-methionine-dependent methyltransferase-like protein	GE612972; GE612387; GE612086; GE608413; GE586403; GE600918	EL408865
osa-miR399k,sbi-miR399g,zma-miR399f	Oryza sativa,Sorghum bicolor,Zea mays	0.91	NP_564627; NP_001190200	Tubby-like F-box protein 7 ; Got1/Sft2-like vescicle transport protein	GE608049; GE595160; GE596594; GE612758; GE613256; GE600306; GE598667; GE595738; GE612247; GE585927	EL377818; EL379112; EL382127; EL395427; EL403872; EL405799
osa-miR530-3p	Oryza sativa	0.9	NP_563949; NP_567918; NP_565625; NP_196849	UDP-galactose transporter 3 ; signal peptide peptidase-like 1 ; Uroporphyrinogen-III synthase ; ATP synthase subunit O	GE608643; GE603255; GE609794; GE612207; GE581233; GE611685; GE612231; GE604958; GE581906; GE597622; GE583415; GE608445; GE590711; GE595928; GE602906	EL372626; EL372874; EL375575; EL379843; EL386614; EL386775; EL388156; EL388269; EL390613; EL390637; EL392897; EL393803; EL394272; EL394460; EL398187; EL400856; EL403209; EL404146; EL406174; EL408297; EL410804
vvi-miR3633b*	Vitis vinifera	0.9	NP_850768; NP_849887; NP_178634; NP_567785	translocase of chloroplast 34 ; ADP-glucose pyrophosphorylase-like protein ; aconitate hydratase 2 ; rhodanese-like domain-containing protein	GE605155; GE608277; GE583779; GE579416; GE597782; GE609731; GE589965; GE592547	EL373589; EL374442; EL375671; EL377228; EL379417; EL382640; EL383718; EL384789; EL393302; EL395345; EL398300; EL400584; EL402189; EL410352; EL412251
ath-miR4227	Arabidopsis thaliana	0.9	NP_179682; NP_568096; NP_179410; NP_001031835	lipoic acid synthase 1 ; RING/U-box domain-containing protein ; sec.4-like phosphatidylinositol transfer-like protein ; 40S ribosomal protein S17-4	GE580580; GE604672; GE607037; GE585615; GE583456; GE612710; GE584841; GE586572; GE588354; GE596964; GE595858; GE599199; GE595549; GE599894; GE589738; GE590998; GE590190; GE598025; GE589111; GE592293; GE586781; GE595756	EL373559; EL375167; EL386436; EL390091; EL393848; EL396456; EL397540; EL408358; EL409312
vvi-miR3624	Vitis vinifera	0.9	NP_178182; NP_201226; NP_196921; NP_849274	Rae1-like protein ; alternative oxidase 2 ; SWI/SNF complex component SNF12-like protein ; uncharacterized protein	GE602421; GE606852; GE582285; GE603175; GE577775; GE604998; GE584574; GE607373; GE609867	EL376004; EL381712; EL381778; EL382434; EL387622; EL398879; EL403370; EL405096; EL405476; EL405833; EL405991; EL406466; EL407378; EL409959; EL410123; EL411524
osa-miR166k,osa-miR166l,sbi-miR166e,zma-miR166k,zma-miR166j,sbi-miR166g,zma-miR166n	Oryza sativa,Sorghum bicolor,Zea mays	0.9	NP_187886; NP_563770	peroxisomal 2,4-dienoyl-CoA reductase ; NAD(P)-linked oxidoreductase-like protein	GE592629; GE591838; GE591738; GE595403; GE612478; GE613130; GE602725; GE612644; GE603931; GE602306; GE602266; GE611649; GE608135	EL383453; EL388806; EL398169; EL400369; EL401260; EL405178; EL405901; EL406393; EL409267
rco-miR167c,aly-miR167d,ath-miR167d	Ricinus communis,Arabidopsis lyrata,Arabidopsis thaliana	0.9	NP_187696; NP_973590; NP_567984	Hydroxyacylglutathione hydrolase cytoplasmic ; AT hook motif DNA-binding family protein ; uncharacterized protein	GE603101; GE604468; GE604692; GE604082; GE606104; GE607578; GE608477; GE610223	EL378149; EL378787; EL379754; EL389868; EL401639; EL403836; EL407967; EL410580
ptc-miR399k,rco-miR399f	Populus trichocarpa,Ricinus communis	0.9	NP_850440; NP_564627; NP_173153	cytochrome P450 76C1 ; Tubby-like F-box protein 7 ; SOUL heme-binding protein	GE584618; GE608049; GE592391; GE601621; GE591272; GE593392	EL374530; EL374619; EL376627; EL377818; EL379112; EL381713; EL382127; EL385172; EL386760; EL387627; EL395427; EL396177; EL399429; EL400541; EL403872; EL403873; EL406169; EL406600
ptc-miR472b	Populus trichocarpa	0.9	NP_001190964; NP_850768; NP_567891; NP_188271	phenylalanyl-tRNA synthetase alpha chain ; translocase of chloroplast 34 ; auxin-responsive protein IAA29 ; auxin-responsive protein IAA26	GE584279; GE585655; GE584933; GE578319; GE605155; GE608277; GE609429; GE585889; GE597204	EL373445; EL373589; EL383718; EL383856; EL399333; EL400584; EL402340; EL410352; EL412251
osa-miR1882a,osa-miR1882b,osa-miR1882c,osa-miR1882d,osa-miR1882e,osa-miR1882f,osa-miR1882g,osa-miR1882h,osa-miR1317-5p.2	Oryza sativa	0.89	NP_973923; NP_564434	Interferon-related developmental regulator domain-containing protein ; 40S ribosomal protein S18	GE580036; GE586256; GE595720; GE589534; GE598319; GE588658; GE598676; GE593634	EL377313; EL382663; EL383084; EL383504; EL383637; EL384848; EL388051; EL392081; EL392618; EL393616; EL399748; EL400641; EL404685; EL406093; EL409122; EL409262
ghr-miR3476*	Gossypium hirsutum	0.89	NP_974895; NP_001117234; NP_563745	AP-2 complex subunit mu-1 ; putative uridine nucleosidase 2	GE579759; GE593896; GE612742; GE609338; GE603674	EL377085; EL378537; EL395411; EL401136; EL406440
mtr-miR1510b*	Medicago truncatula	0.89	NP_192202; NP_172724	Elongation factor Tu ; MBOAT (membrane bound O-acyl transferase)-like protein	GE580766; GE603530; GE602399; GE577099; GE605740	EL375865; EL376174; EL379441; EL379982; EL383061; EL383661; EL384093; EL384345; EL384768; EL384871; EL385803; EL386393; EL387609; EL388680; EL392861; EL393208; EL396078
vvi-miR3629a*	Vitis vinifera	0.89	NP_849452; NP_200318; NP_567761; NP_187842; NP_001118695; NP_199668; NP_973786; NP_001030664; NP_001190350; NP_198118; NP_178161; NP_194360; NP_567084	dihydrolipoyllysine-residue succinyltransferase component of 2-oxoglutarate dehydrogenase complex 2 ; dihydrolipoyllysine-residue succinyltransferase component of 2-oxoglutarate dehydrogenase complex 1 ; ankyrin repeats-containing protein ; rotamase FKBP 1 ; peptidylprolyl isomerase ; L-ascorbate peroxidase ; chaperonin 20 ; putative protease Do-like 14 ; glycerol kinase ; Arginyl-tRNA synthetase…	GE584813; GE581418; GE604424; GE577612; GE580705; GE585126; GE603232; GE585272; GE580542; GE581547; GE579939; GE602220; GE601842; GE603664; GE605869; GE603490; GE593331; GE588835; GE595617; GE598098; GE595482; GE612861; GE581952; GE606475; GE589513; GE595466; GE586599; GE604125; GE608789	EL376559; EL377462; EL378292; EL378451; EL379088; EL379497; EL383557; EL384529; EL385602; EL386428; EL388382; EL388397; EL389221; EL390843; EL390860; EL392738; EL392840; EL394060; EL394066; EL398635; EL399761; EL400114; EL400381; EL402043; EL402622; EL403974; EL405032; EL405163; EL408925; EL410894; EL411850; EL510215; EL510407; EL510498; EL510627; EL510877
osa-miR807a,osa-miR807b,osa-miR807c	Oryza sativa	0.89	NP_564073	uncharacterized protein	GE589896; GE601350; GE608186; GE589306; GE598396; GE596526; GE588371; GE601168; GE586500	EL401617; EL402421; EL402447; EL406056; EL406472; EL407072; EL411427
ptc-miR478f	Populus trichocarpa	0.89	NP_566671; NP_001031876; NP_187470; NP_568783	translocation protein SEC62 ; ADP,ATP carrier protein 2 ; ADP,ATP carrier protein 1 ; PP2A regulatory subunit TAP46	GE603341; GE613035; GE609391; GE579601; GE610752; GE608243; GE611930; GE608138; GE585057; GE605465	EL373371; EL377134; EL382364; EL387583; EL388304; EL389840; EL392948; EL396942; EL410094; EL510678
osa-miR1861a	Oryza sativa	0.89	NP_001030758	ubiquinone biosynthesis monooxygenase Coq6	GE582477	EL373723; EL375057; EL379664; EL382752; EL383835; EL387836; EL389678; EL390126; EL390831; EL395758; EL396989
vvi-miR3633a*	Vitis vinifera	0.89	NP_850768; NP_189997	translocase of chloroplast 34 ; chaperone protein dnaJ 3	GE605155; GE608277; GE582183	EL373589; EL376484; EL378154; EL379844; EL383718; EL384671; EL386701; EL387394; EL390535; EL393936; EL395246; EL395530; EL398316; EL400584; EL402069; EL410352; EL412251; EL510128; EL510148
smo-miR156a,aly-miR156g,ath-miR156g	Selaginella moellendorffii,Arabidopsis lyrata,Arabidopsis thaliana	0.88	NP_563632; NP_001190783	palmitoyl-CoA hydrolase ; translation initiation factor eIF-3 subunit 7	GE585601; GE607175; GE583718; GE610355	EL374137; EL378052; EL378087; EL381863; EL383518; EL384435; EL384612; EL386176; EL386680; EL387012; EL387517; EL388491; EL394498; EL410714
osa-miR1861n	Oryza sativa	0.88	NP_189062; NP_001030758; NP_187186; NP_563907	ubiquinone biosynthesis monooxygenase Coq6 ; metallopeptidase M24-like protein ; ATP-dependent Clp protease, protease subunit	GE577560; GE582477; GE577135; GE610731; GE602452; GE601883; GE602294; GE601593; GE603881	EL373723; EL375057; EL379664; EL382752; EL383835; EL387836; EL388398; EL389276; EL389678; EL390126; EL390831; EL395758; EL396989; EL400733; EL402861; EL403863
osa-miR1428a-5p	Oryza sativa	0.88	NP_190856; NP_194193; NP_171963	monodehydroascorbate reductase (NADH) ; phosphoglucose isomerase 1 ; potassium channel beta subunit 1	GE579784; GE581548; GE585139; GE578082; GE597386; GE607448; GE605906; GE607475; GE606795	EL377488; EL378840; EL382287; EL383492; EL384072; EL384097; EL384111; EL385464; EL388922; EL389478; EL391871; EL394711; EL400299; EL401581; EL407113; EL410885; EL411727
osa-miR2104	Oryza sativa	0.88	NP_974939; NP_182082; NP_196713	uncharacterized protein ; cytochrome P450 76C3 ; aspartate aminotransferase	GE608280; GE608298; GE606121	EL372816; EL382448; EL382646; EL382718; EL384297; EL386381; EL391431; EL395535; EL397083; EL397229; EL400155; EL403083; EL406583
ath-miR847	Arabidopsis thaliana	0.88	NP_566338; NP_851237; NP_194208; NP_194113; NP_191846; NP_201137; NP_172218; NP_566115; NP_191931; NP_182004; NP_180288; NP_565050; NP_192009; NP_198752; NP_850770; NP_564191; NP_564964; NP_190516; NP_565774; NP_199173	LMBR1-like membrane protein ; leo1-like family protein ; ribonucleoprotein ; glycoside hydrolase family 28 protein / polygalacturonase (pectinase) family protein ; 60S ribosomal protein L7a-2 ; nuclear protein X1 ; Neutral/alkaline non-lysosomal ceramidase ; protease Do-like 2 ; AT hook motif DNA-binding family protein ; uncharacterized protein ; P-loop containing nucleoside triphosphate hydrolas…	GE612122; GE584915; GE596290; GE580361; GE608183; GE612223; GE581979; GE609688; GE604685; GE589229; GE606374; GE609983; GE582605; GE583014; GE578355; GE582313; GE584479; GE578527; GE578820; GE584580; GE604323; GE599696; GE590092; GE589816; GE591642; GE599924; GE588219; GE590132; GE601654; GE598665; GE611751; GE597019; GE604536; GE598764; GE595939; GE594168; GE595522; GE592581; GE587687; GE590295;…	EL376460; EL377475; EL377846; EL378033; EL378862; EL379065; EL379324; EL381497; EL381707; EL386347; EL386767; EL387844; EL390284; EL392487; EL394821; EL398994; EL399464; EL400397; EL400886; EL401107; EL401250; EL403192; EL405126; EL405287; EL405433; EL405863; EL406168; EL406455; EL406626; EL407985; EL409894; EL409950; EL410147; EL410263; EL410689; EL411801; EL411889; EL412274; EL510828
osa-miR1861d	Oryza sativa	0.88	NP_001030758	ubiquinone biosynthesis monooxygenase Coq6	GE582477	EL373723; EL375057; EL379664; EL382752; EL383835; EL387836; EL389678; EL390126; EL390831; EL395758; EL396989
ath-miR838	Arabidopsis thaliana	0.88	NP_190856; NP_566548; NP_563871; NP_850182; NP_568535	monodehydroascorbate reductase (NADH) ; mitochondrial processing peptidase ; leucine-rich repeats-ribonuclease inhibitor domain-containing protein ; transcription factor Pur-alpha 1 ; UPF0016 protein 3	GE579784; GE581548; GE585139; GE578082; GE597386; GE578210; GE582642; GE579928; GE581234; GE579777; GE606966; GE609088; GE584592; GE606582	EL377488; EL378840; EL384072; EL384111; EL387142; EL388922; EL389478; EL391194; EL391230; EL391871; EL394711; EL402805; EL404282; EL411727; EL510537
osa-miR156l	Oryza sativa	0.87	NP_563632; NP_001190783	palmitoyl-CoA hydrolase ; translation initiation factor eIF-3 subunit 7	GE585601; GE607175; GE583718; GE610355	EL374137; EL378052; EL378087; EL381863; EL383518; EL384435; EL384612; EL386176; EL386680; EL387012; EL387517; EL388491; EL394498; EL410714
mtr-miR2086	Medicago truncatula	0.87	NP_001190968; NP_199147; NP_567228; NP_178182	S-adenosylmethionine carrier 1 ; malate dehydrogenase ; putative epoxide hydrolase ; Rae1-like protein	GE603331; GE613099; GE602963; GE609625; GE608471; GE603064; GE604293; GE606976; GE609475; GE606852; GE582285	EL395159; EL396054; EL402005; EL403006; EL403017; EL404860; EL405991; EL407480; EL408164; EL510259; EL510687
osa-miR1858a,osa-miR1858b	Oryza sativa	0.87	NP_187652; NP_849301; NP_190864; NP_179688; NP_566396	carboxypeptidase ; polyubiquitin 10 ; peroxiredoxin-2E ; uncharacterized protein ; NDR1/HIN1-Like protein 1	GE585544; GE580720; GE596603; GE591302; GE596432; GE586036; GE593294; GE602763; GE596790	EL388941; EL398888; EL403347; EL407158; EL510716; EL511106
csi-miR172a*	Citrus sinensis	0.87	NP_563718; NP_195517	ubiquitin-associated (UBA)/TS-N domain-containing protein ; Exostosin family protein	GE603307; GE577034; GE601938; GE605613; GE583679; GE594491; GE591546; GE585437; GE577249; GE587886; GE579707; GE578143; GE577921	EL374745; EL377374; EL378448; EL382017; EL382693; EL383264; EL384531; EL385459; EL392979; EL393215; EL394271; EL395017; EL395790; EL406343
sly-miR5300	Solanum lycopersicum	0.87	NP_566519; NP_178634	transducin/WD40 domain-containing protein ; aconitate hydratase 2	GE610338; GE579416	EL383172; EL385136; EL392651; EL394919; EL395186; EL398300; EL409462
osa-miR444a.2,osa-miR444d.2,osa-miR444e	Oryza sativa	0.87	NP_849934; NP_001190651; NP_001031909; NP_174286; NP_565787; NP_191093; NP_191111; NP_187489; NP_568905	putative AMP-binding protein ; protein kinase family protein ; phospholipase/carboxylesterase family protein ; chlorophyll a-b binding protein 1 ; light-harvesting complex II chlorophyll a/b binding protein 1 ; PsbP-like protein 1 ; FKBP-like peptidyl-prolyl cis-trans isomerase family protein ; non-specific lipid-transfer protein 6 ; non-specific lipid-transfer protein 3	GE596099; GE583460; GE580178; GE577156; GE582989; GE585607; GE612452; GE609749; GE610905; GE612368; GE611826; GE605309; GE604497; GE612614; GE609519; GE606928; GE597695; GE597118; GE604586; GE609481; GE597336; GE612598; GE601910; GE592992; GE581071; GE600623; GE597561; GE596411	EL375093; EL375390; EL380874; EL384586; EL389989; EL391262; EL392110; EL392601; EL393431; EL396197; EL399048; EL400752; EL400979; EL401371; EL401861; EL403629; EL404418; EL404942; EL408493; EL409474; EL409498; EL410104; EL411175; EL411289; EL412291; EL510162; EL510444; EL510629; EL510915; EL510971; EL511002; EL511077
mtr-miR399c,mtr-miR399h,mtr-miR399i,ghr-miR399d,aly-miR399f,ath-miR399a	Medicago truncatula,Gossypium hirsutum,Arabidopsis lyrata,Arabidopsis thaliana	0.87	NP_564627; NP_001190200	Tubby-like F-box protein 7 ; Got1/Sft2-like vescicle transport protein	GE608049; GE595160; GE596594; GE612758; GE613256; GE610306; GE600306; GE598667; GE595738; GE612247; GE585927	EL377818; EL379112; EL382127; EL395427; EL403872; EL405799
mtr-miR1509	Medicago truncatula	0.87	NP_568720	glucose inhibited division protein B	GE613026; GE609894	EL406204
osa-miR159c	Oryza sativa	0.86	NP_194678; NP_565625; NP_180122	Xaa-Pro dipeptidase ; Uroporphyrinogen-III synthase ; putative phosphate/phosphoenolpyruvate translocator protein	GE584975; GE580465; GE579004; GE581680; GE578382; GE603478; GE580219; GE603948; GE584236; GE577582; GE580438; GE579820; GE581313; GE605916; GE581103; GE607180; GE609499; GE577312; GE583821; GE604958; GE581906; GE597622; GE583415; GE606683	EL372968; EL375529; EL375705; EL376646; EL376746; EL377572; EL378831; EL378967; EL382948; EL385106; EL386614; EL390876; EL390959; EL391278; EL391970; EL396301; EL397806; EL399757
ath-miR169g*	Arabidopsis thaliana	0.86	NP_566988; NP_191720; NP_177545; NP_173289; NP_173248	actin 3 ; glucose-6-phosphate 1-epimerase ; 60S ribosomal protein L6-3 ; 60S ribosomal protein L6-1 ; guanine nucleotide-binding protein subunit beta-like protein	GE610614; GE602036; GE592815; GE593011; GE586659; GE588911; GE599332; GE598250; GE596048; GE607431; GE604578; GE608663; GE612511; GE603969; GE613014	EL374577; EL374787; EL378219; EL385785; EL408669; EL410717
zma-miR166h,zma-miR166e,zma-miR166i,zma-miR166f,zma-miR166g,zma-miR166b,zma-miR166c,zma-miR166d,sbi-miR166d,sbi-miR166c,sbi-miR166b,sbi-miR166a,sbi-miR166h,sbi-miR166i,sbi-miR166j,csi-miR166c,tcc-miR166b	Zea mays,Sorghum bicolor,Citrus sinensis,Theobroma cacao	0.86	NP_563770; NP_190648; NP_193027; NP_001189587; NP_179997	NAD(P)-linked oxidoreductase-like protein ; esterase/lipase/thioesterase family protein ; carboxypeptidase C ; leucine aminopeptidase 1	GE612644; GE603931; GE602306; GE602266; GE611649; GE608135; GE584005; GE580168; GE604103; GE608375; GE603633; GE611077; GE598477; GE588589; GE611439; GE608898	EL388806; EL396175; EL398169; EL405901; EL408015; EL408361
osa-miR528,zma-miR528a,zma-miR528b,sbi-miR528,bdi-miR528,ssp-miR528	Oryza sativa,Zea mays,Sorghum bicolor,Brachypodium distachyon,Saccharum ssp	0.86	NP_001078140; NP_188633	omega-6 fatty acid desaturase, endoplasmic reticulum ; uncharacterized protein	GE610092; GE604494; GE605013; GE607159	EL372893; EL389370; EL389538; EL399249; EL510158; EL510461; EL510472; EL510567; EL510570; EL510589; EL510622; EL510662; EL510721
osa-miR1433	Oryza sativa	0.86	NP_194867; NP_001185126; NP_568014; NP_176940	uncharacterized aarF domain-containing protein kinase ; Transcription elongation factor (TFIIS) family protein ; methionine aminopeptidase 1D ; photosystem II protein psbY-2	GE597294; GE603885; GE601433; GE585184; GE607139; GE593828; GE586328	EL372645; EL379612; EL382456; EL385227; EL393964; EL401563
ptc-miR473a	Populus trichocarpa	0.85	NP_198370; NP_173744; NP_198619; NP_172755; NP_196259; NP_563747; NP_001030690; NP_001190832; NP_173930	putative clathrin assembly protein ; MATE efflux family protein ; mate efflux domain-containing protein ; root hair specific 2 ; molecular chaperone HscB ; selenoprotein-like protein ; uncharacterized protein ; magnesium-protoporphyrin IX methyltransferase ; coiled-coil domain-containing protein 130	GE580077; GE580434; GE602877; GE612564; GE607259; GE609408; GE610955; GE608875; GE612536; GE594611; GE599393; GE581297; GE602756; GE604892; GE607846; GE606513; GE612705; GE610193	EL373678; EL374326; EL382165; EL383577; EL383875; EL386404; EL387366; EL387785; EL392257; EL395420; EL401677; EL402412; EL402881; EL405970; EL407770; EL407799; EL407994; EL410474
ath-miR845a	Arabidopsis thaliana	0.85	NP_849807; NP_175525; NP_001031299; NP_563997; NP_171668; NP_177693	aldehyde dehydrogenase 7B4 ; Nse4, component of Smc5/6 DNA repair complex ; V-type proton ATPase catalytic subunit A ; Surfeit locus protein 5 subunit 22 of Mediator complex ; aquaporin PIP1-3 ; V-type proton ATPase proteolipid subunit c4	GE579534; GE578902; GE604221; GE585263; GE583734; GE590127; GE598623; GE600686; GE600292; GE591015; GE601610; GE596523; GE595286; GE596524; GE597958; GE601385; GE587704	EL374804; EL377481; EL377842; EL380501; EL381343; EL384672; EL384816; EL384983; EL386077; EL389596; EL390956; EL391900; EL393720; EL393883; EL393916; EL394164; EL395011; EL395778; EL397950; EL402391; EL402908; EL403089; EL404546; EL404742; EL405509; EL409144; EL510471
osa-miR1861h,osa-miR1861j	Oryza sativa	0.85	NP_001030758	ubiquinone biosynthesis monooxygenase Coq6	GE582477	EL373723; EL375057; EL379664; EL382752; EL383835; EL387836; EL389678; EL390126; EL390831; EL395758; EL396989
vvi-miR3628	Vitis vinifera	0.85	NP_189041; NP_849887	chaperonin CPN60 ; ADP-glucose pyrophosphorylase-like protein	GE584347; GE580200; GE584780	EL376398; EL377913; EL379099; EL379271; EL382124; EL382958; EL384780; EL386138; EL388658; EL390452; EL390920; EL395830
mtr-miR2591	Medicago truncatula	0.85	NP_001189955	dual specificity protein phosphatase 1	GE604367	EL372914; EL373437; EL389313; EL394578; EL396609
aly-miR167c,ath-miR167c	Arabidopsis lyrata,Arabidopsis thaliana	0.85	NP_187696; NP_194439; NP_175032; NP_567984; NP_567466; NP_194499; NP_200165; NP_171987; NP_974925	Hydroxyacylglutathione hydrolase cytoplasmic ; 60S ribosomal protein L14-2 ; fructose-1,6-bisphosphatase, cytosolic ; uncharacterized protein ; BI1-like protein ; vacuolar protein sorting-associated protein 26 ; vacuolar protein sorting 26A ; transcription initiation factor TFIID subunit D5 ; L-iditol 2-dehydrogenase	GE603101; GE604468; GE604692; GE588148; GE597493; GE601199; GE599543; GE610158; GE612264; GE612693; GE606104; GE607578; GE603834; GE608477; GE610223; GE610666; GE611444; GE612963; GE602870; GE612353; GE611551; GE608101; GE578437; GE582108; GE579196; GE582331; GE599156	EL378149; EL378930; EL379712; EL379754; EL380686; EL387707; EL389868; EL390553; EL391557; EL392388; EL392543; EL393815; EL394206; EL397402; EL397747; EL399788; EL400989; EL401639; EL402455; EL403747; EL403836; EL404621; EL404720; EL406499; EL406794; EL407323; EL407967; EL410580
mtr-miR2595	Medicago truncatula	0.85	NP_566139	protein like SEX4 1	GE591117	EL409015
csi-miR482a	Citrus sinensis	0.85	NP_564091	gamma carbonic anhydrase 1	GE596267; GE608968; GE611057; GE603538; GE607000; GE602228; GE611757	EL391863; EL397606; EL397872; EL402728; EL408128; EL411529
osa-miR444f,ssp-miR444a,ssp-miR444b	Oryza sativa,Saccharum ssp	0.85	NP_849934; NP_001190651; NP_001031909; NP_174286; NP_565787; NP_191093; NP_187489; NP_568905	putative AMP-binding protein ; protein kinase family protein ; phospholipase/carboxylesterase family protein ; chlorophyll a-b binding protein 1 ; light-harvesting complex II chlorophyll a/b binding protein 1 ; PsbP-like protein 1 ; non-specific lipid-transfer protein 6 ; non-specific lipid-transfer protein 3	GE596099; GE583460; GE580178; GE577156; GE582989; GE585607; GE612452; GE609749; GE610905; GE612368; GE611826; GE605309; GE604497; GE612614; GE609519; GE594957; GE606928; GE597695; GE597118; GE604586; GE609481; GE600623; GE597561; GE596411	EL375093; EL375390; EL380874; EL384586; EL389989; EL391262; EL392110; EL392601; EL393431; EL396197; EL399048; EL400752; EL400979; EL401371; EL401861; EL404418; EL404942; EL408493; EL409474; EL410104; EL411289; EL510162; EL510444; EL510629; EL510915; EL510971; EL511002; EL511077
vvi-miR399f	Vitis vinifera	0.85	NP_188686; NP_564627	purple acid phosphatase 18 ; Tubby-like F-box protein 7	GE611246; GE602558; GE608049	EL373520; EL376227; EL377342; EL377818; EL379112; EL379867; EL382127; EL384315; EL392703; EL392971; EL393048; EL393736; EL395006; EL395427; EL395677; EL395916; EL396426; EL403872
osa-miR390,ptc-miR390a,ptc-miR390b,ptc-miR390c,ptc-miR390d,ppt-miR390a,ppt-miR390b,mtr-miR390,ghr-miR390a,ghr-miR390b,ghr-miR390c,bna-miR390a,bna-miR390b,bna-miR390c,vvi-miR390,gma-miR390a-5p,sbi-miR390,zma-miR390a,zma-miR390b,csi-miR390,rco-miR390a,rco-miR390b,aly-miR390a,aly-miR390b,tcc-miR390a,tcc-miR390b,bdi-miR390,bdi-miR390b,ath-miR390a,ath-miR390b	Oryza sativa,Populus trichocarpa,Physcomitrella patens,Medicago truncatula,Gossypium hirsutum,Brassica napus,Vitis vinifera,Glycine max,Sorghum bicolor,Zea mays,Citrus sinensis,Ricinus communis,Arabidopsis lyrata,Theobroma cacao,Brachypodium distachyon,Arabidopsis thaliana	0.84	NP_564504; NP_196180; NP_565864	putative protein phosphatase 2C 12 ; alfin-like 1 protein ; protein sodium-and lithium-tolerant 1	GE580248; GE604744; GE579239; GE604321; GE602878; GE580767; GE607275; GE578639	EL385383; EL387930; EL388745; EL390025; EL393804; EL400823; EL404911
osa-miR815a,osa-miR815b,osa-miR815c	Oryza sativa	0.84	NP_176198; NP_566459; NP_173161; NP_565401; NP_197608	pyruvate dehydrogenase complex E1 alpha subunit ; constitutive photomorphogenesis protein 10 ; glutathione S-transferase TAU 25 ; F-box protein SKIP23 ; leucine-rich repeat-containing protein	GE612818; GE594514; GE597342; GE589435; GE604160; GE591522; GE601450; GE592168; GE593434; GE588427; GE608359; GE586196; GE585373; GE585938; GE587631; GE584352	EL376644; EL378897; EL385632; EL389268; EL389994; EL391909; EL392369; EL392574; EL393605; EL394255; EL394417; EL396185; EL398582; EL398606; EL399568; EL401787; EL401958; EL403765; EL407425; EL408511; EL409397; EL410601; EL411226; EL510438; EL510473
osa-miR166m,csi-miR166d	Oryza sativa,Citrus sinensis	0.84	NP_563770; NP_190648; NP_193027	NAD(P)-linked oxidoreductase-like protein ; esterase/lipase/thioesterase family protein ; carboxypeptidase C	GE612644; GE603931; GE602306; GE602266; GE611649; GE608135; GE584005; GE580168; GE604103; GE608375; GE603633; GE611077; GE598477; GE588589	EL388806; EL396175; EL398169; EL405901; EL408015
vvi-miR167c	Vitis vinifera	0.84	NP_187696; NP_973590; NP_567984	Hydroxyacylglutathione hydrolase cytoplasmic ; AT hook motif DNA-binding family protein ; uncharacterized protein	GE603101; GE604468; GE604692; GE604082; GE606104; GE607578; GE603834; GE608477; GE610223; GE611444	EL378149; EL378787; EL379754; EL389868; EL391557; EL401639; EL403836; EL407967; EL410580
vvi-miR399d	Vitis vinifera	0.84	NP_850440; NP_564627; NP_173153	cytochrome P450 76C1 ; Tubby-like F-box protein 7 ; SOUL heme-binding protein	GE584618; GE608049; GE592391; GE601621; GE591272; GE593392	EL374530; EL374619; EL376627; EL377818; EL379112; EL381713; EL382127; EL385172; EL386760; EL387627; EL395427; EL396177; EL399429; EL400541; EL403872; EL403873; EL406169; EL406600
osa-miR1865-5p	Oryza sativa	0.84	NP_197895	cytochrome P450 71B12	GE607551; GE608193; GE581187; GE585573; GE585374	EL377970; EL387212; EL389214; EL395529
ath-miR832-5p	Arabidopsis thaliana	0.84	NP_191966; NP_196908; NP_001154455; NP_566267; NP_197426; NP_850408; NP_177862; NP_171963	malate dehydrogenase (decarboxylating) ; phosphate transporter 3;1 ; U-box domain-containing protein 7 ; glycoprotein membrane precursor GPI-anchored protein ; GPI-anchored glycoprotein membrane precursor ; Late embryogenesis abundant protein, group 2 ; amino acid permease 3 ; potassium channel beta subunit 1	GE582386; GE603215; GE610736; GE612314; GE579638; GE586465; GE600242; GE606031; GE586485; GE601163; GE587896; GE592137; GE607162; GE612482; GE603400; GE608595; GE609683; GE606163; GE613195; GE605359; GE606398; GE594722; GE608584	EL372956; EL375578; EL388292; EL390317; EL390320; EL391569; EL391654; EL395861; EL396278; EL402527; EL403893; EL404295; EL404979; EL405480; EL406273; EL409179; EL410956; EL412380; EL510468
osa-miR1870-3p	Oryza sativa	0.84	NP_001190733	cysteine synthase	GE613161; GE606592	EL383725; EL384625; EL385925; EL401541; EL404227; EL404251; EL405288; EL409188
osa-miR2096-3p	Oryza sativa	0.83	NP_564172; NP_195729	C3HC4-type RING finger protein ; concanavalin A-like lectin	GE612103; GE612138	EL374581; EL399693; EL402674
vvi-miR395n	Vitis vinifera	0.83	NP_974939; NP_850070; NP_181277	uncharacterized protein ; tryptophanyl-tRNA synthetase ; mitochondrial import inner membrane translocase subunit Tim17	GE608280; GE606177; GE602535; GE606714; GE607003; GE604390; GE610813	EL372816; EL373736; EL379591; EL384297; EL388904; EL400155; EL401721
ahy-miR3517	Arachis hypogaea	0.83	NP_001078248; NP_200792; NP_564504	Ras-related protein ARA-3 ; Ras-related protein Rab-8A ; putative protein phosphatase 2C 12	GE602955; GE604378; GE613216; GE599157; GE592837; GE588675; GE580244; GE602550; GE606986; GE612912; GE608940; GE611571; GE608852; GE580248; GE604744; GE579239	EL372897; EL374838; EL376356; EL385383; EL387930; EL388745; EL390025; EL393804; EL395559; EL404311; EL407793
osa-miR2102-5p	Oryza sativa	0.83	NP_564484; NP_199253; NP_196389; NP_851214	Sphingomyelin synthetase family protein ; FAD-binding and BBE domain-containing protein ; xyloglucan 6-xylosyltransferase ; lactate/malate dehydrogenase family protein	GE605984; GE602871; GE581470; GE583447; GE581404; GE584376; GE579308; GE584680; GE582256; GE580810	EL377897; EL379162; EL379603; EL383398; EL384292; EL390433; EL391748; EL391782; EL392584; EL403071; EL403382
osa-miR395x	Oryza sativa	0.83	NP_566203; NP_563718; NP_172388; NP_187957	LUC7 related protein ; ubiquitin-associated (UBA)/TS-N domain-containing protein ; putative protein phosphatase 2C 5 ; uncharacterized protein	GE611610; GE577675; GE603307; GE577034; GE601938; GE605613; GE583679; GE594491; GE591546; GE585437; GE577249; GE587886; GE579707; GE584339; GE588949	EL373864; EL374745; EL376363; EL376957; EL378448; EL379416; EL380901; EL380915; EL381098; EL382017; EL383140; EL383264; EL384531; EL385125; EL385459; EL385683; EL386851; EL387372; EL390203; EL390300; EL390619; EL390810; EL392014; EL393215; EL393745; EL394271; EL395512; EL395790; EL397754; EL398441; EL402201; EL406343; EL408996
ptc-miR167f,ptc-miR167g,gma-miR167e,gma-miR167f,ahy-miR167-5p,csi-miR167b,tcc-miR167c	Populus trichocarpa,Glycine max,Arachis hypogaea,Citrus sinensis,Theobroma cacao	0.83	NP_001077729; NP_187696; NP_973590; NP_567984; NP_974925	Peptidase C15, pyroglutamyl peptidase I-like protein ; Hydroxyacylglutathione hydrolase cytoplasmic ; AT hook motif DNA-binding family protein ; uncharacterized protein ; L-iditol 2-dehydrogenase	GE597530; GE600517; GE602713; GE588800; GE603101; GE604468; GE604692; GE604082; GE606104; GE607578; GE603834; GE608477; GE610223; GE611444; GE599156	EL376626; EL378149; EL378661; EL378787; EL379754; EL388932; EL389868; EL391475; EL391557; EL400497; EL401639; EL402759; EL403029; EL403836; EL405815; EL407323; EL407967; EL409770; EL410580
osa-miR1847.1	Oryza sativa	0.83	NP_176198; NP_001031476; NP_177004; NP_849588; NP_001077769; NP_192230; NP_001077672	pyruvate dehydrogenase complex E1 alpha subunit ; protein transport protein SEC61 subunit alpha ; chaperone protein dnaJ 15 ; cryptochrome 2 ; TIR-NBS-LRR class disease resistance protein ; xyloglucan endotransglucosylase/hydrolase protein 9 ; polypyrimidine tract-binding protein 3	GE612818; GE585491; GE577244; GE579831; GE578304; GE577847; GE578388; GE582728; GE583283; GE584953; GE577629; GE583586; GE609030; GE580668; GE584820; GE613242; GE599890; GE611932	EL374935; EL376017; EL376644; EL378897; EL381710; EL383719; EL384865; EL385623; EL385632; EL386790; EL387614; EL387896; EL388445; EL389268; EL391353; EL391909; EL392199; EL392250; EL392369; EL392668; EL393605; EL394250; EL394255; EL394417; EL396185; EL396242; EL396848; EL396901; EL398235; EL398606; EL399418; EL400764
sly-miR171d,csi-miR171a	Solanum lycopersicum,Citrus sinensis	0.83	NP_568930; NP_176461; NP_181684; NP_564098; NP_177693; NP_192427	protein COBRA ; putative stress-inducible protein ; S-formylglutathione hydrolase ; ATPase, F0/V0 complex, subunit C protein ; V-type proton ATPase proteolipid subunit c4 ; oxygen-evolving enhancer protein 3-2	GE580290; GE583383; GE581938; GE580458; GE577787; GE602022; GE604291; GE600683; GE608395; GE586479; GE612831; GE594144; GE590889; GE608342; GE598431; GE599824; GE587668; GE592078; GE596523; GE594854; GE588264; GE599055; GE587943; GE587704; GE595286; GE596524; GE597958; GE601385	EL378764; EL379636; EL379806; EL379889; EL381704; EL381873; EL382428; EL385635; EL386200; EL387515; EL387536; EL388441; EL389607; EL389975; EL390537; EL391559; EL394672; EL396794; EL397855; EL398951; EL398959; EL400822; EL401482; EL402681; EL404742; EL405816; EL407196; EL407496; EL408619; EL408679; EL410574; EL510095; EL510110
osa-miR812n-3p	Oryza sativa	0.82	NP_001185291	autophagy-related protein 8c	GE595436; GE590805	EL381954; EL404595; EL412056
ptc-miR1448	Populus trichocarpa	0.82	NP_567873; NP_850768; NP_177658; NP_973788; NP_197085; NP_177775; NP_201341; NP_974230; NP_196811	myosin heavy chain-related protein ; translocase of chloroplast 34 ; sugar transporter ERD6-like 6 ; PDI-like 5-1 ; N2,N2-dimethylguanosine tRNA methyltransferase ; hydroxy methylglutaryl CoA reductase 1 ; mate efflux domain-containing protein ; putative protein phosphatase 2C 34 ; MSF1-like protein	GE582603; GE583155; GE605155; GE608277; GE578329; GE582943; GE582749; GE582782; GE600325; GE595992; GE600097; GE600753; GE607915; GE586646; GE589982; GE597064; GE585307; GE578827; GE607450; GE603346; GE579773; GE582886; GE612854; GE591682	EL373327; EL373589; EL373811; EL373983; EL374574; EL376419; EL377402; EL377423; EL377667; EL380535; EL381251; EL383340; EL383704; EL383718; EL384099; EL385407; EL386267; EL387891; EL388600; EL389422; EL390500; EL391468; EL393272; EL395464; EL395799; EL397655; EL398031; EL400584; EL403520; EL403717; EL405051; EL410352; EL412251
aly-miR833-3p,ath-miR833-3p	Arabidopsis lyrata,Arabidopsis thaliana	0.82	NP_849565; NP_001190406	monosaccharide-sensing protein 2 ; protein agamous-like 26	GE604411; GE586584; GE600720	EL389971; EL404991
ptc-miR399d,ptc-miR399e	Populus trichocarpa	0.82	NP_176419; NP_172655	phytepsin ; aspartic proteinase A1	GE581705; GE611116	EL383927; EL384360; EL391140; EL396977; EL402702; EL407380
csi-miR3948	Citrus sinensis	0.82	NP_190414	zinc finger CCCH domain-containing protein 43	GE592898; GE601958; GE613117; GE602768	EL388951
ptc-miR171a,ptc-miR171b,mtr-miR171f,bna-miR171a,bna-miR171b,bna-miR171c,bna-miR171d,bna-miR171e,sly-miR171b,bra-miR171a,bra-miR171b,bra-miR171c,bra-miR171d,bol-miR171a,rco-miR171a,rco-miR171b,aly-miR171b,aly-miR171c,tae-miR171b,ath-miR171b,ath-miR171c	Populus trichocarpa,Medicago truncatula,Brassica napus,Solanum lycopersicum,Brassica rapa,Brassica oleracea,Ricinus communis,Arabidopsis lyrata,Triticum aestivum,Arabidopsis thaliana	0.82	NP_850542; NP_195242; NP_172750	Phosphoglycerate mutase, 2,3-bisphosphoglycerate-independent ; O-methyltransferase family 2 protein ; glyceraldehyde-3-phosphate dehydrogenase (NADP+) (phosphorylating)	GE580978; GE577533; GE579175; GE609600; GE609805; GE606039; GE609039; GE604531	EL375445; EL375483; EL375958; EL379094; EL382642; EL383874; EL384185; EL384616; EL388083; EL390729; EL395251; EL396336; EL397312; EL403795; EL405184
ath-miR3440b-5p	Arabidopsis thaliana	0.82	NP_172813; NP_200810; NP_566387; NP_173080; NP_565186; NP_568079; NP_188637; NP_973932; NP_180571; NP_849395; NP_191623; NP_565024; NP_181259; NP_567120	ethanolaminephosphotransferase ; laccase 17 ; GDSL esterase/lipase CPRD49 ; glyceraldehyde 3-phosphate dehydrogenase ; gamma-glutamyl hydrolase 2 ; uncharacterized protein ; protein arginine N-methyltransferase 6 ; GDSL esterase/lipase ; pentatricopeptide repeat-containing protein ; autophagy-related protein 8f ; autophagy-related protein 8g ; ribonucleoprotein ; arginine/serine-rich-splicing fac…	GE601870; GE581549; GE583754; GE610252; GE590149; GE608837; GE582752; GE577116; GE580957; GE612451; GE579104; GE602245; GE607155; GE611046; GE577015; GE584130; GE585509; GE578229; GE602411; GE581506; GE588106; GE584386; GE589215; GE589206; GE588498; GE601566; GE601035; GE592194; GE596079; GE596871; GE593826; GE591911; GE587454; GE591347; GE596635; GE597114; GE586192; GE604231; GE603693; GE612569;…	EL373542; EL374097; EL375935; EL376042; EL377541; EL377694; EL378010; EL379406; EL380114; EL380536; EL381762; EL382924; EL383777; EL383821; EL385835; EL385984; EL387848; EL390410; EL395803; EL396097; EL397435; EL398065; EL399151; EL399372; EL400582; EL400941; EL402123; EL402161; EL402705; EL403131; EL403999; EL404202; EL404848; EL404856; EL404946; EL407144; EL408672; EL409141; EL409451; EL409467;…
ahy-miR3514-5p	Arachis hypogaea	0.81	NP_199088	glucose-6-phosphate isomerase	GE585124; GE581371; GE585030; GE583881; GE584997; GE578369; GE584708; GE585352	EL373243; EL375770; EL377905; EL378144; EL378940; EL384214; EL389389; EL392215; EL397558; EL397975
mtr-miR399j	Medicago truncatula	0.81	NP_176419; NP_172655	phytepsin ; aspartic proteinase A1	GE581705; GE611116	EL383927; EL384360; EL391140; EL396977; EL402702; EL407380
mtr-miR2613	Medicago truncatula	0.81	NP_193883; NP_187151; NP_001185194; NP_171963	transducin/WD40 domain-containing protein ; Transport protein particle (TRAPP) component ; zinc finger A20 and AN1 domain-containing stress-associated protein 2 ; potassium channel beta subunit 1	GE611230; GE593138; GE595235; GE590882; GE595032; GE599712; GE589815; GE586449; GE600776; GE605593; GE601130; GE605610; GE598155; GE608584	EL373186; EL387887; EL396136; EL398419; EL399322; EL400089; EL400617; EL402867; EL403972; EL404299; EL404449; EL404713; EL409179; EL410822; EL412380; EL510804
ath-miR841b	Arabidopsis thaliana	0.81	NP_850185; NP_175683	N2227-like domain-containing protein ; histone H2A protein 9	GE582187; GE577840; GE589774; GE596617; GE590034; GE588849	EL374371; EL378124; EL381426; EL381687; EL389207; EL393716; EL397468; EL398052; EL400597
osa-miR167d,osa-miR167e,osa-miR167f,osa-miR167g,osa-miR167h,osa-miR167i,osa-miR167j,sbi-miR167d,sbi-miR167f,sbi-miR167g,sbi-miR167e,sbi-miR167c,sof-miR167a,sof-miR167b,zma-miR167e,zma-miR167f,zma-miR167g,zma-miR167h,zma-miR167i,ptc-miR167e,vvi-miR167a,gma-miR167c,lja-miR167,sbi-miR167h,zma-miR167j,gso-miR167a,csi-miR167c,csi-miR167a,ssp-miR167b	Oryza sativa,Sorghum bicolor,Saccharum officinarum,Zea mays,Populus trichocarpa,Vitis vinifera,Glycine max,Lotus japonicus,Glycine soja,Citrus sinensis,Saccharum ssp	0.81	NP_187696; NP_973590; NP_567984	Hydroxyacylglutathione hydrolase cytoplasmic ; AT hook motif DNA-binding family protein ; uncharacterized protein	GE603101; GE604468; GE604692; GE604082; GE606104; GE607578; GE603834; GE608477; GE610223; GE611444	EL378149; EL378787; EL379754; EL389868; EL391557; EL401639; EL403836; EL407967; EL410580
osa-miR2118l	Oryza sativa	0.81	NP_193160; NP_850768; NP_173744; NP_189291; NP_198619; NP_973693; NP_172755	CBS and DUF21 domain-containing protein ; translocase of chloroplast 34 ; MATE efflux family protein ; mate efflux domain-containing protein ; D-isomer specific 2-hydroxyacid dehydrogenase-like protein ; root hair specific 2	GE583277; GE605155; GE608277; GE604167; GE577644; GE602877; GE612564; GE612908; GE608515; GE607259	EL373174; EL373589; EL374326; EL375054; EL377088; EL382165; EL383577; EL383718; EL387145; EL387366; EL387785; EL391797; EL393813; EL400133; EL400584; EL410352; EL412251
vvi-miR169t	Vitis vinifera	0.8	NP_566376; NP_974330	NAC domain containing protein 53 ; protein TIFY 6B	GE578354; GE583664; GE583702; GE599015; GE605574	EL394474; EL398851; EL399635; EL400268; EL401399; EL405948; EL410907
vvi-miR3632*	Vitis vinifera	0.8	NP_175158; NP_199093	proteasome subunit alpha type-1-B ; proteasome subunit alpha type-1-A	GE606932; GE602083; GE600335; GE605383; GE602727	EL393126; EL404998; EL407295; EL510566
ptc-miR166p	Populus trichocarpa	0.8	NP_563770; NP_190648	NAD(P)-linked oxidoreductase-like protein ; esterase/lipase/thioesterase family protein	GE612644; GE603931; GE602306; GE602266; GE611649; GE608135; GE584005; GE580168; GE604103; GE608375; GE603633; GE611077	EL388806; EL396175; EL398169; EL405901
ahy-miR156a	Arachis hypogaea	0.8	NP_176768; NP_196685; NP_001077494	isocitrate dehydrogenase ; transducin/WD40 domain-containing protein ; Superoxide dismutase [Cu-Zn]	GE581818; GE581151; GE585699	EL374725; EL377757; EL380237; EL384765; EL394606; EL408048; EL410611; EL510881
mtr-miR169p	Medicago truncatula	0.8	NP_001189972; NP_200307; NP_195752; NP_201080	S-adenosylmethionine decarboxylase ; pyruvate decarboxylase-2 ; pyruvate decarboxylase ; Hypersensitive-induced response protein 1	GE584876; GE577437; GE607552; GE582082; GE581709; GE583670; GE581985; GE581659; GE606032	EL382510; EL385766; EL386132; EL387599; EL388538; EL394913; EL395533
osa-miR444b.2,osa-miR444c.2,ssp-miR444c	Oryza sativa,Saccharum ssp	0.8	NP_198892; NP_174086; NP_849934; NP_001190651; NP_001031483; NP_566815; NP_174286; NP_565787; NP_565671	glucose-6-phosphate dehydrogenase 6 ; splicing factor U2af small subunit A ; putative AMP-binding protein ; protein kinase family protein ; geranyl diphosphate synthase 1 ; plant UBX domain-containing protein 1 ; chlorophyll a-b binding protein 1 ; light-harvesting complex II chlorophyll a/b binding protein 1 ; uncharacterized protein	GE604772; GE592140; GE582118; GE577955; GE581430; GE585232; GE611066; GE612425; GE596099; GE583460; GE580178; GE577156; GE582989; GE585607; GE607147; GE594304; GE599009; GE597695; GE597118; GE592158; GE592587	EL372904; EL373090; EL375093; EL375390; EL380702; EL380874; EL381974; EL383010; EL384586; EL389989; EL390797; EL392110; EL393431; EL396197; EL398489; EL399048; EL401940; EL401978; EL402291; EL404751; EL405548; EL405624; EL405642; EL409220; EL409474; EL411882
osa-miR1857-5p	Oryza sativa	0.8	NP_001185182; NP_181192; NP_177593; NP_567536; NP_179863; NP_001119199; NP_564082	ARP protein ; bifunctional enolase 2/transcriptional activator ; uncharacterized protein ; RNA recognition motif-containing protein ; malate dehydrogenase ; Nucleotide-diphospho-sugar transferase family protein	GE579552; GE582290; GE583020; GE577205; GE607020; GE577368; GE577396; GE607711; GE606771; GE610622; GE607112; GE606181; GE607707; GE608887	EL372797; EL372896; EL374117; EL376500; EL379799; EL380841; EL381930; EL385429; EL387563; EL389063; EL390912; EL392515; EL394191; EL394857; EL398939; EL399925; EL401591; EL402418; EL407618; EL408306; EL410518; EL411116
mtr-miR2118	Medicago truncatula	0.8	NP_196322; NP_850768; NP_001185090	nodulin MtN21 /EamA-like transporter family protein ; translocase of chloroplast 34 ; UDP-3-O-acyl N-acetylglycosamine deacetylase family protein	GE578415; GE584892; GE585644; GE605155; GE608277; GE608060	EL373408; EL373589; EL375085; EL375367; EL377513; EL381527; EL381798; EL383503; EL383718; EL383831; EL387196; EL390427; EL390945; EL398204; EL399259; EL400230; EL400584; EL410352; EL412251
vvi-miR396b	Vitis vinifera	0.8	NP_564497; NP_564720; NP_563841; NP_974915; NP_850256	cysteine proteinase RD21a ; uncharacterized protein ; xylulose kinase-2 ; BEL1-like homeodomain 1	GE612160; GE600933; GE588740; GE587912; GE587422; GE581839; GE610398	EL374065; EL384850; EL386671; EL386950; EL390469; EL392420; EL393087; EL403066; EL404302; EL510786
ath-miR773	Arabidopsis thaliana	0.8	NP_191142; NP_001031127; NP_566957; NP_974887; NP_196344; NP_565717; NP_198699; NP_850047; NP_564625; NP_564046; NP_176768; NP_567950	nucleotide-diphospho-sugar transferase-like protein ; tobamovirus multiplication 2A protein ; Splicing factor 4-like protein ; nodulin MtN21 /EamA-like transporter family protein ; E3 ubiquitin-protein ligase XBAT33 ; cysteinyl-tRNA synthetase ; Ribosomal protein L35 ; malate dehydrogenase 1 ; uncharacterized protein ; isocitrate dehydrogenase ; methylcrotonoyl-CoA carboxylase beta chain	GE603216; GE603531; GE602369; GE609073; GE579630; GE606159; GE578009; GE578095; GE579077; GE580337; GE596934; GE583253; GE607576; GE579184; GE577747; GE606894; GE579173; GE578765; GE582141; GE583282; GE584468; GE585689; GE590597; GE589838; GE598183; GE597709; GE586149; GE585809; GE600129; GE595897; GE586461; GE601150; GE609685; GE592622; GE595558; GE611394; GE609243; GE597278; GE596600; GE611767;…	EL374585; EL374786; EL375362; EL377132; EL377385; EL378048; EL378245; EL378469; EL379338; EL379733; EL380811; EL383167; EL384409; EL384731; EL387581; EL387747; EL390233; EL390687; EL394116; EL394689; EL394732; EL394743; EL396621; EL396702; EL397075; EL397171; EL397684; EL399011; EL400767; EL405010; EL405414; EL406670; EL406961; EL408292; EL408478; EL408573; EL409902; EL510500
osa-miR1860-5p	Oryza sativa	0.79	NP_189393; NP_849283; NP_850092; NP_001031427	protein kinase family protein ; protoporphyrinogen oxidase ; CBL-interacting serine/threonine-protein kinase 3	GE577004; GE579510; GE605657; GE605683	EL379377; EL379957; EL380064; EL381085; EL383606; EL388314; EL393406; EL394112; EL403162
ath-miR5020b	Arabidopsis thaliana	0.79	NP_181304; NP_974854	uncharacterized protein	GE589388; GE589217; GE592596; GE609993; GE597014	EL380376; EL397611; EL399932; EL405821; EL406249; EL407152; EL407944; EL408369; EL412290
mtr-miR1507	Medicago truncatula	0.79	NP_188996; NP_189194	esterase/lipase domain-containing protein ; Amidase family protein	GE579177; GE577189; GE583932	EL375100; EL377955; EL380046; EL383789; EL384584; EL398076; EL398303
bol-miR824,bra-miR824,bna-miR824,aly-miR824,ath-miR824	Brassica oleracea,Brassica rapa,Brassica napus,Arabidopsis lyrata,Arabidopsis thaliana	0.79	NP_179754; NP_564553; NP_563880; NP_001190393	protein RER1B ; PI-PLC X domain-containing protein ; translation initiation factor eIF-3 subunit 3 ; uncharacterized protein	GE588508; GE603322; GE601965; GE612678; GE604276; GE603570; GE603391	EL376530; EL389642; EL393644; EL402127; EL407283; EL407340; EL410590
osa-miR396f	Oryza sativa	0.79	NP_568970; NP_187210	nucleoside diphosphate kinase II ; 60S ribosomal protein L18-2	GE610104; GE597716; GE600525; GE609760; GE591165; GE612435; GE590840; GE586442; GE589273; GE592934; GE601537; GE600954	EL400840; EL408656; EL410470
ghr-miR399c	Gossypium hirsutum	0.79	NP_565178; NP_173160	glutathione S-transferase TAU 19 ; glutathione S-transferase TAU 24	GE587315; GE588347; GE605752; GE588452; GE601672; GE590891; GE586720; GE587475; GE593998; GE590334	EL379755; EL398993; EL399983; EL404833
ctr-miR171	Citrus trifoliata	0.79	NP_189209; NP_851120; NP_189952	myrcene/ocimene synthase 2 ; dynamin-related protein 1A ; vacuolar iron transporter-like protein	GE607622; GE578054; GE578660; GE602513; GE611621; GE590492; GE597196; GE599886; GE598595; GE601473; GE612300	EL396982; EL401170; EL401175; EL411974
ath-miR773b	Arabidopsis thaliana	0.79	NP_181529; NP_564625; NP_850537; NP_180028; NP_194664	HS1 PRO-1 2-like protein ; malate dehydrogenase 1 ; 3'-5'-exoribonuclease family protein ; H(+)-ATPase 5 ; profilin 2	GE602819; GE609685; GE592622; GE595558; GE611394; GE605784; GE578950; GE593238; GE589279; GE592546; GE592706; GE598021; GE600304; GE586592; GE588073	EL375786; EL378188; EL392249; EL397171; EL400767; EL401995; EL403169; EL408504; EL510976; EL511031; EL511040
osa-miR1871	Oryza sativa	0.78	NP_565213; NP_187845; NP_176878	syntaxin-52 ; Nascent polypeptide-associated complex subunit alpha-like protein 1 ; mannose-6-phosphate isomerase	GE606144; GE602798; GE603648; GE610689; GE598897; GE587531; GE589600; GE590791; GE602127	EL372762; EL373884; EL385465; EL403003; EL403614; EL404098; EL409850; EL412142
sly-miR1916	Solanum lycopersicum	0.78	NP_566593	uncharacterized protein	GE592978; GE599904; GE588709; GE592632; GE596078; GE591293	EL377762; EL409514; EL410266
osa-miR1861c	Oryza sativa	0.78	NP_196384	F-box protein	GE579504; GE582661	EL374756; EL386255; EL407939
osa-miR810a	Oryza sativa	0.78	NP_199892; NP_197755; NP_190443	nodulin MtN3-like protein ; MTN3-like protein	GE612110; GE606636; GE610968; GE603875; GE602274; GE598663; GE612741; GE603690	EL405747; EL405785; EL407344
mtr-miR166b	Medicago truncatula	0.78	NP_563770; NP_190648; NP_001189587; NP_179997	NAD(P)-linked oxidoreductase-like protein ; esterase/lipase/thioesterase family protein ; leucine aminopeptidase 1	GE612644; GE603931; GE602306; GE602266; GE611649; GE608135; GE584005; GE580168; GE604103; GE608375; GE603633; GE611077; GE611439; GE608898	EL388806; EL396175; EL398169; EL405901; EL408361
osa-miR156a,osa-miR156b,osa-miR156c,osa-miR156d,osa-miR156e,osa-miR156f,osa-miR156g,osa-miR156h,osa-miR156i,osa-miR156j,zma-miR156d,zma-miR156f,zma-miR156g,zma-miR156b,zma-miR156c,zma-miR156e,zma-miR156a,zma-miR156h,zma-miR156i,sbi-miR156a,sbi-miR156c,sbi-miR156b,sof-miR156,gma-miR156a,ptc-miR156a,ptc-miR156b,ptc-miR156c,ptc-miR156d,ptc-miR156e,ptc-miR156f,ppt-miR156a,mtr-miR156b,mtr-miR156c,mtr-…	Oryza sativa,Zea mays,Sorghum bicolor,Saccharum officinarum,Glycine max,Populus trichocarpa,Physcomitrella patens,Medicago truncatula,Gossypium hirsutum,Vitis vinifera,Citrus trifoliata,Arabidopsis lyrata,Citrus sinensis,Theobroma cacao,Brachypodium distachyon,Arabidopsis thaliana	0.78	NP_563632	palmitoyl-CoA hydrolase	GE585601	EL374137; EL378087; EL383518; EL384435; EL384612; EL386680; EL387012; EL387517; EL388491; EL394498
aly-miR398b,ath-miR398b,ath-miR398c	Arabidopsis lyrata,Arabidopsis thaliana	0.78	NP_001119311; NP_001031440; NP_179027; NP_563910; NP_001077494; NP_565666	uncharacterized protein ; protein kinase APK1B ; haloacid dehalogenase-like hydrolase domain-containing protein ; copper chaperone for SOD1 ; Superoxide dismutase [Cu-Zn]	GE578623; GE582722; GE590427; GE589103; GE602849; GE604522; GE603747; GE585699; GE592589; GE591540; GE599954; GE590949; GE587966; GE592094; GE599319	EL378418; EL378645; EL384106; EL390606; EL398770; EL402293; EL405402; EL406119; EL408419; EL409456; EL409648; EL410611; EL411695; EL412093; EL510881
ahy-miR3510	Arachis hypogaea	0.78	NP_850291; NP_974315; NP_188104; NP_566772	acetyl-coenzyme A carboxylase carboxyl transferase subunit alpha ; NHL domain-containing protein ; thioredoxin family protein	GE581348; GE580372; GE583009; GE611017; GE607064; GE597199; GE589134; GE600143	EL380020; EL382016; EL382494; EL384391; EL388249; EL393124; EL406197; EL406339; EL406359
ath-miR863-3p	Arabidopsis thaliana	0.78	NP_001031895	phytoene synthase	GE610665	EL374143; EL378772; EL383677; EL393998
vvi-miR394a,vvi-miR394c	Vitis vinifera	0.78	NP_849388; NP_566391; NP_198409; NP_001031340; NP_565153; NP_568392	tubulin alpha-6 chain ; vacuolar protein sorting 55 domain-containing protein ; proteasome subunit alpha type-6-A ; proteasome subunit alpha type-6-B ; putative methyltransferase PMT10 ; uncharacterized protein	GE611947; GE592435; GE599401; GE599213; GE589888; GE603305; GE603040; GE606622; GE604351; GE593324	EL372739; EL374460; EL377799; EL380028; EL381257; EL396052; EL398757; EL400348; EL400490; EL403145; EL404465; EL404906; EL407680; EL409335; EL409903; EL411102; EL411565; EL412189
osa-miR1860-3p	Oryza sativa	0.77	NP_001119109; NP_001190902; NP_192137; NP_001190787; NP_192835; NP_200604; NP_567135; NP_974969	Rossmann-fold NAD(P)-binding domain-containing protein ; sucrose synthase 3 ; Diacylglycerol kinase family protein ; uncharacterized protein ; GTP-binding protein, HflX ; protein TRANSPORT INHIBITOR RESPONSE 1 ; E3 SUMO-protein ligase SIZ1	GE608042; GE605394; GE612592; GE581755; GE578478; GE582424; GE579287; GE578960; GE596578; GE596785; GE579681; GE580879; GE585144; GE583869; GE605883	EL375293; EL380161; EL384981; EL385931; EL386187; EL388708; EL388878; EL390906; EL393516; EL395964; EL397974; EL398008; EL510910
osa-miR2865	Oryza sativa	0.77	NP_564017	UPF0497 membrane protein	GE587610; GE594366; GE594869; GE587342; GE600762; GE589792	EL406700
mtr-miR2087	Medicago truncatula	0.77	NP_176758	glutathione S-transferase	GE587689; GE589008; GE588903; GE586082; GE590498; GE590339; GE592602; GE600969; GE600099; GE600647; GE599568	EL406999
osa-miR395c,zma-miR395c,sbi-miR395k,zma-miR395l,zma-miR395m	Oryza sativa,Zea mays,Sorghum bicolor	0.77	NP_565975; NP_566881; NP_565477; NP_181277	protein trichome birefringence-like 39 ; putative trans-2-enoyl-CoA reductase ; 26S proteasome regulatory subunit N1 ; mitochondrial import inner membrane translocase subunit Tim17	GE596802; GE595626; GE586845; GE587243; GE580590; GE612101; GE578825; GE582579; GE612826; GE605320; GE603043; GE606906; GE607003; GE604390; GE610813	EL380810; EL385422; EL388217; EL397582; EL397698; EL401721; EL412075
ptc-miR169y	Populus trichocarpa	0.77	NP_001190410; NP_200324	branched-chain-amino-acid aminotransferase-like protein 2 ; sulfurtransferase MOCS3	GE578810; GE580735; GE581699; GE582336; GE607919	EL376803; EL378159; EL378637; EL378808; EL379010; EL379021; EL381968; EL383512; EL383737; EL386210; EL387677; EL388631; EL389631; EL389635; EL391110; EL392380; EL392626; EL394634; EL394945; EL397913
osa-miR393,sbi-miR393,mtr-miR393,ptc-miR393a,ptc-miR393b,ptc-miR393c,ptc-miR393d,mtr-miR393b,bna-miR393,vvi-miR393b,gma-miR393,vvi-miR393a,sbi-miR393b,rco-miR393,tcc-miR393b,bdi-miR393a,bdi-miR393b	Oryza sativa,Sorghum bicolor,Medicago truncatula,Populus trichocarpa,Brassica napus,Vitis vinifera,Glycine max,Ricinus communis,Theobroma cacao,Brachypodium distachyon	0.77	NP_190487; NP_173118	root initiation defective 3 protein ; Ribosomal protein L20	GE608214; GE599196; GE590959; GE599222	EL374579; EL379568; EL402588
osa-miR396d,osa-miR396e,far-miR396,bdi-miR396a,bdi-miR396b,bdi-miR396f	Oryza sativa,Festuca arundinacea,Brachypodium distachyon	0.77	NP_199759; NP_849473	Ca2+-binding protein 1 ; FGGY family of carbohydrate kinase	GE589090; GE589773; GE590700; GE593188; GE596824; GE587196; GE600560; GE597880; GE590436; GE582649; GE584883; GE580670	EL383588; EL397943; EL405389
ptc-miR166n,ptc-miR166o,ptc-miR166q,pab-miR166b	Populus trichocarpa,Picea abies	0.77	NP_563770; NP_190648; NP_001189587; NP_179997	NAD(P)-linked oxidoreductase-like protein ; esterase/lipase/thioesterase family protein ; leucine aminopeptidase 1	GE612644; GE603931; GE602306; GE602266; GE611649; GE608135; GE584005; GE580168; GE604103; GE608375; GE603633; GE611077; GE611439; GE608898	EL388806; EL396175; EL398169; EL405901; EL408361
ptc-miR478e	Populus trichocarpa	0.77	NP_566671	translocation protein SEC62	GE603341; GE613035	EL373371; EL389840; EL396942; EL410094
ptc-miR396f	Populus trichocarpa	0.77	NP_564497; NP_564720; NP_563841; NP_974249; NP_568325; NP_566174; NP_201080	cysteine proteinase RD21a ; uncharacterized protein ; arogenate dehydratase 2 ; 14-3-3-like protein GF14 upsilon ; 14-3-3-like protein GF14 nu ; Hypersensitive-induced response protein 1	GE612160; GE600933; GE588740; GE587912; GE587422; GE603394; GE608018; GE605819; GE601807; GE612788; GE603597; GE611884; GE606204; GE604906; GE593934; GE598002	EL374065; EL384850; EL386950; EL390469; EL393087; EL396524; EL400557; EL403123; EL404368; EL404414; EL405634; EL406435; EL407949; EL408968; EL409110; EL411115; EL510338; EL510555; EL510786
ahy-miR156b-3p	Arachis hypogaea	0.76	NP_175525; NP_181304; NP_849822; NP_197622; NP_568325; NP_566174	Nse4, component of Smc5/6 DNA repair complex ; uncharacterized protein ; cationic amino acid transporter 2 ; bifunctional nitrilase/nitrile hydratase NIT4 ; 14-3-3-like protein GF14 upsilon ; 14-3-3-like protein GF14 nu	GE604221; GE589388; GE601749; GE589217; GE579743; GE604060; GE608018; GE605819; GE601807; GE612788; GE603597; GE611884	EL377842; EL380376; EL387201; EL391709; EL395174; EL397611; EL400557; EL400824; EL403123; EL404414; EL404546; EL405206; EL405634; EL405821; EL406249; EL406435; EL407944; EL407949; EL408968; EL411115; EL412290
osa-miR397a,ptc-miR397a,vvi-miR397a,sbi-miR397,bdi-miR397a,rco-miR397,aly-miR397a,aly-miR397b,csi-miR397,tcc-miR397,ath-miR397a	Oryza sativa,Populus trichocarpa,Vitis vinifera,Sorghum bicolor,Brachypodium distachyon,Ricinus communis,Arabidopsis lyrata,Citrus sinensis,Theobroma cacao,Arabidopsis thaliana	0.76	NP_001185417; NP_193391; NP_192640; NP_849807; NP_565027; NP_187533	sugar transport protein 14 ; putative protein phosphatase 2C 55 ; ascorbate peroxidase 4 ; aldehyde dehydrogenase 7B4 ; uncharacterized protein ; laccase 7	GE580425; GE588956; GE584693; GE584052; GE606096; GE604804; GE610771; GE603411; GE608000; GE602872; GE605350; GE583552; GE601936	EL373553; EL377257; EL381196; EL381336; EL382682; EL382715; EL383385; EL383944; EL384688; EL385040; EL386866; EL390777; EL391003; EL391537; EL391786; EL392336; EL394448; EL396652; EL396795; EL399777; EL399950; EL402246; EL402740; EL404025
csi-miR530b	Citrus sinensis	0.76	NP_181976; NP_568597; NP_171671; NP_178216; NP_195870; NP_566466; NP_568988; NP_851263; NP_001189638	beta glucosidase 17 ; Transmembrane amino acid transporter family protein ; signal peptide peptidase-like 4 ; myb-like HTH transcriptional regulator-like protein ; heat shock 70kDa protein 1/8 ; chaperonin CPN60-like 2 ; Aldolase-type TIM barrel family protein ; allergen-related protein	GE580039; GE578999; GE603016; GE580150; GE580663; GE577634; GE607746; GE611746; GE583084; GE581047; GE580915; GE584723; GE607527; GE603388; GE596581; GE589452; GE604135	EL373096; EL373478; EL373836; EL374352; EL375131; EL377365; EL378175; EL378676; EL380284; EL381103; EL383347; EL387376; EL389135; EL390984; EL391540; EL392056; EL392718; EL393133; EL393811; EL394296; EL394486; EL395241; EL395740; EL397164; EL399141; EL409771
vvi-miR2950	Vitis vinifera	0.76	NP_566916	protein defective in meristem silencing 3	GE582613	EL379989; EL389388; EL392591
osa-miR2118e,osa-miR2118r	Oryza sativa	0.76	NP_200959; NP_974230	NADPH2:quinone reductase ; putative protein phosphatase 2C 34	GE603888; GE609112; GE602928; GE605739; GE610130; GE612854	EL373065; EL386267; EL387891; EL398031
mtr-miR2587a,mtr-miR2587b,mtr-miR2587c,mtr-miR2587d,mtr-miR2587e,mtr-miR2587f	Medicago truncatula	0.76	NP_564150; NP_001030994	F-box protein 7 ; uncharacterized protein	GE606033; GE607371; GE579289; GE612022; GE612083; GE603752	EL377946; EL379241; EL389570; EL396514; EL408985
ptc-miR408,pta-miR408,vvi-miR408,aly-miR408,ahy-miR408-3p,csi-miR408,ath-miR408	Populus trichocarpa,Pinus taeda,Vitis vinifera,Arabidopsis lyrata,Arachis hypogaea,Citrus sinensis,Arabidopsis thaliana	0.75	NP_193677; NP_563880	putative Pectinacetylesterase ; translation initiation factor eIF-3 subunit 3	GE583034; GE605805; GE604276; GE603570	EL375004; EL375761; EL376072; EL377380; EL378319; EL381518; EL381664; EL382172; EL384489; EL387864; EL390265; EL390845; EL392267; EL393644; EL396697; EL409943
osa-miR2905	Oryza sativa	0.75	NP_197725	leucine-rich repeats (LRRs), ribonuclease inhibitor (RI)-like subfamily protein	GE609228; GE610014; GE603477; GE610683; GE612333	EL372859; EL373419; EL375153; EL375514; EL393940; EL405813
osa-miR169p	Oryza sativa	0.75	NP_973613	aspartyl protease-like protein	GE577765; GE585385	EL395824; EL399500
osa-miR398a,gma-miR398a,gma-miR398b,ptc-miR398a,mtr-miR398a,vvi-miR398a,bol-miR398a,aqc-miR398a,csi-miR398,rco-miR398a,gra-miR398,ghr-miR398,aly-miR398a,tcc-miR398b,ath-miR398a	Oryza sativa,Glycine max,Populus trichocarpa,Medicago truncatula,Vitis vinifera,Brassica oleracea,Aquilegia caerulea,Citrus sinensis,Ricinus communis,Gossypium raimondii,Gossypium hirsutum,Arabidopsis lyrata,Theobroma cacao,Arabidopsis thaliana	0.75	NP_001119311; NP_001031440; NP_172434; NP_179027; NP_563910; NP_001077494; NP_565666	uncharacterized protein ; protein kinase APK1B ; Ras-related protein RABA2a ; haloacid dehalogenase-like hydrolase domain-containing protein ; copper chaperone for SOD1 ; Superoxide dismutase [Cu-Zn]	GE578623; GE582722; GE595321; GE590427; GE589103; GE602849; GE604522; GE603747; GE585699; GE592589; GE591540; GE599954; GE590949; GE587966; GE592094; GE599319	EL378418; EL378645; EL380965; EL384106; EL390606; EL398770; EL399677; EL402293; EL403933; EL405402; EL406119; EL406676; EL408419; EL409456; EL409648; EL410611; EL411695; EL412093; EL510881
ath-miR163	Arabidopsis thaliana	0.75	NP_568121	RAB GTPase-C2A	GE609566	EL408604
ptc-miR399h	Populus trichocarpa	0.74	NP_180511	HSP20 family protein	GE595919	EL382659; EL402204; EL407645
vvi-miR171h	Vitis vinifera	0.74	NP_001190154; NP_568930; NP_001118458	polygalacturonase-like protein ; protein COBRA ; S-adenosylmethionine synthase 3	GE609775; GE580290; GE583383; GE581938; GE602022; GE608629; GE591670	EL376451; EL378764; EL379430; EL379806; EL381873; EL381920; EL382428; EL382685; EL382724; EL385635; EL386200; EL387515; EL387536; EL388441; EL388854; EL389975; EL390966; EL392929; EL394672; EL396794; EL397183; EL397643; EL397855; EL401335; EL410550; EL510095
mtr-miR2089	Medicago truncatula	0.74	NP_172027; NP_850640	ubiquitin-like modifier-activating enzyme 5 ; Peptidase family M48 family protein	GE585345; GE611400; GE605624	EL374215; EL378891; EL379105; EL379216; EL381676; EL383820; EL390062; EL390977; EL391498; EL394234; EL395123; EL396809; EL405636
osa-miR396c,sbi-miR396c,gma-miR396b,ptc-miR396c,ptc-miR396d,ptc-miR396e,mtr-miR396a,bna-miR396a,pta-miR396,gma-miR396c,aqc-miR396b,zma-miR396e,zma-miR396f,ccl-miR396,rco-miR396,aly-miR396b,tcc-miR396c,tcc-miR396e,bdi-miR396e,ath-miR396b	Oryza sativa,Sorghum bicolor,Glycine max,Populus trichocarpa,Medicago truncatula,Brassica napus,Pinus taeda,Aquilegia caerulea,Zea mays,Citrus clementine,Ricinus communis,Arabidopsis lyrata,Theobroma cacao,Brachypodium distachyon,Arabidopsis thaliana	0.74	NP_564497; NP_564720; NP_563841; NP_974915; NP_850256	cysteine proteinase RD21a ; uncharacterized protein ; xylulose kinase-2 ; BEL1-like homeodomain 1	GE612160; GE600933; GE588740; GE587912; GE587422; GE581839; GE610398	EL374065; EL384850; EL386671; EL386950; EL390469; EL392420; EL393087; EL403066; EL404302; EL510786
vvi-miR171f	Vitis vinifera	0.74	NP_177693; NP_564098	V-type proton ATPase proteolipid subunit c4 ; ATPase, F0/V0 complex, subunit C protein	GE587668; GE592078; GE596523; GE599055; GE587943; GE587704; GE595286; GE596524; GE597958; GE601385	EL398959; EL402681; EL404742; EL405816; EL407496; EL408619; EL510110
osa-miR2919	Oryza sativa	0.73	NP_567988; NP_179889; NP_196536; NP_001077729; NP_191096; NP_001031863; NP_567778; NP_564464; NP_568052; NP_189967; NP_567814; NP_001190860; NP_568106; NP_174118; NP_566481; NP_201041	NAD(P)H dehydrogenase (quinone)s ; casein kinase 2, alpha polypeptide ; MYST-like histone acetyltransferase 2 ; Peptidase C15, pyroglutamyl peptidase I-like protein ; enoyl reductase ; Protein kinase family protein ; SPFH/Band 7/PHB domain-containing membrane-associated protein ; haloacid dehalogenase-like hydrolase domain-containing protein ; cysteine proteinase RD19a ; calmodulin 7 ; photosyste…	GE601796; GE604498; GE609439; GE608380; GE607859; GE584885; GE588800; GE607490; GE583863; GE578007; GE606603; GE605646; GE606548; GE612690; GE602143; GE605933; GE603174; GE592255; GE596671; GE599387; GE597787; GE585774; GE600622; GE598630; GE591768; GE587205; GE597624; GE610305; GE586570; GE597751; GE598241; GE588225; GE593087; GE593069; GE593153; GE601556	EL373468; EL373545; EL374236; EL378661; EL378881; EL379261; EL379523; EL380179; EL380914; EL381444; EL383758; EL384412; EL385490; EL387120; EL389048; EL389256; EL389594; EL390167; EL391444; EL391843; EL393928; EL394993; EL395858; EL396983; EL397385; EL398910; EL400456; EL400497; EL400576; EL401544; EL402759; EL403029; EL403576; EL404239; EL404443; EL405815; EL406525; EL406591; EL406858; EL406878;…
ptc-miR171k	Populus trichocarpa	0.73	NP_568930; NP_176461; NP_186828; NP_192427	protein COBRA ; putative stress-inducible protein ; large subunit ribosomal protein L13 ; oxygen-evolving enhancer protein 3-2	GE580290; GE583383; GE581938; GE580458; GE577787; GE602022; GE606406; GE593579; GE594854; GE588264	EL378764; EL379636; EL379806; EL379889; EL381873; EL381920; EL382428; EL385635; EL386200; EL387515; EL387536; EL388441; EL389607; EL389975; EL390537; EL391559; EL392708; EL394672; EL396794; EL397855; EL401482; EL410574; EL510095
osa-miR2871a,osa-miR2871b	Oryza sativa	0.73	NP_567881; NP_174585	Lariat debranching enzyme ; MATE efflux family protein	GE606103; GE597138	EL384955; EL409036
vvi-miR3623*	Vitis vinifera	0.73	NP_974915	xylulose kinase-2	GE581839	EL386671; EL392420
osa-miR3979-5p	Oryza sativa	0.73	NP_567928; NP_193450; NP_173935; NP_177690; NP_196659	beta carbonic anhydrase 5 ; RAB GTPase homolog B1C ; cytochrome B561 domain-containing protein ; histone H3	GE607970; GE610897; GE584960; GE609878; GE612417; GE594235; GE596232; GE592035; GE596507; GE600316	EL373193; EL378608; EL389217; EL403050; EL403482; EL403672; EL403936; EL404390; EL405649; EL409260; EL510161; EL510701; EL510946
osa-miR167a,osa-miR167b,osa-miR167c,zma-miR167a,zma-miR167b,zma-miR167d,zma-miR167c,sbi-miR167a,sbi-miR167b,gma-miR167a,gma-miR167b,ptc-miR167a,ptc-miR167b,ptc-miR167c,ptc-miR167d,mtr-miR167,tae-miR167,bna-miR167c,vvi-miR167b,vvi-miR167d,vvi-miR167e,sly-miR167,gma-miR167d,bra-miR167a,bra-miR167b,bra-miR167c,bra-miR167d,sbi-miR167i,bdi-miR167a,rco-miR167a,rco-miR167b,ghr-miR167,aly-miR167a,aly-miR…	Oryza sativa,Zea mays,Sorghum bicolor,Glycine max,Populus trichocarpa,Medicago truncatula,Triticum aestivum,Brassica napus,Vitis vinifera,Solanum lycopersicum,Brassica rapa,Brachypodium distachyon,Ricinus communis,Gossypium hirsutum,Arabidopsis lyrata,Theobroma cacao,Arabidopsis thaliana	0.73	NP_187696; NP_973590; NP_567984; NP_974925	Hydroxyacylglutathione hydrolase cytoplasmic ; AT hook motif DNA-binding family protein ; uncharacterized protein ; L-iditol 2-dehydrogenase	GE603101; GE604468; GE604692; GE604082; GE606104; GE607578; GE603834; GE608477; GE610223; GE611444; GE599156	EL378149; EL378787; EL379712; EL379754; EL389868; EL391557; EL401639; EL403836; EL407323; EL407967; EL410580
osa-miR399h	Oryza sativa	0.73	NP_564627	Tubby-like F-box protein 7	GE608049	EL377818; EL379112; EL382127; EL395427; EL403872
ptc-miR399a,aly-miR399d,aly-miR399g,aly-miR399i,tcc-miR399h,hvu-miR399,ath-miR399d	Populus trichocarpa,Arabidopsis lyrata,Theobroma cacao,Hordeum vulgare,Arabidopsis thaliana	0.73	NP_564627	Tubby-like F-box protein 7	GE608049	EL377818; EL379112; EL382127; EL395427; EL403872
ptc-miR399j	Populus trichocarpa	0.73	NP_564627	Tubby-like F-box protein 7	GE608049	EL377818; EL379112; EL382127; EL395427; EL403872
mtr-miR395p	Medicago truncatula	0.73	NP_182039; NP_567101; NP_565477; NP_181277	VAP-like protein 12 ; vesicle associated protein ; 26S proteasome regulatory subunit N1 ; mitochondrial import inner membrane translocase subunit Tim17	GE602378; GE584526; GE603917; GE604493; GE578825; GE582579; GE607003; GE604390; GE610813	EL373190; EL377971; EL378689; EL388217; EL393591; EL401721; EL405376; EL407012; EL411726
ahy-miR156c,far-miR156b	Arachis hypogaea,Festuca arundinacea	0.73	NP_196685; NP_001077494	transducin/WD40 domain-containing protein ; Superoxide dismutase [Cu-Zn]	GE581151; GE585699	EL377757; EL380237; EL394606; EL408048; EL410611
ath-miR5029	Arabidopsis thaliana	0.72	NP_192817	UBX domain-containing protein	GE584475; GE581413; GE577647; GE583571	EL374490; EL379634; EL385548; EL385558; EL387590; EL391777; EL398886
vvi-miR447b	Vitis vinifera	0.72	NP_001031225; NP_566443; NP_567641	D111/G-patch domain-containing protein ; lipid-binding START domain-containing protein ; peroxidase 42	GE605965; GE603677; GE581036; GE602652; GE610361	EL373921; EL374635; EL378757; EL386493; EL394162; EL402768; EL409396; EL510290; EL510469
ptc-miR395a,aqc-miR395b,aqc-miR395a	Populus trichocarpa,Aquilegia caerulea	0.72	NP_568703; NP_187571; NP_001030662; NP_181277	uncharacterized protein ; myb family transcription factor ; mitochondrial import inner membrane translocase subunit Tim17	GE603868; GE602566; GE608239; GE607003; GE604390; GE610813	EL374536; EL378965; EL390699; EL401721; EL407492
ptc-miR171j	Populus trichocarpa	0.72	NP_568930; NP_192427	protein COBRA ; oxygen-evolving enhancer protein 3-2	GE580290; GE583383; GE581938; GE602022; GE594854; GE588264	EL378764; EL379806; EL381873; EL381920; EL382428; EL383586; EL385635; EL386200; EL387515; EL387536; EL388441; EL389975; EL394672; EL396794; EL397855; EL401482; EL410574; EL510095
osa-miR1859	Oryza sativa	0.72	NP_565908; NP_192919; NP_564098; NP_177693; NP_567785; NP_566001	ACT domain-containing protein ; Hydroxymethylglutaryl-CoA synthase ; ATPase, F0/V0 complex, subunit C protein ; V-type proton ATPase proteolipid subunit c4 ; rhodanese-like domain-containing protein ; uncharacterized protein	GE582571; GE582835; GE580824; GE583399; GE608496; GE590889; GE608342; GE598431; GE599824; GE597782; GE609731; GE589965; GE592547; GE590162	EL373297; EL378208; EL389522; EL390352; EL392426; EL393968; EL400023; EL402189; EL403089; EL405509; EL409333
ahy-miR398	Arachis hypogaea	0.71	NP_001119311; NP_001031440; NP_172434; NP_179027; NP_563910; NP_001077494; NP_565666	uncharacterized protein ; protein kinase APK1B ; Ras-related protein RABA2a ; haloacid dehalogenase-like hydrolase domain-containing protein ; copper chaperone for SOD1 ; Superoxide dismutase [Cu-Zn]	GE578623; GE582722; GE595321; GE590427; GE589103; GE602849; GE604522; GE603747; GE585699; GE592589; GE591540; GE599954; GE590949; GE587966; GE592094; GE599319	EL378418; EL378645; EL380965; EL384106; EL390606; EL398770; EL399677; EL402293; EL403933; EL405402; EL406119; EL406676; EL408419; EL409456; EL409648; EL410611; EL411695; EL412093; EL510881
vvi-miR396a,pab-miR396a	Vitis vinifera,Picea abies	0.71	NP_564497; NP_564720; NP_563841; NP_974915; NP_850256	cysteine proteinase RD21a ; uncharacterized protein ; xylulose kinase-2 ; BEL1-like homeodomain 1	GE612160; GE600933; GE588740; GE587912; GE587422; GE581839; GE610398	EL374065; EL384850; EL386671; EL386950; EL390469; EL392420; EL393087; EL403066; EL404302; EL510786
osa-miR812n-5p	Oryza sativa	0.7	NP_001078044	uncharacterized protein	GE602599	EL410853
osa-miR1863c	Oryza sativa	0.7	NP_001031899	uncharacterized protein	GE587412; GE594255; GE591073	EL400313
ath-miR3434*	Arabidopsis thaliana	0.7	NP_195235; NP_001031262; NP_566696; NP_567725	catalase 2 ; alanine-2-oxoglutarate aminotransferase 2 ; peroxin 22 ; ACD1-like protein	GE579828; GE579646; GE609349; GE603866; GE580777; GE601900; GE579751	EL378168; EL383659; EL383720; EL385245; EL385999; EL387404; EL392386; EL393707; EL393869; EL394757; EL396906; EL407104; EL510298
vvi-miR156h	Vitis vinifera	0.7	NP_176768; NP_196685; NP_001077494	isocitrate dehydrogenase ; transducin/WD40 domain-containing protein ; Superoxide dismutase [Cu-Zn]	GE581818; GE581151; GE585699	EL374725; EL377757; EL380237; EL384765; EL394606; EL408048; EL410611; EL510881
ath-miR5020a	Arabidopsis thaliana	0.7	NP_176862; NP_180715	alpha/beta-hydrolase domain-containing protein ; glutathione peroxidase	GE585313; GE586117; GE595244; GE598317; GE606227; GE592767	EL380705; EL511049
ptc-miR472a	Populus trichocarpa	0.7	NP_001190964	phenylalanyl-tRNA synthetase alpha chain	GE584279; GE585655; GE584933; GE578319	EL373445; EL383856
osa-miR1423	Oryza sativa	0.69	NP_564269; NP_177704; NP_850551	uncharacterized protein ; ER lumen protein retaining receptor family protein ; reticulon-like protein B8	GE602346; GE601773; GE604663; GE596726; GE600225; GE602574	EL385391; EL385736; EL396560; EL402088; EL403090; EL404583; EL405639
ptc-miR159e	Populus trichocarpa	0.69	NP_175423; NP_563971	tubulin alpha-2/alpha-4 chain ; methyl-CPG-binding domain 10	GE603779; GE602362; GE612785; GE611639; GE585298; GE585197	EL375733; EL375916; EL378018; EL389162; EL391360; EL397908
csi-miR3947-5p	Citrus sinensis	0.69	NP_201217; NP_566596	peroxidase 71 ; uncharacterized protein	GE606284; GE606068; GE607264; GE606757; GE601939	EL400710; EL404142; EL409228
vvi-miR447b*	Vitis vinifera	0.68	NP_174694; NP_191761; NP_974477; NP_200637	alpha/beta-hydrolase domain-containing protein ; germin-like protein subfamily 2 member 4 ; regulatory particle triple-A ATPase 3	GE580782; GE579696; GE596286; GE596201; GE592136; GE594370; GE591432; GE590297; GE597670; GE587792	EL381290; EL390556; EL393053; EL394854; EL401483; EL403549; EL403702; EL405810; EL409568
osa-miR3982-5p	Oryza sativa	0.68	NP_001031697; NP_172228; NP_197191	cytidinediphosphate diacylglycerol synthase 2 ; Transcription factor IIA, alpha/beta subunit ; Exostosin family protein	GE579137; GE580469; GE608709; GE583295; GE609931	EL375723; EL376537; EL376665; EL379615; EL379693; EL379828; EL381752; EL382377; EL383181; EL388346; EL390073; EL392202; EL392285; EL392671; EL393234
osa-miR395v	Oryza sativa	0.68	NP_201225; NP_171637; NP_001118695; NP_001077769; NP_172261	splicing factor, arginine/serine-rich 2 ; aspartyl protease-like protein ; rotamase FKBP 1 ; TIR-NBS-LRR class disease resistance protein ; ribosomal protein L29 family protein	GE577716; GE584634; GE603232; GE581547; GE608095; GE584820; GE600494; GE595156	EL374814; EL379367; EL385739; EL392840; EL394169; EL396848; EL403179; EL408620; EL409195; EL409208
osa-miR530-5p	Oryza sativa	0.68	NP_181976; NP_001031471; NP_195870; NP_566466; NP_566396; NP_001030851; NP_200874; NP_181254	beta glucosidase 17 ; Pre-mRNA-processing factor 19-2 ; heat shock 70kDa protein 1/8 ; chaperonin CPN60-like 2 ; NDR1/HIN1-Like protein 1 ; aquaporin PIP2-1 ; putative aquaporin PIP2-4 ; aquaporin PIP2-2	GE580039; GE578999; GE580107; GE578996; GE577305; GE577536; GE584873; GE584071; GE583084; GE581047; GE580915; GE584723; GE594823; GE603195; GE594646; GE604014; GE612673; GE611733	EL373096; EL374352; EL376065; EL377344; EL378175; EL378676; EL381103; EL385900; EL387376; EL389135; EL391395; EL391540; EL392056; EL394296; EL395740; EL397415; EL397818; EL401780; EL402424; EL403630; EL403647; EL510608; EL510904
ptc-miR530a,tcc-miR530b	Populus trichocarpa,Theobroma cacao	0.68	NP_181976; NP_001031471; NP_195870; NP_566466; NP_566396; NP_001030851; NP_200874; NP_181254; NP_568670	beta glucosidase 17 ; Pre-mRNA-processing factor 19-2 ; heat shock 70kDa protein 1/8 ; chaperonin CPN60-like 2 ; NDR1/HIN1-Like protein 1 ; aquaporin PIP2-1 ; putative aquaporin PIP2-4 ; aquaporin PIP2-2 ; mitochondrial carnitine/acylcarnitine carrier-like protein	GE580039; GE578999; GE580107; GE578996; GE577305; GE577536; GE584873; GE584071; GE583084; GE581047; GE580915; GE584723; GE594823; GE603195; GE594646; GE604014; GE612673; GE611733; GE605360; GE605743; GE609414	EL373096; EL374352; EL376065; EL377344; EL378175; EL378676; EL381103; EL385900; EL387376; EL389135; EL391395; EL391540; EL392056; EL394296; EL395740; EL397415; EL397818; EL401780; EL402424; EL403630; EL403647; EL510400; EL510608; EL510904
sly-miR5301	Solanum lycopersicum	0.68	NP_171717; NP_001031888; NP_190752; NP_564369; NP_191346	pentatricopeptide repeat-containing protein ; S-adenosylmethionine decarboxylase-like protein ; acyl-coenzyme A oxidase 4 ; C2H2-type zinc finger protein ; SUMO-conjugating enzyme SCE1	GE578257; GE581282; GE581347; GE581904; GE580645; GE596351; GE579112; GE577696; GE589230; GE593338; GE596876; GE612998; GE596847; GE591907; GE596695	EL372629; EL373138; EL374451; EL375685; EL375889; EL376723; EL376729; EL377766; EL377864; EL378103; EL378548; EL379350; EL379511; EL380310; EL380926; EL381667; EL382014; EL382981; EL384043; EL388454; EL388576; EL389362; EL393437; EL393935; EL394931; EL395550; EL396898; EL397363; EL397770; EL399340; EL407900; EL411330; EL510657
osa-miR396a,osa-miR396b,sbi-miR396b,sbi-miR396a,sof-miR396,gma-miR396a,zma-miR396b,zma-miR396a,ptc-miR396a,ptc-miR396b,mtr-miR396b,ghr-miR396a,ghr-miR396b,vvi-miR396d,vvi-miR396c,lja-miR396,aqc-miR396a,aly-miR396a,csi-miR396a,csi-miR396b,tcc-miR396a,tcc-miR396b,bdi-miR396d,bdi-miR396c,ssp-miR396,ath-miR396a	Oryza sativa,Sorghum bicolor,Saccharum officinarum,Glycine max,Zea mays,Populus trichocarpa,Medicago truncatula,Gossypium hirsutum,Vitis vinifera,Lotus japonicus,Aquilegia caerulea,Arabidopsis lyrata,Citrus sinensis,Theobroma cacao,Brachypodium distachyon,Saccharum ssp,Arabidopsis thaliana	0.68	NP_564497; NP_564720; NP_563841; NP_974915; NP_850256	cysteine proteinase RD21a ; uncharacterized protein ; xylulose kinase-2 ; BEL1-like homeodomain 1	GE612160; GE600933; GE588740; GE587912; GE587422; GE581839; GE610398	EL374065; EL384850; EL386671; EL386950; EL390469; EL392420; EL393087; EL403066; EL404302; EL510786
ath-miR829.1	Arabidopsis thaliana	0.67	NP_565107	Isoflavone reductase-P3	GE600463; GE589486	EL401147
vvi-miR2111*	Vitis vinifera	0.67	NP_563718; NP_188317; NP_197666; NP_568960; NP_175188	ubiquitin-associated (UBA)/TS-N domain-containing protein ; chitinase-like protein 2 ; glucomannan 4-beta-mannosyltransferase 2 ; tubulin beta-2/beta-3 chain ; RING/U-box domain-containing protein	GE603307; GE577034; GE601938; GE605613; GE583679; GE594491; GE591546; GE585437; GE577249; GE587886; GE579707; GE606317; GE582087; GE582783; GE585170	EL374745; EL375794; EL378448; EL378973; EL381035; EL381259; EL382017; EL382149; EL383264; EL384531; EL385125; EL385155; EL385459; EL387400; EL388363; EL388763; EL393215; EL394271; EL395790; EL398106; EL398115; EL404555; EL406343; EL409586
osa-miR1317-5p	Oryza sativa	0.67	NP_181864; NP_199900	biotin synthase ; ubiquitin-conjugating enzyme E2 27	GE605541; GE609388; GE595008; GE595278; GE586880	EL388111; EL391538; EL404002; EL404175; EL405951; EL409013
crt-miR166b	Citrus reticulata	0.67	NP_190648	esterase/lipase/thioesterase family protein	GE584005; GE580168; GE604103; GE608375; GE603633; GE611077	EL396175
mtr-miR399k	Medicago truncatula	0.67	NP_564627	Tubby-like F-box protein 7	GE608049	EL377818; EL379112; EL382127; EL395427; EL403872
osa-miR399d,sbi-miR399d,zma-miR399e,sbi-miR399i,mtr-miR399l,mtr-miR399p,vvi-miR399b,vvi-miR399c,pvu-miR399a,zma-miR399i,zma-miR399j,rco-miR399a,aly-miR399b,aly-miR399c,csi-miR399d,tcc-miR399i,ath-miR399b,ath-miR399c	Oryza sativa,Sorghum bicolor,Zea mays,Medicago truncatula,Vitis vinifera,Phaseolus vulgaris,Ricinus communis,Arabidopsis lyrata,Citrus sinensis,Theobroma cacao,Arabidopsis thaliana	0.67	NP_564627	Tubby-like F-box protein 7	GE608049	EL377818; EL379112; EL382127; EL395427; EL403872
osa-miR398b,ptc-miR398b,ptc-miR398c,mtr-miR398b,mtr-miR398c,vvi-miR398b,vvi-miR398c,aqc-miR398b,rco-miR398b,tcc-miR398a,bdi-miR398a,bdi-miR398c	Oryza sativa,Populus trichocarpa,Medicago truncatula,Vitis vinifera,Aquilegia caerulea,Ricinus communis,Theobroma cacao,Brachypodium distachyon	0.67	NP_172434; NP_563910; NP_001077494; NP_565666	Ras-related protein RABA2a ; copper chaperone for SOD1 ; Superoxide dismutase [Cu-Zn]	GE595321; GE589103; GE602849; GE604522; GE603747; GE592589; GE591540; GE599954; GE590949; GE587966; GE592094; GE599319	EL399299; EL399949; EL405402; EL406119; EL408419; EL410611; EL411664; EL411695; EL412093; EL510881
osa-miR444a.1,tae-miR444,osa-miR444d.1,bdi-miR444,tae-miR444b,hvu-miR444a	Oryza sativa,Triticum aestivum,Brachypodium distachyon,Hordeum vulgare	0.67	NP_849934; NP_001190651	putative AMP-binding protein ; protein kinase family protein	GE596099; GE583460; GE580178; GE577156; GE582989; GE585607	EL375093; EL375390; EL380874; EL384586; EL389989; EL392110; EL393431; EL396197
csi-miR473	Citrus sinensis	0.66	NP_563747	selenoprotein-like protein	GE594611; GE599393	EL386404; EL401677; EL402881; EL405970; EL407770; EL407994
ath-miR2938	Arabidopsis thaliana	0.66	NP_567892; NP_565457; NP_187842; NP_188850; NP_196352; NP_178122; NP_198104; NP_174479; NP_564489	putative clathrin assembly protein ; histone-lysine N-methyltransferase ASHR2 ; ankyrin repeats-containing protein ; proteasome subunit alpha type-4 ; TUDOR-SN protein 1 ; adenine phosphoribosyltransferase 2 ; peroxisomal adenine nucleotide carrier 2 ; DEAD-box ATP-dependent RNA helicase 5 ; uncharacterized protein	GE578590; GE603715; GE577612; GE585126; GE598236; GE577809; GE609299; GE612276; GE610328; GE604504; GE602465; GE610823; GE598060; GE594466; GE612004	EL374684; EL376128; EL378292; EL383505; EL384906; EL389221; EL389894; EL391337; EL398144; EL401409; EL402177; EL403191; EL403322; EL404080; EL404139; EL405347; EL406715; EL407784; EL411136; EL411306; EL510258
ptc-miR167h	Populus trichocarpa	0.66	NP_973590; NP_567984	AT hook motif DNA-binding family protein ; uncharacterized protein	GE604082; GE606104; GE607578; GE603834; GE608477; GE610223; GE611444	EL378787; EL389868; EL391557; EL403836
ptc-miR478d	Populus trichocarpa	0.66	NP_566671; NP_568783	translocation protein SEC62 ; PP2A regulatory subunit TAP46	GE603341; GE613035; GE605465	EL373371; EL382364; EL387583; EL389840; EL396942; EL410094
osa-miR394,sbi-miR394a,zma-miR394a,zma-miR394b,ptc-miR394a-5p,ptc-miR394b-5p,vvi-miR394b,sbi-miR394b,ghr-miR394b,ghr-miR394a,aly-miR394a,aly-miR394b,ahy-miR394,csi-miR394,tcc-miR394a,tcc-miR394b,bdi-miR394,ath-miR394a,ath-miR394b	Oryza sativa,Sorghum bicolor,Zea mays,Populus trichocarpa,Vitis vinifera,Gossypium hirsutum,Arabidopsis lyrata,Arachis hypogaea,Citrus sinensis,Theobroma cacao,Brachypodium distachyon,Arabidopsis thaliana	0.66	NP_849388; NP_001189570; NP_180261; NP_198035; NP_565153	tubulin alpha-6 chain ; SUMO-activating enzyme subunit 2 ; 4-diphosphocytidyl-2-C-methyl-D-erythritol kinase ; threonyl-tRNA synthetase ; putative methyltransferase PMT10	GE611947; GE580560; GE603707; GE578725; GE581662; GE584227; GE582692; GE579068; GE578129; GE604351	EL372739; EL372780; EL376333; EL377799; EL378936; EL379000; EL381257; EL388079; EL389847; EL394526; EL395078; EL396052; EL398162; EL402502; EL403145; EL408444
osa-miR415	Oryza sativa	0.65	NP_187479	uncharacterized protein	GE609251	EL394980
ptc-miR169o,ptc-miR169p	Populus trichocarpa	0.65	NP_200324; NP_191720; NP_191609	sulfurtransferase MOCS3 ; glucose-6-phosphate 1-epimerase ; 3'-5'-exoribonuclease CER7 protein	GE581699; GE602036; GE607919; GE582011	EL379010; EL381968; EL385785; EL387677; EL388631; EL389635; EL392380; EL392626; EL394945; EL397913; EL400797
mtr-miR2666	Medicago truncatula	0.65	NP_850312	transmembrane amino acid transporter-like protein	GE580074	EL381230; EL393875; EL394335
csi-miR477b	Citrus sinensis	0.65	NP_563747; NP_199553	selenoprotein-like protein ; tryptophan RNA-binding attenuator-like protein	GE594611; GE599393; GE586490	EL386404; EL401677; EL402060; EL402881; EL405970; EL407155; EL407681; EL407770; EL407994
osa-miR169h,osa-miR169i,osa-miR169j,osa-miR169k,osa-miR169l,osa-miR169m,sbi-miR169f,sbi-miR169g,zma-miR169i,zma-miR169k,zma-miR169j,ptc-miR169i,ptc-miR169j,ptc-miR169k,ptc-miR169l,ptc-miR169m,ghb-miR169a,sly-miR169b,sbi-miR169l,aqc-miR169b,aly-miR169h,aly-miR169i,aly-miR169j,aly-miR169k,aly-miR169l,aly-miR169m,tcc-miR169h,tcc-miR169j,bdi-miR169g,bdi-miR169e,ath-miR169h,ath-miR169i,ath-miR169j,ath…	Oryza sativa,Sorghum bicolor,Zea mays,Populus trichocarpa,Gossypium herbacium,Solanum lycopersicum,Aquilegia caerulea,Arabidopsis lyrata,Theobroma cacao,Brachypodium distachyon,Arabidopsis thaliana	0.65	NP_200324; NP_191720; NP_191609	sulfurtransferase MOCS3 ; glucose-6-phosphate 1-epimerase ; 3'-5'-exoribonuclease CER7 protein	GE581699; GE602036; GE607919; GE582011	EL379010; EL381968; EL385785; EL387677; EL388631; EL389635; EL392380; EL392626; EL394945; EL397913; EL400797
csi-miR3952	Citrus sinensis	0.65	NP_188872; NP_197560; NP_182058; NP_199900	DEAD-box ATP-dependent RNA helicase 53 ; uncharacterized protein ; putative tRNA 2'phosphotransferase ; ubiquitin-conjugating enzyme E2 27	GE607541; GE581762; GE581813; GE584557; GE582854; GE610495; GE597621; GE612386; GE593395	EL386429; EL396947; EL409788; EL410024; EL411692; EL412007
ptc-miR530b	Populus trichocarpa	0.65	NP_181976; NP_568597; NP_001118998; NP_195506; NP_193129; NP_178216; NP_195870; NP_566466; NP_001031487; NP_568988; NP_851263; NP_001189638	beta glucosidase 17 ; Transmembrane amino acid transporter family protein ; esterase/lipase domain-containing protein ; glycine hydroxymethyltransferase ; serine hydroxymethyltransferase 4 ; myb-like HTH transcriptional regulator-like protein ; heat shock 70kDa protein 1/8 ; chaperonin CPN60-like 2 ; ribose-phosphate pyrophosphokinase 1 ; Aldolase-type TIM barrel family protein ; allergen-related…	GE580039; GE578999; GE603016; GE578676; GE608096; GE579923; GE603533; GE607746; GE611746; GE583084; GE581047; GE580915; GE584723; GE604155; GE607527; GE603388; GE596581; GE589452; GE604135	EL373096; EL373478; EL374255; EL374352; EL375131; EL378175; EL378676; EL379695; EL380081; EL380172; EL380281; EL381103; EL382048; EL382834; EL383893; EL385724; EL387376; EL387782; EL389135; EL390731; EL390984; EL391540; EL392056; EL393133; EL393420; EL394296; EL394486; EL395740; EL397164; EL397242; EL397349; EL397654; EL398655; EL399141; EL404482; EL407727; EL409771
osa-miR399a,osa-miR399b,osa-miR399c,sbi-miR399a,sbi-miR399c,zma-miR399a,zma-miR399c,sbi-miR399h,ptc-miR399f,ptc-miR399g,vvi-miR399a,vvi-miR399h,sbi-miR399j,zma-miR399h,csi-miR399e,csi-miR399c,tcc-miR399g,bdi-miR399b	Oryza sativa,Sorghum bicolor,Zea mays,Populus trichocarpa,Vitis vinifera,Citrus sinensis,Theobroma cacao,Brachypodium distachyon	0.65	NP_564627	Tubby-like F-box protein 7	GE608049	EL377818; EL379112; EL382127; EL395427; EL403872
mtr-miR2617a,mtr-miR2617c,mtr-miR2617b	Medicago truncatula	0.65	NP_194678; NP_173447; NP_566244; NP_196344; NP_001190787; NP_567541	Xaa-Pro dipeptidase ; 26S proteasome regulatory subunit N3 ; uncharacterized protein ; E3 ubiquitin-protein ligase XBAT33 ; Diacylglycerol kinase family protein ; SNARE associated Golgi protein	GE584975; GE580465; GE579004; GE581680; GE578382; GE603478; GE603948; GE609499; GE582588; GE584647; GE609917; GE610119; GE577747; GE583599; GE577103; GE578803; GE581990; GE579795; GE606894; GE582424; GE610096; GE604694; GE612879; GE608884; GE610454; GE604973	EL372968; EL373548; EL375497; EL375529; EL376298; EL376503; EL376746; EL376952; EL378048; EL380094; EL381988; EL382594; EL384981; EL385030; EL386561; EL388728; EL390233; EL390959; EL391278; EL393635; EL395834; EL397075; EL398948; EL399223; EL401781; EL404076
osa-miR2118i	Oryza sativa	0.65	NP_173744; NP_189291; NP_198619; NP_172755; NP_850156	MATE efflux family protein ; mate efflux domain-containing protein ; root hair specific 2 ; cell division protease ftsH-2	GE604167; GE577644; GE602877; GE612564; GE607259; GE579856	EL374326; EL382165; EL383577; EL387366; EL387785; EL391797; EL393407
vvi-miR845c	Vitis vinifera	0.64	NP_175525; NP_171668; NP_177693	Nse4, component of Smc5/6 DNA repair complex ; aquaporin PIP1-3 ; V-type proton ATPase proteolipid subunit c4	GE604221; GE591015; GE601610; GE596523; GE595286; GE596524; GE597958; GE601385; GE587704	EL377842; EL402391; EL403089; EL404546; EL404742; EL405509
ath-miR2934-3p	Arabidopsis thaliana	0.64	NP_851104	uncharacterized protein	GE578949	EL378180; EL379658; EL380760; EL382055; EL383000; EL396084; EL411426
osa-miR171i,sbi-miR171h,zma-miR171l,zma-miR171m	Oryza sativa,Sorghum bicolor,Zea mays	0.64	NP_189233; NP_189647; NP_190236; NP_566988; NP_192427	HXXXD-type acyl-transferase-like protein ; actin-12 ; actin 3 ; oxygen-evolving enhancer protein 3-2	GE604507; GE584222; GE607060; GE608816; GE610942; GE611753; GE608876; GE594854; GE588264	EL372911; EL373755; EL374208; EL374857; EL376210; EL377468; EL379902; EL382539; EL384519; EL387036; EL393201; EL394728; EL395057; EL395640; EL401482; EL405197; EL409435; EL410574
ptc-miR396g,pab-miR396b,pab-miR396c,tcc-miR396d	Populus trichocarpa,Picea abies,Theobroma cacao	0.64	NP_564497; NP_564720; NP_563841; NP_568325; NP_566174; NP_201080	cysteine proteinase RD21a ; uncharacterized protein ; 14-3-3-like protein GF14 upsilon ; 14-3-3-like protein GF14 nu ; Hypersensitive-induced response protein 1	GE612160; GE600933; GE588740; GE587912; GE587422; GE608018; GE605819; GE601807; GE612788; GE603597; GE611884; GE606204; GE604906; GE593934; GE598002	EL374065; EL384850; EL386950; EL390469; EL393087; EL400557; EL403123; EL404368; EL404414; EL405634; EL406435; EL407949; EL408968; EL409110; EL411115; EL510338; EL510555; EL510786
osa-miR2097-3p	Oryza sativa	0.64	NP_187294; NP_195517; NP_201329; NP_850185; NP_196598; NP_194898; NP_001078475; NP_566267; NP_197426; NP_194761; NP_566139	pentatricopeptide repeat-containing protein ; Exostosin family protein ; RNA recognition motif-containing protein ; N2227-like domain-containing protein ; 40S ribosomal protein S6-2 ; 40S ribosomal protein S6-1 ; glycoprotein membrane precursor GPI-anchored protein ; GPI-anchored glycoprotein membrane precursor ; allergen V5/Tpx-1-related family protein ; protein like SEX4 1	GE584646; GE577574; GE578505; GE579206; GE577410; GE578143; GE577921; GE599159; GE609057; GE594015; GE613121; GE578104; GE592818; GE612916; GE612561; GE605120; GE598505; GE589845; GE596718; GE612268; GE595648; GE600856; GE591445; GE605858; GE599698; GE586465; GE600242; GE606031; GE586485; GE601163; GE591339; GE591117	EL373851; EL376109; EL377374; EL381820; EL381822; EL382215; EL382693; EL383424; EL386443; EL391569; EL392489; EL392979; EL395017; EL400683; EL401885; EL402028; EL403243; EL403352; EL404273; EL404295; EL405514; EL406783; EL407912; EL409015; EL409215; EL410515; EL410839; EL411304; EL411597
osa-miR2055	Oryza sativa	0.64	NP_196244; NP_193880; NP_567801; NP_973548; NP_565099; NP_195396; NP_001031810; NP_201020; NP_001185280	TLD-domain containing nucleolar protein ; NADH dehydrogenase ; glucan endo-1,3-beta-glucosidase 14 ; brassinazole-resistant 1 protein ; BES1/BZR1-like protein 2 ; basic leucine zipper transcription factor-like protein ; uncharacterized protein ; light-harvesting complex I chlorophyll a/b binding protein 3	GE583622; GE602834; GE602799; GE580906; GE613013; GE578579; GE582611; GE584866; GE581637; GE581113; GE606295; GE612141; GE605264; GE611580; GE606390; GE612770; GE584467; GE611217; GE608652; GE585482; GE591995; GE601186; GE587390; GE595583; GE586473; GE587698	EL373392; EL373695; EL378270; EL384158; EL384513; EL384533; EL386214; EL387726; EL389270; EL393204; EL396766; EL403264; EL404396; EL409884; EL410337; EL410344
ptc-miR172i	Populus trichocarpa	0.63	NP_849448; NP_195174; NP_177372; NP_197311; NP_001030872	putative uracil phosphoribosyltransferase ; glucan endo-1,3-beta-glucosidase 7 ; endoplasmic oxidoreductin-1 ; copper/zinc superoxide dismutase 3 ; alpha-soluble NSF attachment protein 2	GE577485; GE583523; GE609585; GE604545; GE583813; GE583229; GE581479; GE590547; GE594277; GE600291; GE601157; GE589265; GE593173; GE587100; GE604475	EL375298; EL376123; EL377622; EL379358; EL380157; EL383729; EL386357; EL387029; EL405002; EL407978
ptc-miR397b	Populus trichocarpa	0.63	NP_001185417; NP_195174; NP_187533	sugar transport protein 14 ; glucan endo-1,3-beta-glucosidase 7 ; laccase 7	GE580425; GE588956; GE609585; GE604545; GE583813; GE583552	EL373553; EL377257; EL377622; EL383385; EL384688; EL385040; EL386357; EL386866; EL387029; EL390777; EL391003; EL391857; EL396652; EL396795
ptc-miR399l	Populus trichocarpa	0.63	NP_001031202; NP_563848	elongation factor EF-1 gamma subunit	GE588625; GE585896; GE587757; GE591651; GE586163	EL408801
vvi-miR399i,tcc-miR399a	Vitis vinifera,Theobroma cacao	0.63	NP_564627	Tubby-like F-box protein 7	GE608049	EL377818; EL379112; EL382127; EL395427; EL403872
osa-miR1879	Oryza sativa	0.63	NP_194612; NP_566396	putative methylase ; NDR1/HIN1-Like protein 1	GE600017; GE600297; GE605173; GE596790; GE585672	EL379943; EL405527; EL411379; EL511106
ptc-miR397c	Populus trichocarpa	0.63	NP_177758; NP_179736; NP_197148; NP_186927; NP_568482; NP_567448; NP_001190734	cyclin-B2-4 ; V-type H+-transporting ATPase subunit I ; Isopentenyl-diphosphate Delta-isomerase I ; Isopentenyl-diphosphate Delta-isomerase II ; TP53 regulating kinase ; Imidazoleglycerol-phosphate dehydratase 2	GE583749; GE577743; GE580589; GE577505; GE595191; GE609725; GE610586; GE603858; GE587378; GE602063; GE612772; GE607537; GE609655; GE605026; GE595453	EL376136; EL395351; EL397100; EL400070; EL401055; EL403117; EL405876; EL406622; EL407071; EL408607; EL408881; EL410006; EL410085; EL410868; EL411322
csi-miR535	Citrus sinensis	0.63	NP_566976	pyruvate kinase	GE577204	EL387328; EL398154
ptc-miR478a,ptc-miR478b,ptc-miR478c	Populus trichocarpa	0.63	NP_566671	translocation protein SEC62	GE603341; GE613035	EL373371; EL389840; EL396942; EL410094
aly-miR399e,ath-miR399e	Arabidopsis lyrata,Arabidopsis thaliana	0.63	NP_564627	Tubby-like F-box protein 7	GE608049	EL377818; EL379112; EL382127; EL395427; EL403872
gma-miR156d,gma-miR156e,gma-miR156c,ptc-miR156g,ptc-miR156h,ptc-miR156i,ptc-miR156j,mtr-miR156e,mtr-miR156f,mtr-miR156h,gra-miR157a,gra-miR157b,bna-miR156b,bna-miR156c,vvi-miR156f,vvi-miR156g,vvi-miR156i,sly-miR156a,sly-miR156b,sly-miR156c,bra-miR157a,bol-miR157a,rco-miR156f,rco-miR156g,rco-miR156h,aly-miR157a,aly-miR157b,aly-miR157c,ahy-miR156b-5p,tcc-miR156e,tcc-miR156f,ath-miR157a,ath-miR157b,…	Glycine max,Populus trichocarpa,Medicago truncatula,Gossypium raimondii,Brassica napus,Vitis vinifera,Solanum lycopersicum,Brassica rapa,Brassica oleracea,Ricinus communis,Arabidopsis lyrata,Arachis hypogaea,Theobroma cacao,Arabidopsis thaliana	0.63	NP_200679	Peptidyl-prolyl cis-trans isomerase CYP20-1	GE592822	EL384078; EL391453; EL403073; EL409919; EL510601
csi-miR472	Citrus sinensis	0.63	NP_188285; NP_196811; NP_181398	kinesin family member 2/24 ; MSF1-like protein ; protein LURP-one-related 8	GE592268; GE591682; GE591746; GE597592; GE585741	EL374900; EL388600; EL403967
osa-miR1881	Oryza sativa	0.62	NP_201173; NP_568600; NP_200990; NP_176940; NP_201456; NP_566411	pyruvate kinase ; DCD (Development and Cell Death) domain protein ; uncharacterized protein ; photosystem II protein psbY-2 ; Maf-like protein ; tetraspanin6	GE583891; GE584550; GE579195; GE578693; GE582188; GE608510; GE579358; GE586328; GE596691; GE581169; GE607091; GE598255	EL383342; EL384651; EL385015; EL389832; EL391004; EL401563; EL402396; EL407363; EL510101
ath-miR404	Arabidopsis thaliana	0.62	NP_851051	E3 ubiquitin-protein ligase RHF2A	GE578944; GE578868	EL373491; EL374414; EL393882; EL394678
osa-miR393b-3p	Oryza sativa	0.62	NP_001078476; NP_187837; NP_564553; NP_001077644; NP_187100	EF-hand, calcium binding motif-containing protein ; amino acid dehydrogenase family protein ; PI-PLC X domain-containing protein ; vacuolar protein sorting-associated protein 55-like protein ; RNA recognition motif-containing protein	GE577816; GE608786; GE611159; GE603322; GE593387; GE594676; GE597808; GE598211; GE602502; GE609872; GE600096; GE607864	EL378597; EL379713; EL386897; EL389642; EL391160; EL392103; EL404890; EL406023; EL407436; EL407934; EL510854
ath-miR5015b	Arabidopsis thaliana	0.62	NP_198099; NP_567210; NP_192835; NP_172802; NP_176677; NP_001031810; NP_196636; NP_567837	seryl-tRNA synthetase ; uncharacterized protein ; DNA binding protein GT-1 ; tocopherol O-methyltransferase ; basic leucine zipper transcription factor-like protein	GE594838; GE590010; GE610428; GE586368; GE600276; GE596785; GE609576; GE603417; GE602260; GE612033; GE588636; GE596810; GE601920; GE613034	EL380832; EL381224; EL383132; EL388878; EL393500; EL399957; EL403358; EL403995; EL404075; EL404547; EL406078; EL406257; EL407083; EL408660; EL409139; EL410965; EL411154; EL510442; EL510910
ptc-miR399b,ptc-miR399c,bna-miR399,vvi-miR399e,rco-miR399b,rco-miR399c,aly-miR399a,aly-miR399h,aly-miR399j,csi-miR399a,tcc-miR399b,tcc-miR399d,ath-miR399f	Populus trichocarpa,Brassica napus,Vitis vinifera,Ricinus communis,Arabidopsis lyrata,Citrus sinensis,Theobroma cacao,Arabidopsis thaliana	0.62	NP_564627	Tubby-like F-box protein 7	GE608049	EL377818; EL379112; EL382127; EL395427; EL403872
osa-miR395u	Oryza sativa	0.61	NP_564149; NP_194093	proteasome subunit beta type-3-A ; ribosomal L25/TL5/CTC N-terminal 5S rRNA binding domain-containing protein	GE601969; GE601075; GE597760; GE594569; GE598682; GE603279; GE605658; GE592702; GE598533; GE611276; GE593147; GE604543	EL373950; EL385589; EL390161; EL392720; EL394458; EL400179; EL400285; EL402297; EL402944; EL405397; EL409376
vvi-miR845a,vvi-miR845b	Vitis vinifera	0.61	NP_563997	Surfeit locus protein 5 subunit 22 of Mediator complex	GE590127; GE598623; GE600686; GE600292	EL389596; EL402908; EL409144
osa-miR2094-3p	Oryza sativa	0.6	NP_567044	protein BIGYIN1	GE611329; GE591201	EL399672; EL403252; EL404154; EL410805; EL411503
ath-miR158b	Arabidopsis thaliana	0.6	NP_172202	uncharacterized protein	GE581569	EL387921
ahy-miR3511-5p	Arachis hypogaea	0.6	NP_172813	ethanolaminephosphotransferase	GE601870	EL373542; EL374640; EL375935; EL376042; EL377694; EL378010; EL387848; EL390410; EL398065; EL400582; EL404856
ptc-miR473b	Populus trichocarpa	0.6	NP_173744; NP_198619; NP_172755; NP_563747; NP_173930	MATE efflux family protein ; mate efflux domain-containing protein ; root hair specific 2 ; selenoprotein-like protein ; coiled-coil domain-containing protein 130	GE602877; GE612564; GE607259; GE594611; GE599393; GE612705; GE610193	EL374326; EL382165; EL383577; EL386404; EL387366; EL387785; EL401677; EL402881; EL405970; EL407770; EL407799; EL407994
ath-miR397b	Arabidopsis thaliana	0.6	NP_195174; NP_195300; NP_565110	glucan endo-1,3-beta-glucosidase 7 ; SEC14 cytosolic factor family protein / phosphoglyceride transfer family protein ; putative ubiquitin-conjugating enzyme E2 16	GE609585; GE604545; GE583813; GE596142; GE597503; GE593565; GE608027; GE586097; GE589664; GE596645; GE596305	EL377622; EL386357; EL387029; EL391310; EL399903; EL403028; EL403816; EL404213; EL406933; EL408207
osa-miR166j,osa-miR166i	Oryza sativa	0.6	NP_200732; NP_568746; NP_195391	40S ribosomal protein S8-2 ; ATP-dependent Clp protease ATP-binding subunit ClpC ; G-box binding factor 1	GE586189; GE598787; GE605654; GE590203	EL377082; EL390755; EL407665; EL411576; EL510857
mtr-miR2199	Medicago truncatula	0.6	NP_001189570; NP_193880; NP_567801	SUMO-activating enzyme subunit 2 ; NADH dehydrogenase	GE580560; GE582611; GE584866	EL372780; EL384533
ath-miR831	Arabidopsis thaliana	0.6	NP_001031063; NP_001185026; NP_566962; NP_564591	G1 to S phase transition protein ; uncharacterized protein ; RNA-binding protein 8A	GE580158; GE580669; GE578100; GE591947; GE598405; GE599228; GE594486; GE596055; GE592115; GE601462; GE594636	EL377649; EL389211; EL397241; EL402103; EL407836
vvi-miR399g	Vitis vinifera	0.6	NP_564627	Tubby-like F-box protein 7	GE608049	EL377818; EL379112; EL382127; EL395427; EL403872
sly-miR1918	Solanum lycopersicum	0.6	NP_001031832; NP_172633	kelch repeat-containing protein ; cytochrome P450, family 51 (sterol 14-demethylase)	GE585315; GE583999; GE581493; GE609180; GE579157	EL375521; EL385345; EL386556; EL394882; EL396338
mtr-miR1510a*	Medicago truncatula	0.6	NP_566376; NP_565864; NP_171720	NAC domain containing protein 53 ; protein sodium-and lithium-tolerant 1 ; ferredoxin-like protein	GE578354; GE582359; GE583702; GE583664; GE578639; GE610285; GE589588; GE599304; GE607275	EL376822; EL381070; EL382577; EL394679; EL397623; EL400508; EL403970; EL404911; EL406785; EL409254
ghr-miR2948-5p	Gossypium hirsutum	0.59	NP_201203; NP_195256; NP_001031909; NP_175679	inositol polyphosphate 1-phosphatase ; monosaccharide-sensing protein 2 ; phospholipase/carboxylesterase family protein ; alpha/beta-hydrolase domain-containing protein	GE606020; GE611771; GE577642; GE581006; GE603807; GE609932	EL376541; EL377396; EL394081; EL398476; EL402191; EL402676; EL406492; EL411628
csi-miR857	Citrus sinensis	0.59	NP_567071; NP_001031202	Adaptin ear-binding coat-associated protein 1 NECAP-1 ; elongation factor EF-1 gamma subunit	GE610950; GE611125; GE611535; GE605354; GE611143; GE597761; GE586400; GE600914; GE588625	EL406248; EL408801
aqc-miR156b,aqc-miR156a,aly-miR157d,ath-miR157d	Aquilegia caerulea,Arabidopsis lyrata,Arabidopsis thaliana	0.58	NP_200679	Peptidyl-prolyl cis-trans isomerase CYP20-1	GE592822	EL384078; EL391453; EL403073; EL409919; EL510601
ath-miR774	Arabidopsis thaliana	0.58	NP_568960; NP_186872; NP_564625	tubulin beta-2/beta-3 chain ; reversibly glycosylated polypeptide 1 ; malate dehydrogenase 1	GE602962; GE582783; GE583570; GE609652; GE581243; GE582980; GE607661; GE606999; GE611394; GE609685; GE592622; GE595558	EL376248; EL376479; EL378549; EL379191; EL380884; EL383601; EL385353; EL386664; EL387661; EL388067; EL394896; EL397171; EL400767; EL402170
osa-miR1846a-5p,osa-miR1846b-5p,osa-miR1846c-5p	Oryza sativa	0.57	NP_973663	uncharacterized protein	GE592191; GE588936; GE597475; GE596783; GE591278; GE595554; GE586688	EL401797; EL403440
osa-miR813	Oryza sativa	0.57	NP_172919; NP_178306; NP_567666	putative endomembrane protein 70 ; glycine-rich protein	GE579907; GE580901; GE578686; GE581895; GE582022; GE585212; GE609862	EL375971; EL376154; EL382945; EL385919; EL397580
ath-miR870	Arabidopsis thaliana	0.57	NP_198206	Luminal-binding protein 1	GE610319; GE609257; GE581480	EL379994
ptc-miR169n,rco-miR169c,aly-miR169d,aly-miR169e,aly-miR169f,aly-miR169g,tcc-miR169m,ath-miR169d,ath-miR169e,ath-miR169f,ath-miR169g	Populus trichocarpa,Ricinus communis,Arabidopsis lyrata,Theobroma cacao,Arabidopsis thaliana	0.57	NP_974330	protein TIFY 6B	GE599015; GE605574	EL398851; EL399635; EL400268; EL401399; EL405948; EL410907
vvi-miR160a,vvi-miR160b	Vitis vinifera	0.57	NP_567851	translation initiation factor IF-3	GE593946	EL400396; EL409180
vvi-miR845d,vvi-miR845e	Vitis vinifera	0.57	NP_175525; NP_171668; NP_177693	Nse4, component of Smc5/6 DNA repair complex ; aquaporin PIP1-3 ; V-type proton ATPase proteolipid subunit c4	GE604221; GE591015; GE601610; GE596523; GE595286; GE596524; GE597958; GE601385; GE587704	EL377842; EL402391; EL403089; EL404546; EL404742; EL405509
vvi-miR2111	Vitis vinifera	0.56	NP_001154799; NP_565411; NP_176974; NP_188512; NP_175355; NP_001077570	protein little nuclei4 ; Calcium-dependent protein kinase family protein ; C3HC4-type RING finger domain-containing protein ; Ras-related protein Rab-7A ; RAB GTPase homolog G3E ; high mobility group B3 protein	GE580121; GE604274; GE603015; GE590865; GE591231; GE599095; GE595242; GE600685; GE601128; GE605942; GE590943; GE594835; GE601583; GE594679; GE588922	EL389641; EL399130; EL401470; EL403403; EL403467; EL403725; EL406324; EL406548; EL408769; EL409596; EL410065; EL410741; EL412043
csi-miR479	Citrus sinensis	0.56	NP_001119413; NP_173458; NP_177736	polycomb group protein EMBRYONIC FLOWER 2 ; 24-methylenesterol C-methyltransferase 2 ; 24-methylenesterol C-methyltransferase 3	GE581911; GE580324; GE584471; GE581196; GE610326; GE598282; GE579700; GE604620; GE597355; GE600745	EL373730; EL377718; EL390935; EL392226; EL405131
ath-miR2937	Arabidopsis thaliana	0.55	NP_851260; NP_180938; NP_568658	Histidinol dehydrogenase ; Mitochondrial substrate carrier family protein ; cullin4	GE581983; GE579750; GE580302; GE606409; GE579732; GE607210; GE597463	EL372925; EL389223; EL390589; EL391524; EL395064; EL395423; EL396810; EL402995
mtr-miR2594a,mtr-miR2594b	Medicago truncatula	0.55	NP_195506	glycine hydroxymethyltransferase	GE608096; GE579923	EL389589; EL398626
ahy-miR3508	Arachis hypogaea	0.55	NP_199928; NP_181513; NP_172231; NP_565468	Mitochondrial import inner membrane translocase subunit Tim17/Tim22/Tim23 family protein ; DA1-related protein 2 ; FTSH protease 10 ; Tetraspanin family protein	GE578799; GE577669; GE583122; GE578076; GE581133; GE606786	EL374546; EL392292; EL396050; EL398984; EL403080; EL404159; EL404999; EL405436; EL409489; EL410283; EL410404
osa-miR1864	Oryza sativa	0.55	NP_850294	AMP deaminase	GE603383	EL388228
vvi-miR3637	Vitis vinifera	0.55	NP_180560	NADH dehydrogenase	GE581671	EL391645
ath-miR859	Arabidopsis thaliana	0.54	NP_001185007; NP_175775; NP_001190880	magnesium transporter MRS2-1 ; hydrolase/ protein serine/threonine phosphatase ; coatomer subunit beta-1	GE612483; GE583438; GE583103	EL375088; EL376032; EL379724; EL382610; EL383059; EL385690; EL386251; EL387692; EL391508; EL393448; EL393689; EL395754; EL395826; EL396133
vvi-miR3630	Vitis vinifera	0.54	NP_176015; NP_178073	phosphoglycerate kinase	GE610830; GE589210	EL399220; EL403519; EL408817
osa-miR2872	Oryza sativa	0.54	NP_565378	uncharacterized protein	GE578333; GE604776	EL381091; EL381231; EL385241; EL392643; EL394357
osa-miR812a,osa-miR812b,osa-miR812c,osa-miR812d,osa-miR812e	Oryza sativa	0.53	NP_565885	monothiol glutaredoxin-S16	GE605900; GE611681	EL376456; EL406969
ath-miR862-5p	Arabidopsis thaliana	0.53	NP_191589; NP_565378	ubiquitin-protein ligase RNF25 ; uncharacterized protein	GE609649; GE604776	EL378579; EL394357
mtr-miR395b	Medicago truncatula	0.52	NP_564091; NP_181277	gamma carbonic anhydrase 1 ; mitochondrial import inner membrane translocase subunit Tim17	GE596267; GE611057; GE608968; GE607003; GE604390; GE610813	EL397606; EL397872; EL401721; EL402728; EL408128; EL411529
ptc-miR171c,ptc-miR171d,mtr-miR171e,rco-miR171g,tcc-miR171b,tcc-miR171c	Populus trichocarpa,Medicago truncatula,Ricinus communis,Theobroma cacao	0.51	NP_176461; NP_186828; NP_192427; NP_173662	putative stress-inducible protein ; large subunit ribosomal protein L13 ; oxygen-evolving enhancer protein 3-2 ; O-fucosyltransferase family protein	GE580458; GE577787; GE606406; GE593579; GE594854; GE588264; GE579180	EL379636; EL379889; EL389607; EL390537; EL391559; EL392708; EL401482; EL409278; EL410574
osa-miR167a*	Oryza sativa	0.51	NP_197208; NP_001031299; NP_565463	ADP-ribosylation factor B1B ; V-type proton ATPase catalytic subunit A ; large subunit ribosomal protein L4	GE608957; GE602340; GE612797; GE612389; GE603511; GE612061; GE585263; GE583734; GE608859	EL380390; EL384672; EL399637; EL403189; EL404496; EL510471
osa-miR1854-3p	Oryza sativa	0.51	NP_176007; NP_178079	homolog of nucleolar protein NOP56 ; sodium/hydrogen exchanger 6	GE606141; GE582893; GE582599; GE581736; GE606372	EL375641; EL383559; EL384466; EL384890; EL389966; EL392384; EL394929; EL397373
osa-miR2098-3p	Oryza sativa	0.5	NP_180863	ATP synthase subunit gamma	GE606308; GE609105	EL382224; EL391977; EL395573; EL398215; EL399981; EL402460; EL405159; EL407033; EL408831; EL510312; EL510603
mtr-miR2608	Medicago truncatula	0.5	NP_564178	tetratricopeptide repeat-containing protein	GE606333; GE603242	EL403598; EL409752
osa-miR162a,mtr-miR162,ptc-miR162a,ptc-miR162b,ptc-miR162c,ghr-miR162a,cpa-miR162a,vvi-miR162,sly-miR162,sbi-miR162,csi-miR162,rco-miR162,aly-miR162a,aly-miR162b,tcc-miR162,ath-miR162a,ath-miR162b	Oryza sativa,Medicago truncatula,Populus trichocarpa,Gossypium hirsutum,Carica papaya,Vitis vinifera,Solanum lycopersicum,Sorghum bicolor,Citrus sinensis,Ricinus communis,Arabidopsis lyrata,Theobroma cacao,Arabidopsis thaliana	0.5	NP_173401	glycosyl transferase family protein	GE584734; GE581819; GE579335	EL377213; EL387294
osa-miR162b	Oryza sativa	0.5	NP_196713; NP_197456; NP_196061	aspartate aminotransferase ; NAC domain-containing protein 78	GE578842; GE605882; GE606451; GE606764; GE592393	EL383004; EL383055; EL389438; EL398061
ath-miR830*	Arabidopsis thaliana	0.5	NP_188996	esterase/lipase domain-containing protein	GE579177	EL375100; EL398303
ghr-miR482b	Gossypium hirsutum	0.5	NP_568076	molecular chaperone Hsp40/DnaJ family protein	GE604465	EL373018; EL375036
mtr-miR169i,mtr-miR169n,mtr-miR169o,bna-miR169m	Medicago truncatula,Brassica napus	0.5	NP_178182	Rae1-like protein	GE606852; GE582285	EL405991
osa-miR1430	Oryza sativa	0.5	NP_197130; NP_568367; NP_568988; NP_851263; NP_176974	HIV Tat-specific factor 1 ; sugar transporter ERD6-like 16 ; Aldolase-type TIM barrel family protein ; C3HC4-type RING finger domain-containing protein	GE585294; GE584577; GE578370; GE613189; GE579834; GE603388; GE596581; GE589452; GE603015	EL373292; EL373786; EL375466; EL376212; EL376395; EL388785; EL391233; EL392935; EL392983; EL394486; EL397960; EL401470
osa-miR2102-3p	Oryza sativa		NP_568283; NP_565094; NP_181254	dicarboxylate transporter 1 ; betaine aldehyde dehydrogenase 1 ; aquaporin PIP2-2	GE578562; GE582673; GE582901; GE605178	EL373922; EL376877; EL384234; EL394838; EL398366; EL400227; EL407193; EL510448
ath-miR833-5p	Arabidopsis thaliana		NP_200288; NP_188408	thiazole biosynthetic enzyme ; pyrimidine 1	GE606198; GE581300; GE603935; GE609883; GE606533; GE606937; GE605934	EL376810; EL379232; EL379942; EL379979; EL380613; EL381413; EL381641; EL387472; EL394506; EL395213; EL395265; EL397739; EL401518; EL405033; EL409349; EL409819; EL412082; EL510667
mtr-miR2590a,mtr-miR2590b,mtr-miR2590c,mtr-miR2590d,mtr-miR2590e,mtr-miR2590f	Medicago truncatula		NP_197746	Got1/Sft2-like vescicle transport protein	GE598842; GE593487	EL373241; EL389687; EL405770
ptc-miR395b,ptc-miR395c,ptc-miR395d,ptc-miR395e,ptc-miR395f,ptc-miR395g,ptc-miR395h,ptc-miR395i,ptc-miR395j,vvi-miR395a,vvi-miR395b,vvi-miR395c,vvi-miR395d,vvi-miR395e,vvi-miR395f,vvi-miR395g,vvi-miR395h,vvi-miR395i,vvi-miR395j,vvi-miR395k,vvi-miR395l,vvi-miR395m,rco-miR395a,rco-miR395b,rco-miR395c,rco-miR395d,rco-miR395e,aly-miR395d,aly-miR395e,aly-miR395g,csi-miR395,tcc-miR395a,tcc-miR395b,ath-…	Populus trichocarpa,Vitis vinifera,Ricinus communis,Arabidopsis lyrata,Citrus sinensis,Theobroma cacao,Arabidopsis thaliana		NP_565477; NP_001077769; NP_181277	26S proteasome regulatory subunit N1 ; TIR-NBS-LRR class disease resistance protein ; mitochondrial import inner membrane translocase subunit Tim17	GE578825; GE582579; GE584820; GE607003; GE604390; GE610813	EL388217; EL396848; EL401721
osa-miR169q	Oryza sativa		NP_178025	photosystem II subunit R	GE594140; GE586375; GE594331	EL394409; EL398243
osa-miR2118a	Oryza sativa		NP_850768; NP_177004	translocase of chloroplast 34 ; chaperone protein dnaJ 15	GE605155; GE608277; GE609030	EL373589; EL383718; EL383719; EL384865; EL386790; EL387896; EL387905; EL396901; EL400584; EL410352; EL412251
mtr-miR2669	Medicago truncatula		NP_174282	O-acetyltransferase-like protein	GE607366; GE577843	EL376213
osa-miR2118o	Oryza sativa		NP_565055	uncharacterized protein	GE608674; GE607360	EL399315
zma-miR166c*,csi-miR166e*,aly-miR166a*,aly-miR166c*,aly-miR166d*	Zea mays,Citrus sinensis,Arabidopsis lyrata		NP_567115; NP_188498	POZ/BTB containin G-protein 1 ; uridylate kinase	GE581611; GE585498; GE579278; GE607295; GE577599	EL376999; EL385885; EL395279; EL396388; EL397326; EL398327; EL407415
osa-miR171a,bna-miR171f,vvi-miR171e,bra-miR171e,sbi-miR171g,sbi-miR171j,bdi-miR171a,zma-miR171n,ccl-miR171,aly-miR171a,tcc-miR171a,ath-miR171a	Oryza sativa,Brassica napus,Vitis vinifera,Brassica rapa,Sorghum bicolor,Brachypodium distachyon,Zea mays,Citrus clementine,Arabidopsis lyrata,Theobroma cacao,Arabidopsis thaliana		NP_176461; NP_192427; NP_173662	putative stress-inducible protein ; oxygen-evolving enhancer protein 3-2 ; O-fucosyltransferase family protein	GE579338; GE580458; GE577787; GE594854; GE588264; GE579180	EL379636; EL379889; EL389607; EL390537; EL391559; EL401482; EL409278; EL410574
aly-miR164c,ath-miR164c	Arabidopsis lyrata,Arabidopsis thaliana		NP_568182	NAC domain containing protein 80	GE610743	EL374434; EL396057
aly-miR173,ath-miR173	Arabidopsis lyrata,Arabidopsis thaliana		NP_173490	DNA-binding bromodomain-containing protein	GE580450	EL390949; EL394276
ptc-miR319e,ptc-miR319f,ptc-miR319g,ptc-miR319h	Populus trichocarpa		NP_193509; NP_193002	Peptidase S41 family protein ; endomembrane family protein 70	GE580348; GE577000; GE581599; GE585304	EL373215; EL375010; EL375244; EL377440; EL379203; EL379537; EL389347
osa-miR395a,sbi-miR395l	Oryza sativa,Sorghum bicolor		NP_182039; NP_567101	VAP-like protein 12 ; vesicle associated protein	GE602378; GE584526; GE603917; GE604493	EL373190; EL377971; EL378689; EL393591; EL405376; EL407012; EL411726
osa-miR5071	Oryza sativa		NP_974873; NP_850085	THO complex, subunit 5 ; plectin-related protein	GE582260; GE583464	EL376955; EL379297; EL395633
ath-miR2934-5p	Arabidopsis thaliana		NP_001154250; NP_680560	two-component response regulator-like APRR2 ; uncharacterized protein	GE583480; GE577918; GE579362; GE607025	EL396488; EL399870; EL403020; EL406303; EL409243
csi-miR530a	Citrus sinensis		NP_181976; NP_566396	beta glucosidase 17 ; NDR1/HIN1-Like protein 1	GE580039; GE578999; GE603195; GE594646	EL373096; EL374352; EL378175; EL378676; EL381103; EL387376; EL389135; EL395740; EL401780; EL510904
mtr-miR395a,sbi-miR395f,mtr-miR395c,mtr-miR395d,mtr-miR395e,mtr-miR395f,mtr-miR395i,mtr-miR395j,mtr-miR395k,mtr-miR395l,mtr-miR395m,mtr-miR395n,mtr-miR395o,mtr-miR395q,mtr-miR395r	Medicago truncatula,Sorghum bicolor		NP_182039; NP_567101; NP_565477	VAP-like protein 12 ; vesicle associated protein ; 26S proteasome regulatory subunit N1	GE602378; GE584526; GE603917; GE604493; GE578825; GE582579	EL373190; EL377971; EL378689; EL388217; EL393591; EL405376; EL407012; EL411726
mtr-miR2659a,mtr-miR2659b,mtr-miR2659c,mtr-miR2659d,mtr-miR2659e,mtr-miR2659f	Medicago truncatula		NP_567064	rhomboid-like protein 15	GE578301; GE585486; GE580945; GE605688	EL372702; EL376894; EL379130; EL383376; EL383413; EL384774; EL384913; EL389340; EL389521; EL395706; EL397414
osa-miR5074	Oryza sativa		NP_189269; NP_566411	Melibiase family protein ; tetraspanin6	GE582220; GE581132; GE598255	EL394094; EL396148; EL407363
mtr-miR169h	Medicago truncatula		NP_193016	photosystem I reaction center subunit XI	GE597688	EL403088
osa-miR2907a,osa-miR2907b,osa-miR2907c,osa-miR2907d	Oryza sativa		NP_172641	uncharacterized protein	GE588546	EL404312
osa-miR399j,ptc-miR399i,sly-miR399,aqc-miR399,csi-miR399b	Oryza sativa,Populus trichocarpa,Solanum lycopersicum,Aquilegia caerulea,Citrus sinensis		NP_564627	Tubby-like F-box protein 7	GE608049	EL377818; EL379112; EL382127; EL395427; EL403872
mtr-miR2655a,mtr-miR2655b,mtr-miR2655c,mtr-miR2655d,mtr-miR2655e,mtr-miR2655f,mtr-miR2655g,mtr-miR2655h,mtr-miR2655i,mtr-miR2655j,mtr-miR2655k,mtr-miR2655l,mtr-miR2655m,mtr-miR2655n,mtr-miR2655o	Medicago truncatula		NP_190870	60S ribosomal protein L24-2	GE596830; GE600630; GE589718; GE594515; GE601427; GE586612; GE588700; GE598346; GE587022	EL407564; EL407602
ptc-miR169v,ptc-miR169w	Populus trichocarpa		NP_564627; NP_191720	Tubby-like F-box protein 7 ; glucose-6-phosphate 1-epimerase	GE608049; GE602036	EL377818; EL379112; EL382127; EL385785; EL395427; EL403872
mtr-miR2653a,mtr-miR2653b,mtr-miR2653c	Medicago truncatula		NP_193462; NP_001190555	asparaginyl-tRNA synthetase ; uncharacterized protein	GE581053; GE580069; GE585665; GE578004; GE581760	EL377320; EL386090; EL387494; EL392040
osa-miR812o-5p	Oryza sativa		NP_172592	sugar transporter 1	GE584491; GE598424; GE583973	EL374278; EL377337; EL379616; EL381768; EL398079
vvi-miR3633a	Vitis vinifera		NP_566968; NP_001032163; NP_199542; NP_001184884	ubiquitin-conjugating enzyme E2 variant 1D ; uncharacterized protein ; PPPDE putative thiol peptidase family protein ; tetratricopeptide repeat-containing protein	GE595504; GE595257; GE600765; GE586366; GE577524; GE602425; GE609059; GE581094	EL373368; EL384896; EL389392; EL392207; EL395579; EL401983; EL402516; EL403115; EL406680; EL409917
osa-miR160f,ptc-miR160e,ptc-miR160f,mtr-miR160c,sbi-miR160f,rco-miR160c,ahy-miR160-5p,tcc-miR160a,bdi-miR160e	Oryza sativa,Populus trichocarpa,Medicago truncatula,Sorghum bicolor,Ricinus communis,Arachis hypogaea,Theobroma cacao,Brachypodium distachyon		NP_177984	50S ribosomal protein L13	GE602855; GE602455; GE611141; GE591745; GE586386	EL401180
osa-miR3981-5p	Oryza sativa		NP_001190762; NP_193606	Shaggy-related protein kinase eta	GE577066; GE608605; GE602844; GE579303	EL375360; EL376442; EL378606; EL381403; EL381523; EL382255; EL383065; EL383356; EL383971; EL384667; EL387656; EL393021; EL395302
osa-miR2118b,osa-miR2118n,zma-miR2118b	Oryza sativa,Zea mays		NP_850768	translocase of chloroplast 34	GE605155; GE608277	EL373589; EL383718; EL400133; EL400584; EL410352; EL412251
mtr-miR395g	Medicago truncatula		NP_182039; NP_567101; NP_565477	VAP-like protein 12 ; vesicle associated protein ; 26S proteasome regulatory subunit N1	GE602378; GE584526; GE603917; GE604493; GE578825; GE582579	EL373190; EL377971; EL378689; EL388217; EL393591; EL405376; EL407012; EL411726
mtr-miR2087*	Medicago truncatula		NP_198419; NP_180270; NP_566709; NP_177807	uncharacterized protein ; proteasome subunit alpha type-3 ; FRIGIDA-like protein ; translation initiation factor eIF-5B	GE579225; GE592900; GE599932; GE593910; GE597712; GE609745; GE609848; GE610238; GE607227; GE610940; GE606929; GE610722	EL375803; EL378335; EL381540; EL385981; EL393722; EL400551; EL408054; EL408438; EL409760; EL411428; EL411625; EL411979
ath-miR413	Arabidopsis thaliana		NP_851051; NP_197625; NP_198893	E3 ubiquitin-protein ligase RHF2A ; RuvB-like protein 1 ; prohibitin 3	GE578944; GE578868; GE583236; GE590087; GE590189	EL373491; EL374414; EL378722; EL380122; EL391387; EL393882; EL394678; EL394811; EL396000; EL397725; EL401551
csi-miR393	Citrus sinensis		NP_190487	root initiation defective 3 protein	GE608214	EL374579
osa-miR159d	Oryza sativa		NP_193002; NP_565625	endomembrane family protein 70 ; Uroporphyrinogen-III synthase	GE585304; GE604958; GE581906; GE597622; GE583415	EL375244; EL379203; EL386614; EL389347
osa-miR529a,sbi-miR529	Oryza sativa,Sorghum bicolor		NP_850768; NP_194113; NP_173118; NP_196181; NP_200732	translocase of chloroplast 34 ; glycoside hydrolase family 28 protein / polygalacturonase (pectinase) family protein ; Ribosomal protein L20 ; tubulin gamma-2 chain ; 40S ribosomal protein S8-2	GE605155; GE608277; GE580361; GE608183; GE612223; GE581979; GE599196; GE590959; GE577495; GE583710; GE582851; GE580606; GE580468; GE589252; GE605244; GE609044	EL373589; EL378033; EL379568; EL381524; EL381707; EL382582; EL383071; EL383718; EL383907; EL388587; EL394934; EL395680; EL400133; EL400584; EL402588; EL407748; EL408347; EL410352; EL412251; EL510325
mtr-miR2589	Medicago truncatula		NP_189967	calmodulin 7	GE593516; GE590469; GE592037	EL403450; EL406553
osa-miR169f,osa-miR169g,sbi-miR169c,sbi-miR169d,zma-miR169f,zma-miR169g,zma-miR169h,ptc-miR169r,bna-miR169c,bna-miR169d,bna-miR169e,bna-miR169f,vvi-miR169x,sly-miR169d,sbi-miR169h,sbi-miR169m,sbi-miR169n,aqc-miR169a,far-miR169,tcc-miR169d,bdi-miR169h	Oryza sativa,Sorghum bicolor,Zea mays,Populus trichocarpa,Brassica napus,Vitis vinifera,Solanum lycopersicum,Aquilegia caerulea,Festuca arundinacea,Theobroma cacao,Brachypodium distachyon		NP_564627; NP_191720; NP_191609	Tubby-like F-box protein 7 ; glucose-6-phosphate 1-epimerase ; 3'-5'-exoribonuclease CER7 protein	GE608049; GE602036; GE582011	EL377818; EL379112; EL382127; EL385785; EL395427; EL400797; EL403872
osa-miR393b,zma-miR393a,zma-miR393c,ghr-miR393	Oryza sativa,Zea mays,Gossypium hirsutum		NP_190487	root initiation defective 3 protein	GE608214	EL374579
crt-miR166a,csi-miR166b	Citrus reticulata,Citrus sinensis		NP_193027	carboxypeptidase C	GE598477; GE588589	EL408015
osa-miR164a,osa-miR164b,osa-miR164f,zma-miR164a,zma-miR164d,zma-miR164b,zma-miR164c,sbi-miR164,ptc-miR164a,ptc-miR164b,ptc-miR164c,ptc-miR164d,ptc-miR164e,mtr-miR164a,mtr-miR164b,mtr-miR164c,tae-miR164,bna-miR164,vvi-miR164a,vvi-miR164c,vvi-miR164d,gma-miR164,bra-miR164a,sbi-miR164d,sbi-miR164e,zma-miR164g,csi-miR164,ctr-miR164,rco-miR164a,rco-miR164b,rco-miR164c,ghr-miR164,aly-miR164a,aly-miR164…	Oryza sativa,Zea mays,Sorghum bicolor,Populus trichocarpa,Medicago truncatula,Triticum aestivum,Brassica napus,Vitis vinifera,Glycine max,Brassica rapa,Citrus sinensis,Citrus trifoliata,Ricinus communis,Gossypium hirsutum,Arabidopsis lyrata,Theobroma cacao,Brachypodium distachyon,Arabidopsis thaliana		NP_568182	NAC domain containing protein 80	GE610743	EL374434; EL396057
ath-miR778	Arabidopsis thaliana		NP_199970; NP_188286; NP_568325; NP_566174	Hypersensitive-induced response protein 4 ; translationally-controlled tumor protein-like protein ; 14-3-3-like protein GF14 upsilon ; 14-3-3-like protein GF14 nu	GE611541; GE611811; GE608018; GE605819; GE601807; GE612788; GE603597; GE611884	EL384421; EL401717; EL403123; EL405056; EL405634; EL406435; EL407949; EL411115
ath-miR5028	Arabidopsis thaliana		NP_195251	Rossmann-fold NAD(P)-binding domain-containing protein	GE605397; GE603496; GE579026; GE581400	EL375602; EL378225; EL394013; EL395658; EL407362
ath-miR5027	Arabidopsis thaliana		NP_001078468; NP_186796; NP_196588; NP_567749; NP_200413	vacuolar protein sorting-associated protein 32-2 ; homeobox-leucine zipper protein HAT5 ; RAB GTPase H1E ; Got1/Sft2-like vescicle transport protein	GE611894; GE613088; GE594836; GE606885; GE601858; GE603717; GE592681; GE580285; GE605403; GE599128	EL381134; EL385308; EL391357; EL396139; EL399862; EL400081; EL402668; EL402761; EL410875
vvi-miR3635	Vitis vinifera		NP_187800; NP_187648; NP_201477; NP_194094; NP_192861; NP_568288; NP_567641	40S ribosomal protein S5-2 ; glycerol-3-phosphate dehydrogenase SDP6 ; succinate dehydrogenase [ubiquinone] flavoprotein subunit 1 ; reticulon-like protein B1 ; reticulon-like protein B2 ; Ubiquinol-cytochrome C reductase iron-sulfur subunit ; peroxidase 42	GE594961; GE586497; GE612571; GE592246; GE610570; GE588895; GE584598; GE583767; GE581155; GE583714; GE602687; GE602293; GE612630; GE601031; GE582839; GE602652; GE610361	EL380026; EL380119; EL385652; EL387868; EL393582; EL394012; EL394201; EL396345; EL398696; EL402792; EL406782; EL407377; EL408784; EL409396; EL510290; EL510469
ath-miR780.1	Arabidopsis thaliana		NP_196259; NP_563823	molecular chaperone HscB ; Chloroplast J-like domain 1-containing protein	GE609408; GE608875; GE612536; GE604528	EL383875; EL387432; EL405348; EL410474
pvu-miR319c,rco-miR319d,aly-miR319c,aly-miR319d,ath-miR319c	Phaseolus vulgaris,Ricinus communis,Arabidopsis lyrata,Arabidopsis thaliana		NP_193509	Peptidase S41 family protein	GE580348; GE577000; GE581599	EL373215; EL375010; EL377440; EL379537
mtr-miR2651	Medicago truncatula		NP_001185008; NP_568746; NP_001078265; NP_001190157; NP_191759; NP_180357	serinc-domain containing protein ; ATP-dependent Clp protease ATP-binding subunit ClpC ; uncharacterized protein ; S-adenosyl-L-methionine-dependent methyltransferase-like protein	GE581673; GE604063; GE607345; GE608892; GE585159; GE603897; GE610700; GE579359; GE609134; GE578203; GE583576; GE608014; GE582565; GE579725; GE605661; GE606024; GE584824; GE604677; GE612814; GE612771	EL375591; EL375721; EL376086; EL377089; EL379947; EL380212; EL386098; EL386533; EL387706; EL394549; EL394820; EL395368; EL397466; EL398578; EL399355; EL402374; EL402598; EL403462; EL410952; EL411689; EL510523
ptc-miR169x	Populus trichocarpa		NP_567921; NP_197560	histone deacetylase 14 ; uncharacterized protein	GE610579; GE603880; GE581762; GE581813; GE582854	EL385034; EL385450; EL389080; EL392814; EL396947
vvi-miR3623	Vitis vinifera		NP_187777	Lysyl-tRNA synthetase	GE579772	EL377824; EL378323; EL380403; EL384502; EL386554; EL386633; EL387713; EL389782
vvi-miR3625*	Vitis vinifera		NP_851035; NP_030605	elongation factor family protein ; appr-1-p processing enzyme family protein	GE577438; GE580243	EL384998; EL392960; EL403998
mtr-miR2616	Medicago truncatula		NP_188850; NP_172737; NP_199851; NP_850504; NP_201217; NP_178146	proteasome subunit alpha type-4 ; DEAD-box ATP-dependent RNA helicase 47 ; purple acid phosphatase 27 ; 40S ribosomal protein S7-2 ; peroxidase 71 ; ADP,ATP carrier protein 1	GE612551; GE610340; GE592567; GE608263; GE579103; GE595752; GE595931; GE594004; GE587822; GE595631; GE588304; GE599418; GE610982; GE605031	EL383505; EL393620; EL393911; EL398276; EL400710; EL400727; EL404080; EL404139; EL405730; EL409228; EL409741
osa-miR159f	Oryza sativa		NP_568817; NP_566369	AT hook motif-containing protein ; SEC14 cytosolic factor family protein / phosphoglyceride transfer family protein	GE581370; GE584258; GE609877; GE591975; GE594151; GE612045	EL386278; EL400296; EL400602; EL401096; EL403474; EL406382; EL511131
mtr-miR2660a,mtr-miR2660b	Medicago truncatula		NP_179130	reticulon-like protein B10	GE598962	EL399843; EL407735
ath-miR774b	Arabidopsis thaliana		NP_174274; NP_001078140	transcriptional coactivator/pterin dehydratase ; omega-6 fatty acid desaturase, endoplasmic reticulum	GE595284; GE607102	EL377722; EL402448; EL402916; EL403190; EL404438; EL408199; EL510140
osa-miR444b.1,osa-miR444c.1,ssp-miR444c*	Oryza sativa,Saccharum ssp		NP_565718; NP_193524	uncharacterized protein ; PLATZ transcription factor family protein	GE606037; GE603698; GE611863	EL391574; EL400655; EL402047; EL406001; EL406872; EL409993
vvi-miR3629a,vvi-miR3629b,vvi-miR3629c	Vitis vinifera		NP_974973	uncharacterized Rho GTPase-activating protein	GE603791	EL379239; EL386645; EL408026; EL408819
mtr-miR2633	Medicago truncatula		NP_179370; NP_189945; NP_564535; NP_198008	protein VPS35A ; zinc knuckle (CCHC-type) family protein ; signal recognition particle subunit SRP54 ; TCP-1/cpn60 chaperonin family protein	GE577603; GE578985; GE595952; GE577561; GE582704; GE581677	EL377006; EL380193; EL384461; EL385961; EL397004
osa-miR2118g,zma-miR2118c	Oryza sativa,Zea mays		NP_850768	translocase of chloroplast 34	GE605155; GE608277	EL373589; EL383718; EL400133; EL400584; EL410352; EL412251
osa-miR2118f,osa-miR2118j,osa-miR2118m	Oryza sativa		NP_850768	translocase of chloroplast 34	GE605155; GE608277	EL373589; EL383718; EL400584; EL410352; EL412251
ath-miR5016	Arabidopsis thaliana		NP_190422; NP_172147; NP_001190661; NP_563971; NP_194614	SNF1-related protein kinase regulatory subunit gamma 1 ; 1-aminocyclopropane-1-carboxylate oxidase-1 ; cullin 1 ; methyl-CPG-binding domain 10 ; xyloglucan:xyloglucosyl transferase	GE577041; GE603044; GE579231; GE602362; GE612785; GE611639; GE585298; GE585197; GE608112	EL373893; EL378294; EL380092; EL380167; EL381182; EL381947; EL384845; EL388772; EL389162; EL390202; EL392559; EL399000; EL399741; EL510672; EL510688
vvi-miR319e,csi-miR319,tcc-miR319	Vitis vinifera,Citrus sinensis,Theobroma cacao		NP_193509	Peptidase S41 family protein	GE580348; GE577000; GE581599	EL373215; EL375010; EL377440; EL379537
osa-miR1428e-5p,osa-miR1428f-5p,osa-miR1428g-5p	Oryza sativa		NP_001190651	protein kinase family protein	GE583460; GE580178; GE577156; GE582989; GE585607	EL375390; EL380874; EL384586; EL389989; EL392110; EL396197
osa-miR1437	Oryza sativa		NP_192902	osmotin-like protein OSM34	GE596813	EL403847
mtr-miR2602a,mtr-miR2602b	Medicago truncatula		NP_171986; NP_001184910; NP_178182	translocon at the inner envelope membrane of chloroplasts 20 ; HIT-type Zinc finger family protein ; Rae1-like protein	GE608490; GE605468; GE606852; GE582285	EL400029; EL402193; EL402925; EL403011; EL405991; EL406280; EL409892
ath-miR4228	Arabidopsis thaliana		NP_190798; NP_567210	ATP synthase subunit d ; uncharacterized protein	GE589798; GE601850; GE594918; GE594500; GE597539; GE593730; GE598891; GE594883	EL375135; EL392917; EL400687; EL400891; EL402688
ptc-miR482.2	Populus trichocarpa		NP_195153; NP_564543; NP_564177; NP_001078161; NP_192966; NP_565853	TIP41-like protein ; pfkB-type carbohydrate kinase-like protein ; putative neutral invertase ; cytochrome c oxidase subunit Vb ; copper amine oxidase family protein ; uncharacterized protein	GE602154; GE611500; GE603642; GE600484; GE610915; GE611169; GE601845; GE609506; GE610604; GE594893; GE590777; GE596942; GE587953	EL375847; EL376913; EL380366; EL384763; EL386438; EL388681; EL391457; EL392542; EL394603; EL397038; EL399501; EL402092; EL402299; EL404886; EL405158; EL407568; EL409786; EL510315
osa-miR2118c,osa-miR2118q	Oryza sativa		NP_850768; NP_564310	translocase of chloroplast 34 ; syntaxin-61	GE605155; GE608277; GE604365	EL373589; EL383718; EL400133; EL400584; EL403308; EL410352; EL412251
osa-miR2118d,zma-miR2118d	Oryza sativa,Zea mays		NP_974230; NP_565055	putative protein phosphatase 2C 34 ; uncharacterized protein	GE612854; GE608674; GE607360	EL386267; EL387891; EL398031; EL399315
osa-miR1436,hvu-miR1436	Oryza sativa,Hordeum vulgare		NP_191679; NP_563668	thioredoxin family protein ; uncharacterized protein	GE586213; GE588447; GE593846; GE593823	EL388446; EL404409; EL407052
sly-miR397	Solanum lycopersicum		NP_193391; NP_849807; NP_564018; NP_565027; NP_187533	putative protein phosphatase 2C 55 ; aldehyde dehydrogenase 7B4 ; oligouridylate binding protein 1B ; uncharacterized protein ; laccase 7	GE584693; GE584052; GE603411; GE608000; GE610946; GE602872; GE605350; GE583552; GE601936	EL381196; EL382715; EL382728; EL383944; EL386866; EL389262; EL391537; EL391786; EL392336; EL394448; EL395168; EL399777; EL399950; EL402246; EL402740; EL403705; EL404025
vvi-miR169b,vvi-miR169h	Vitis vinifera		NP_198897	ubiquinol-cytochrome c reductase cytochrome c1 subunit	GE606092	EL380489; EL390774; EL391136
vvi-miR3638*	Vitis vinifera		NP_177823; NP_564138	Target of Myb protein 1	GE582489; GE585340; GE594720; GE584753; GE583478; GE581799; GE584072; GE610598	EL377414; EL510733
csi-miR172b	Citrus sinensis		NP_195175; NP_851083	cyclase associated protein 1 ; exonuclease family protein	GE584787; GE579947; GE584207; GE582287; GE578112; GE584102; GE583439; GE577477; GE583433; GE607999	EL385657; EL389277; EL392308; EL399987; EL405811
osa-miR171b,osa-miR171c,osa-miR171d,osa-miR171e,osa-miR171f,sbi-miR171b,sbi-miR171d,sbi-miR171a,zma-miR171d,zma-miR171j,zma-miR171e,zma-miR171i,ptc-miR171e,ptc-miR171f,ptc-miR171g,ptc-miR171h,ptc-miR171i,mtr-miR171d,mtr-miR171g,tae-miR171a,vvi-miR171a,vvi-miR171c,vvi-miR171d,vvi-miR171i,sly-miR171a,sbi-miR171i,sbi-miR171k,bdi-miR171c,aqc-miR171a,aqc-miR171b,aqc-miR171d,crt-miR171,rco-miR171c,rco-…	Oryza sativa,Sorghum bicolor,Zea mays,Populus trichocarpa,Medicago truncatula,Triticum aestivum,Vitis vinifera,Solanum lycopersicum,Brachypodium distachyon,Aquilegia caerulea,Citrus reticulata,Ricinus communis,Hordeum vulgare,Festuca arundinacea,Theobroma cacao		NP_176461; NP_176911; NP_175380; NP_563779; NP_173662	putative stress-inducible protein ; Minichromosome maintenance (MCM2/3/5) protein ; peroxidase 10 ; GILT domain-containing protein ; O-fucosyltransferase family protein	GE580458; GE577787; GE580773; GE610211; GE596659; GE606304; GE579180	EL379636; EL379889; EL389607; EL390537; EL391559; EL395597; EL401120; EL407723; EL409278
osa-miR2091-3p	Oryza sativa		NP_849407; NP_200279	putative serine/threonine protein kinase ; transcription factor ILR3	GE606576; GE589313; GE593362	EL387663; EL396928; EL400773; EL401631; EL401766; EL408931
vvi-miR3634*	Vitis vinifera		NP_973667; NP_850362; NP_195022	putative plastid-lipid-associated protein 13 ; uncharacterized protein	GE610478; GE612058; GE607734; GE595828; GE601950	EL381586; EL397186; EL398709; EL401758
osa-miR827	Oryza sativa		NP_173539; NP_194285	Mitochondrial transcription termination factor family protein ; cleavage/polyadenylation specificity factor	GE608832; GE589630	EL389778; EL401931; EL402523
osa-miR156k,sbi-miR156d,mtr-miR156,gma-miR156b,zma-miR156j,bdi-miR156,rco-miR156e,far-miR156a,tcc-miR156a	Oryza sativa,Sorghum bicolor,Medicago truncatula,Glycine max,Zea mays,Brachypodium distachyon,Ricinus communis,Festuca arundinacea,Theobroma cacao		NP_001077494	Superoxide dismutase [Cu-Zn]	GE585699	EL410611
ghr-miR2950	Gossypium hirsutum		NP_567988; NP_568590; NP_171719; NP_001189955; NP_196280; NP_565527	NAD(P)H dehydrogenase (quinone)s ; RING/U-box domain-containing protein ; metacaspase 1 ; dual specificity protein phosphatase 1 ; histone-lysine N-methyltransferase ATXR4 ; PLAT-plant-stress domain-containing protein	GE601796; GE604498; GE609439; GE586704; GE613176; GE610472; GE606537; GE607423; GE589684; GE610316	EL373468; EL376217; EL381132; EL388900; EL397762; EL400051; EL400235; EL400780; EL400897; EL401193; EL401680; EL404772; EL408680; EL410939
osa-miR397b	Oryza sativa		NP_193391; NP_849807; NP_565027; NP_187533	putative protein phosphatase 2C 55 ; aldehyde dehydrogenase 7B4 ; uncharacterized protein ; laccase 7	GE584693; GE584052; GE603411; GE608000; GE602872; GE605350; GE583552; GE601936	EL381196; EL382715; EL383944; EL386866; EL391537; EL391786; EL392336; EL394448; EL399777; EL399950; EL402246; EL402740; EL404025
mtr-miR2640a,mtr-miR2640b	Medicago truncatula		NP_176448; NP_173226; NP_564165	flavin-containing monooxygenase-like protein ; ABC transporter G family member 11 ; putative protein phosphatase 2C 9	GE581231; GE582559; GE611995	EL384009; EL393326; EL397416
mtr-miR2623	Medicago truncatula		NP_568346; NP_197258; NP_178062	Spc97 / Spc98 family of spindle pole body (SBP) component ; BolA-like protein ; succinate-semialdehyde dehydrogenase	GE581785; GE590111; GE597291; GE600811; GE597995; GE586543; GE586546; GE599502; GE580185; GE585034	EL376115; EL384351; EL399200; EL510475
vvi-miR479	Vitis vinifera		NP_173458; NP_177736	24-methylenesterol C-methyltransferase 2 ; 24-methylenesterol C-methyltransferase 3	GE584471; GE581196; GE610326; GE598282; GE579700; GE604620; GE597355; GE600745	EL392226; EL405131
osa-miR2864.1	Oryza sativa		NP_194580; NP_973756; NP_001031221; NP_973667; NP_850362; NP_175685; NP_567350; NP_563770; NP_564765; NP_568719; NP_190870; NP_001031577; NP_191432; NP_187729; NP_196180	prohibitin 1 ; prohibitin 2 ; 3-oxoacyl-[acyl-carrier-protein] synthase III ; putative plastid-lipid-associated protein 13 ; lysophospholipase 2 ; protein phosphatase methylesterase 1 ; NAD(P)-linked oxidoreductase-like protein ; maternal effect embryo arrest 9 protein ; putative thiol-disulfide oxidoreductase DCC ; 60S ribosomal protein L24-2 ; transcription factor UNE12 ; V-type proton ATPase s…	GE610618; GE611759; GE585864; GE579368; GE610478; GE608956; GE612058; GE604232; GE609469; GE604568; GE603032; GE605064; GE600284; GE610564; GE605073; GE601931; GE610776; GE612114; GE611336; GE586837; GE587236; GE612644; GE603931; GE602306; GE602266; GE608135; GE592033; GE589908; GE593936; GE598019; GE596027; GE599669; GE586365; GE590799; GE601427; GE603018; GE610279; GE607566; GE611470; GE608703	EL375231; EL375444; EL377540; EL379154; EL381586; EL382489; EL382576; EL387415; EL388088; EL388806; EL390274; EL394490; EL395212; EL395433; EL397186; EL397508; EL398169; EL400757; EL401266; EL401663; EL403049; EL404507; EL404913; EL405901; EL406307; EL406959; EL407216; EL407433; EL407615; EL407972; EL409189; EL409728; EL409809; EL410113; EL410506; EL411836; EL412170; EL510421
mtr-miR169f	Medicago truncatula		NP_564627; NP_191720; NP_191609	Tubby-like F-box protein 7 ; glucose-6-phosphate 1-epimerase ; 3'-5'-exoribonuclease CER7 protein	GE608049; GE602036; GE582011	EL377818; EL379112; EL382127; EL385785; EL395427; EL400797; EL403872
aly-miR858,ath-miR858	Arabidopsis lyrata,Arabidopsis thaliana		NP_179277; NP_173490; NP_680194; NP_190879; NP_190891; NP_187329; NP_001185360	putative aquaporin PIP2-8 ; DNA-binding bromodomain-containing protein ; DnaJ homolog subfamily C member 8 ; DEAD-box ATP-dependent RNA helicase 38 ; cell division control protein 48-D ; thioredoxin-like protein CITRX ; ribosomal protein L7/L12 domain-containing protein	GE607561; GE602829; GE580450; GE601307; GE594002; GE586316; GE607114; GE591437; GE590390; GE603231; GE607860	EL372747; EL377470; EL379609; EL382223; EL382614; EL385844; EL390552; EL390949; EL394276; EL395156; EL399493; EL400495; EL401121; EL401381; EL402936; EL407940; EL411714; EL510765
osa-miR164d,sbi-miR164b,zma-miR164f,bdi-miR164c	Oryza sativa,Sorghum bicolor,Zea mays,Brachypodium distachyon		NP_568182	NAC domain containing protein 80	GE610743	EL374434; EL396057
ath-miR779.1	Arabidopsis thaliana		NP_196104; NP_177823; NP_564138; NP_563754; NP_567808; NP_001031360; NP_974915; NP_180390; NP_565900	bZIP protein ; Target of Myb protein 1 ; cationic amino acid transporter 9 ; putative protein phosphatase 2C 58 ; major facilitator protein ; xylulose kinase-2 ; TATA-binding related factor (TRF) of subunit 20 of Mediator complex ; aarF domain-containing kinase	GE602764; GE582489; GE585340; GE594720; GE584753; GE583478; GE584072; GE610598; GE581872; GE578503; GE603567; GE610619; GE579260; GE579039; GE581839; GE594516; GE604600	EL373060; EL377414; EL377939; EL379641; EL380435; EL381063; EL382784; EL382985; EL383617; EL386671; EL386759; EL387503; EL392420; EL393845; EL400952; EL402546; EL407815; EL410856; EL411798; EL412130; EL510404; EL510733
osa-miR2097-5p	Oryza sativa		NP_567843	Yip1 integral membrane domain-containing protein	GE595022	EL406227
osa-miR1876	Oryza sativa		NP_001031577; NP_181797	transcription factor UNE12 ; alpha/beta-hydrolase domain-containing protein	GE603018; GE583925	EL406959; EL410930
vvi-miR828b	Vitis vinifera		NP_189143	RPM1 interacting protein 4	GE588307; GE591188; GE596072	EL399161
mtr-miR2630a,mtr-miR2630b,mtr-miR2630c,mtr-miR2630w,mtr-miR2630x,mtr-miR2630y,mtr-miR2630d,mtr-miR2630e,mtr-miR2630f,mtr-miR2630g,mtr-miR2630h,mtr-miR2630i,mtr-miR2630j,mtr-miR2630k,mtr-miR2630l,mtr-miR2630m,mtr-miR2630n,mtr-miR2630o,mtr-miR2630p,mtr-miR2630q,mtr-miR2630r,mtr-miR2630s,mtr-miR2630t,mtr-miR2630u,mtr-miR2630v	Medicago truncatula		NP_190798; NP_175237; NP_199407; NP_201350; NP_192772	ATP synthase subunit d ; dihydrolipoyl dehydrogenase 1 ; GDSL esterase/lipase ; O-fucosyltransferase family protein ; chlorophyll a-b binding protein CP26	GE589798; GE601850; GE579868; GE612179; GE580108; GE580001; GE583175; GE577883; GE590249	EL375135; EL375553; EL376126; EL377582; EL377904; EL379029; EL381567; EL383997; EL386491; EL387381; EL389057; EL389377; EL389459; EL390434; EL392917; EL393030; EL393213; EL396007; EL396249; EL398774; EL400891
ath-miR775	Arabidopsis thaliana		NP_683468; NP_001031262	uncharacterized protein ; alanine-2-oxoglutarate aminotransferase 2	GE582897; GE610680; GE606754; GE606859; GE578891; GE601781; GE603297; GE611590; GE606624; GE609349; GE603866	EL377152; EL379494; EL380057; EL393108; EL393869; EL397829; EL402922
ath-miR4239	Arabidopsis thaliana		NP_565858	PLAC8 domain-containing protein	GE606248; GE609753	EL401123; EL402935; EL409194; EL409201
osa-miR2120	Oryza sativa		NP_001190373	tubulin beta-8 chain	GE613224; GE581726; GE582414	EL377166; EL380151
osa-miR817	Oryza sativa		NP_001119413; NP_564009	polycomb group protein EMBRYONIC FLOWER 2 ; Ubiquitin-specific protease family C19-related protein	GE580324; GE583783; GE577378	EL377718; EL388706
mtr-miR2672	Medicago truncatula		NP_567692; NP_178585; NP_974376	cellulose synthase-like protein G2 ; photosystem II light harvesting complex protein 2.1 ; RING/U-box domain-containing protein	GE608111; GE591421; GE608517	EL386583; EL404885; EL406786; EL407370
ptc-miR319i	Populus trichocarpa		NP_565027; NP_193716	uncharacterized protein ; Glycosyl hydrolase family protein with chitinase insertion domain	GE602872; GE605350; GE601859; GE611775	EL378974; EL410223
vvi-miR477	Vitis vinifera		NP_198206; NP_195146	Luminal-binding protein 1 ; D-3-phosphoglycerate dehydrogenase	GE610319; GE609257; GE581480; GE602545	EL379994; EL407192
ath-miR853	Arabidopsis thaliana		NP_001185126; NP_564025	Transcription elongation factor (TFIIS) family protein ; protein TRF-like 3	GE585184; GE582875	EL379612; EL389465; EL393964
mtr-miR2652a,mtr-miR2652b,mtr-miR2652c,mtr-miR2652d,mtr-miR2652e,mtr-miR2652f,mtr-miR2652g,mtr-miR2652h,mtr-miR2652i,mtr-miR2652j,mtr-miR2652k,mtr-miR2652l	Medicago truncatula		NP_565110; NP_567921	putative ubiquitin-conjugating enzyme E2 16 ; histone deacetylase 14	GE589674; GE610579; GE603880; GE603691	EL380782; EL385034; EL385450; EL389080; EL392814; EL396905; EL399903; EL404213; EL408207
osa-miR2926	Oryza sativa		NP_180170; NP_200123; NP_192705; NP_001030661; NP_199330; NP_178551	BRCA1-associated protein ; RING/U-box domain-containing protein-like protein ; uncharacterized oxidoreductase ; uncharacterized protein ; CbbY protein-like protein ; ankyrin repeat-containing protein	GE577159; GE611718; GE602461; GE607783; GE597631; GE610879; GE608692; GE580556	EL376165; EL382302; EL383256; EL394884; EL404079; EL406241; EL406562; EL407385; EL407686; EL410090; EL412244; EL510756
osa-miR166g,osa-miR166h,sbi-miR166f,zma-miR166l,zma-miR166m,mtr-miR166c,mtr-miR166f,aqc-miR166a,aqc-miR166d,pab-miR166a,tcc-miR166c	Oryza sativa,Sorghum bicolor,Zea mays,Medicago truncatula,Aquilegia caerulea,Picea abies,Theobroma cacao		NP_001189587; NP_179997	leucine aminopeptidase 1	GE611439; GE608898	EL408361
ath-miR3440b-3p	Arabidopsis thaliana		NP_565025	aarF domain-containing kinase	GE578161; GE583764	EL381451
vvi-miR171g	Vitis vinifera		NP_179503	S-locus lectin protein kinase-like protein	GE577600	EL387237
osa-miR2873b	Oryza sativa		NP_190569	casein kinase II, alpha chain 2	GE580727; GE604997; GE605310; GE582231; GE583788; GE609865	EL383204
ath-miR447a,ath-miR447b	Arabidopsis thaliana		NP_196225; NP_974254	tropine dehydrogenase ; uncharacterized protein	GE605643; GE612734; GE589465; GE611349; GE603008; GE608783; GE608339; GE606612; GE609103	EL395976; EL405215; EL407880
osa-miR395f	Oryza sativa		NP_191193	40S ribosomal protein S26-3	GE590081; GE598577; GE600063; GE600729; GE588634; GE590610; GE598100	EL400795; EL405208
osa-miR529b	Oryza sativa		NP_565998; NP_568187	3beta-hydroxysteroid-dehydrogenase/decarboxylase isoform 3 ; syntaxin-132	GE578123; GE609326	EL391793; EL395044
ath-miR5023	Arabidopsis thaliana		NP_567956	calcium-dependent lipid-binding domain-containing protein	GE610292	EL382312; EL383587; EL392892; EL399302; EL407706; EL409813; EL411198
ath-miR822	Arabidopsis thaliana		NP_973961	Regulator of Vps4 activity in the MVB pathway protein	GE580312; GE584303; GE582028; GE579576	EL381089; EL389338
osa-miR2930	Oryza sativa		NP_564892	proteasome maturation protein	GE586377; GE594352	EL409747; EL410375
ptc-miR1447	Populus trichocarpa		NP_851260; NP_568981; NP_191045	Histidinol dehydrogenase ; U-box domain-containing protein 14	GE581983; GE579750; GE580302; GE583123; GE606409; GE579732; GE577097	EL372925; EL381228; EL389223; EL390589; EL391524; EL395064; EL395423; EL510149
osa-miR171g,sbi-miR171c,zma-miR171g	Oryza sativa,Sorghum bicolor,Zea mays		NP_180566	protein transport protein SEC13	GE612549; GE609271; GE606473; GE611495; GE613031; GE596209; GE611634	EL405702
osa-miR168a-3p,hvu-miR168-3p	Oryza sativa,Hordeum vulgare		NP_568037	uncharacterized protein	GE603010	EL406645
vvi-miR828a	Vitis vinifera		NP_189143	RPM1 interacting protein 4	GE588307; GE591188; GE596072	EL399161
osa-miR164c	Oryza sativa		NP_568182	NAC domain containing protein 80	GE610000; GE610743	EL374434; EL396057
mtr-miR2654	Medicago truncatula		NP_563632; NP_001031954	palmitoyl-CoA hydrolase ; translation initiation factor 3 subunit B	GE608182; GE589147; GE580552; GE582523; GE577152	EL376922; EL388373; EL393693; EL394061
ptc-miR1445	Populus trichocarpa		NP_001185061	replication factor C subunit 2/4	GE610101; GE605074	EL385676
osa-miR435	Oryza sativa		NP_564720	uncharacterized protein	GE590016; GE588775; GE591037; GE592921; GE598974; GE595240; GE590201; GE599940; GE598997	EL400364
ath-miR839	Arabidopsis thaliana		NP_200987	calnexin 1	GE609313; GE605445	EL401061; EL406734
osa-miR811d.2	Oryza sativa		NP_179896; NP_196238	metal transporter Nramp3 ; uncharacterized protein	GE582900; GE579728; GE580408; GE587278	EL378340; EL382765; EL407203
csi-miR477c	Citrus sinensis		NP_566519	transducin/WD40 domain-containing protein	GE577114; GE580355	EL383703; EL395186
osa-miR159a.2	Oryza sativa		NP_195128; NP_172293; NP_567970	class I glutamine amidotransferase domain-containing protein ; DNA ligase 1 ; NADH dehydrogenase (ubiquinone) 1 beta subcomplex 9	GE579153; GE577788; GE592594	EL377751; EL381741; EL401896
osa-miR444d.3,ssp-miR444b*	Oryza sativa,Saccharum ssp		NP_192313; NP_191846; NP_199269; NP_001077887	pyrophosphate--fructose-6-phosphate 1-phosphotransferase ; 60S ribosomal protein L7a-2 ; vacuolar protein sorting-associated protein 2-2 ; Methylmalonate-semialdehyde dehydrogenase [acylating]	GE577960; GE606374; GE609983; GE587420; GE603685; GE600348	EL377852; EL386347; EL388394; EL392530; EL400397; EL402153; EL407417; EL407632; EL409950; EL510828
osa-miR1441	Oryza sativa		NP_566875	lipoxygenase 2	GE601490; GE593164; GE599990	EL409772
osa-miR168b	Oryza sativa		NP_196648; NP_177096; NP_683507; NP_178111	chorismate mutase 2 ; chorismate mutase 3 ; tetratricopeptide repeat-containing protein ; heat shock protein 91	GE578782; GE604234; GE581041; GE579755	EL387576; EL390708; EL394086; EL395733; EL397695; EL406196
ath-miR771	Arabidopsis thaliana		NP_195833; NP_171860	kinesin light chain-like protein ; protochlorophyllide reductase C	GE581970; GE606343	EL373778; EL406144
osa-miR2876	Oryza sativa		NP_849552	E3 ubiquitin protein ligase RIN2	GE578190	EL372843
ath-miR780.2	Arabidopsis thaliana		NP_566076; NP_188637	phosphoinositide 4-kinase gamma 4 ; protein arginine N-methyltransferase 6	GE609087; GE578229; GE602411; GE581506	EL375511; EL383821; EL385984; EL404848
ath-miR869.2	Arabidopsis thaliana		NP_197133; NP_565806; NP_001154388	protein valine-tolerant 1 ; RCD-one 1-like protein ; WWE protein-protein interaction domain family protein	GE580081; GE578499; GE577371; GE583146; GE580384; GE578425	EL382764; EL392376; EL397169
ahy-miR3511-3p	Arachis hypogaea		NP_175423	tubulin alpha-2/alpha-4 chain	GE603779; GE579406; GE610118; GE579886	EL375733; EL375916; EL378018; EL382842; EL391360; EL393641; EL395678; EL397908; EL402753; EL510240; EL510396
mtr-miR395h	Medicago truncatula		NP_182039; NP_567101; NP_565477; NP_564240	VAP-like protein 12 ; vesicle associated protein ; 26S proteasome regulatory subunit N1 ; Metal-dependent phosphohydrolase	GE602378; GE584526; GE603917; GE604493; GE578825; GE582579; GE610017	EL373190; EL377971; EL378689; EL388217; EL392163; EL393591; EL405376; EL407012; EL411726
gma-miR159a,ptc-miR159a,ptc-miR159b,ptc-miR159c,bna-miR159,vvi-miR159c,sly-miR159,bra-miR159a,mtr-miR159a,pvu-miR159a.1,rco-miR159,aly-miR159a,ahy-miR159,csi-miR159,ath-miR159a	Glycine max,Populus trichocarpa,Brassica napus,Vitis vinifera,Solanum lycopersicum,Brassica rapa,Medicago truncatula,Phaseolus vulgaris,Ricinus communis,Arabidopsis lyrata,Arachis hypogaea,Citrus sinensis,Arabidopsis thaliana		NP_199469; NP_195936; NP_566432	BR-signaling kinase 2 ; mamallian P58IPK-like protein ; Acid phosphatase/vanadium-dependent haloperoxidase-related protein	GE584727; GE578661; GE577913; GE602343	EL375432; EL376417; EL389004; EL396047; EL400726; EL410132; EL411607; EL411983
mtr-miR2601	Medicago truncatula		NP_001030756; NP_176108	glutathione reductase, cytosolic ; basic helix-loop-helix domain-containing protein	GE606713; GE606176; GE605094; GE611393	EL381255; EL388131; EL389956; EL396367; EL407520
mtr-miR2621	Medicago truncatula		NP_568955	delta-1-pyrroline-5-carboxylate dehydrogenase 12A1	GE609852; GE610213	EL408544; EL412086
mtr-miR2588a,mtr-miR2588b	Medicago truncatula		NP_194807	uncharacterized protein	GE578674	EL384373; EL393817
osa-miR1853-3p	Oryza sativa		NP_198663; NP_171777	putative DNA repair protein RAD23-4 ; 60S ribosomal protein L19-1	GE603228; GE602674; GE611115; GE579993; GE593033; GE587511; GE607880	EL375144; EL380516; EL381429; EL384611; EL391152; EL399405; EL399759; EL404276; EL409926; EL411105
osa-miR1846c-3p	Oryza sativa		NP_190868	F-box protein PP2-A15	GE602017	EL377008; EL390763
aly-miR159b,ath-miR159b	Arabidopsis lyrata,Arabidopsis thaliana		NP_199469; NP_195936; NP_566432	BR-signaling kinase 2 ; mamallian P58IPK-like protein ; Acid phosphatase/vanadium-dependent haloperoxidase-related protein	GE584727; GE578661; GE577913; GE602343	EL375432; EL376417; EL389004; EL396047; EL400726; EL410132; EL411607; EL411983
mtr-miR2592b,mtr-miR2592c,mtr-miR2592d,mtr-miR2592e,mtr-miR2592f,mtr-miR2592i,mtr-miR2592j,mtr-miR2592o,mtr-miR2592p,mtr-miR2592q,mtr-miR2592r,mtr-miR2592a,mtr-miR2592g,mtr-miR2592h,mtr-miR2592k,mtr-miR2592l,mtr-miR2592m,mtr-miR2592n	Medicago truncatula		NP_196433; NP_001030814; NP_178111; NP_191966; NP_566251; NP_001190575	serine/threonine protein kinase 3 ; non-specific serine/threonine protein kinase ; heat shock protein 91 ; malate dehydrogenase (decarboxylating) ; peroxisomal adenine nucleotide carrier 1 ; two-component response regulator-like APRR3	GE612105; GE610930; GE585199; GE582998; GE579755; GE599789; GE594454; GE611314	EL372966; EL373565; EL385365; EL391173; EL391687; EL392799; EL394086; EL397695; EL399645; EL400663; EL403680; EL406346
osa-miR395o	Oryza sativa		NP_565477; NP_181277	26S proteasome regulatory subunit N1 ; mitochondrial import inner membrane translocase subunit Tim17	GE578825; GE582579; GE607003; GE604390; GE610813	EL388217; EL401721
osa-miR5078	Oryza sativa		NP_566486; NP_190864	ubiquitin carboxyl-terminal hydrolase 25 ; peroxiredoxin-2E	GE579295; GE578226; GE592317; GE596603; GE591302; GE596432; GE586036; GE593294; GE587653	EL392305; EL403347
osa-miR5076	Oryza sativa		NP_849735; NP_850383	toprim domain-containing protein ; signal peptide peptidase-like 3	GE577971; GE598096	EL394991; EL396833
osa-miR319a,osa-miR319b,sbi-miR319,zma-miR319a,zma-miR319c,zma-miR319b,zma-miR319d,sbi-miR319b	Oryza sativa,Sorghum bicolor,Zea mays		NP_176688; NP_180170	ALBINO3-like protein 2 ; BRCA1-associated protein	GE611307; GE579322; GE577159	EL373599; EL383256; EL394884
ath-miR777	Arabidopsis thaliana		NP_190695; NP_001190127; NP_568751	RIO kinase 2 ; ketol-acid reductoisomerase ; polyadenylate-binding protein 1	GE607648; GE578234; GE600848; GE606913; GE602123; GE594070; GE593046	EL377980; EL378635; EL393398; EL398969; EL406615
mtr-miR171c	Medicago truncatula		NP_176461; NP_176911; NP_175380; NP_192427; NP_563779; NP_173662	putative stress-inducible protein ; Minichromosome maintenance (MCM2/3/5) protein ; peroxidase 10 ; oxygen-evolving enhancer protein 3-2 ; GILT domain-containing protein ; O-fucosyltransferase family protein	GE580458; GE577787; GE580773; GE610211; GE596659; GE594854; GE588264; GE606304; GE579180	EL379636; EL379889; EL389607; EL390537; EL391559; EL395597; EL401120; EL401482; EL407723; EL409278; EL410574
osa-miR2106	Oryza sativa		NP_850502	6-phosphogluconate dehydrogenase	GE582580; GE582573; GE580726	EL373005; EL374059; EL377593; EL379412; EL383302; EL385939; EL396038
zma-miR172a,zma-miR172d,zma-miR172b,zma-miR172c,sbi-miR172c,sbi-miR172a,sbi-miR172d,csi-miR172a,gma-miR172f	Zea mays,Sorghum bicolor,Citrus sinensis,Glycine max		NP_001030769; NP_564333	protein phosphatase 2A subunit A2 ; MAC/Perforin domain-containing protein	GE577123; GE580982; GE582947	EL377660; EL380599; EL396387
ath-miR2111b*	Arabidopsis thaliana		NP_974901	putative acetyl-CoA acetyltransferase, cytosolic 2	GE590330; GE600907; GE589901	EL406774
vvi-miR3637*	Vitis vinifera		NP_177742	enoyl-CoA hydratase 2	GE607745; GE608017	EL398700; EL401819; EL404445; EL405881
ath-miR2939	Arabidopsis thaliana		NP_001190326	phosphoglucosamine mutase family protein	GE580311	EL388902
bna-miR169g,bna-miR169h,bna-miR169i,bna-miR169j,bna-miR169k,bna-miR169l,vvi-miR169e	Brassica napus,Vitis vinifera		NP_191720	glucose-6-phosphate 1-epimerase	GE602036	EL385785
ptc-miR172g,ptc-miR172h,vvi-miR172c,gma-miR172c,rco-miR172	Populus trichocarpa,Vitis vinifera,Glycine max,Ricinus communis		NP_001030769; NP_564333	protein phosphatase 2A subunit A2 ; MAC/Perforin domain-containing protein	GE577123; GE580982; GE582947	EL377660; EL380599; EL396387
osa-miR531b	Oryza sativa		NP_566570; NP_176448	dihydrolipoyl dehydrogenase 2 ; flavin-containing monooxygenase-like protein	GE581026; GE581231	EL375553; EL379029; EL381567; EL384009; EL386491; EL393030; EL396249
ptc-miR394a-3p,ptc-miR394b-3p	Populus trichocarpa		NP_187112; NP_182055; NP_973996; NP_001184890	RNA-binding KH domain-containing protein ; 3-phosphoshikimate 1-carboxyvinyltransferase ; putative 5-enolpyruvylshikimate-3-phosphate synthase ; CER1 protein	GE608878; GE605648; GE579633; GE583575; GE584726; GE605813	EL375077; EL379249; EL383597; EL384041; EL386670; EL389166; EL391014
ath-miR5022	Arabidopsis thaliana		NP_001031418	3'-5' exonuclease and KH-I domain-containing protein	GE612596; GE604557; GE612749	EL375506; EL397722; EL398072; EL401572; EL404472; EL408083; EL408731
osa-miR1424	Oryza sativa		NP_189515; NP_200726	FACT complex subunit SSRP1 ; DNA-directed RNA polymerase II subunit RPB7	GE577797; GE581324; GE588216	EL374878; EL390900; EL395843; EL409988
osa-miR2929	Oryza sativa		NP_190300	RING/U-box domain-containing protein	GE606004; GE603272	EL410103; EL412091
vvi-miR166a,vvi-miR166b	Vitis vinifera		NP_001190733; NP_001189587; NP_179997	cysteine synthase ; leucine aminopeptidase 1	GE613161; GE611439; GE608898	EL383725; EL401541; EL404227; EL408361
ath-miR783	Arabidopsis thaliana		NP_849887	ADP-glucose pyrophosphorylase-like protein	GE580200; GE584780	EL377913; EL379099; EL379271; EL382124; EL382958; EL386138; EL388658; EL390452; EL390920; EL395830
osa-miR395t	Oryza sativa		NP_001077769; NP_181277	TIR-NBS-LRR class disease resistance protein ; mitochondrial import inner membrane translocase subunit Tim17	GE584820; GE607003; GE604390; GE610813	EL396848; EL401721
vvi-miR169y	Vitis vinifera		NP_178163; NP_191609	plastid transcriptionally active 17 protein ; 3'-5'-exoribonuclease CER7 protein	GE580388; GE582011	EL373789; EL375621; EL385526; EL400797
mtr-miR2610a,mtr-miR2610b	Medicago truncatula		NP_569029	putative 3-dehydroquinate synthase	GE578754; GE601960	EL377429; EL385156; EL389022; EL391437; EL393410; EL394364
ath-miR401	Arabidopsis thaliana		NP_568689	dioxygenase-like protein	GE605052; GE606384	EL375806
osa-miR408,sof-miR408a,sof-miR408b,sof-miR408c,sof-miR408d,zma-miR408,tae-miR408,sbi-miR408,zma-miR408b,rco-miR408,ssp-miR408d,ssp-miR408a	Oryza sativa,Saccharum officinarum,Zea mays,Triticum aestivum,Sorghum bicolor,Ricinus communis,Saccharum ssp		NP_563880	translation initiation factor eIF-3 subunit 3	GE604276; GE603570	EL393644
csi-miR172c	Citrus sinensis		NP_564333	MAC/Perforin domain-containing protein	GE582947	EL380599; EL396387
ptc-miR1450	Populus trichocarpa		NP_568033	squalene epoxidase 3	GE581095; GE579085; GE584362	EL373530; EL377839; EL386104
mtr-miR168	Medicago truncatula		NP_564920; NP_001190879; NP_973861	annexin D5 ; proteasome subunit beta type-6 ; uncharacterized protein	GE601891; GE607962; GE607067; GE606518; GE590620; GE605323	EL372983; EL373153; EL373161; EL374366; EL376927; EL386484; EL391290; EL392236; EL399916; EL402882; EL403709; EL407719; EL409296; EL411119; EL412210; EL510974
ptc-miR477a,ptc-miR477b	Populus trichocarpa		NP_199772; NP_195146	F-box protein ; D-3-phosphoglycerate dehydrogenase	GE610230; GE602545	EL404649; EL407192
ath-miR841	Arabidopsis thaliana		NP_175683	histone H2A protein 9	GE590034; GE588849	EL400597
ath-miR5015a	Arabidopsis thaliana		NP_178165	SNARE-like protein	GE600324	EL389229; EL401383; EL403691; EL405740; EL406392; EL407444; EL407902
mtr-miR2119	Medicago truncatula		NP_196524	octicosapeptide/Phox/Bem1p domain-containing protein	GE580376; GE583423; GE578995; GE611913	EL373892; EL398374
mtr-miR2624a,mtr-miR2624b	Medicago truncatula		NP_565722	Salt tolerance-like protein	GE603296; GE602070	EL373149
osa-miR3980a-3p,osa-miR3980b-3p	Oryza sativa		NP_196352; NP_001119458	TUDOR-SN protein 1 ; putative inactive receptor kinase	GE577809; GE604284	EL380109; EL392173; EL398144
osa-miR5079	Oryza sativa		NP_200665	uncharacterized protein	GE593346; GE591451	EL406891
vvi-miR3640*	Vitis vinifera		NP_188668	aspartate carbamoyltransferase	GE583455	EL405019
mtr-miR2680a,mtr-miR2680b,mtr-miR2680c,mtr-miR2680d,mtr-miR2680e	Medicago truncatula		NP_177704; NP_001078522; NP_566880; NP_001032106	ER lumen protein retaining receptor family protein ; conserved peptide upstream open reading frame 47 ; thiol protease aleurain-like protein ; thiol protease aleurain	GE604663; GE590754; GE586279; GE586647; GE598111; GE600299; GE613291	EL396560; EL402088; EL403090; EL403290; EL404583; EL405456; EL611816
aly-miR391,ath-miR391	Arabidopsis lyrata,Arabidopsis thaliana		NP_196153	peroxidase 52	GE605777; GE605619	EL411885
osa-miR3979-3p	Oryza sativa		NP_563736; NP_175116	Acyl-CoA N-acyltransferase with RING/FYVE/PHD-type zinc finger protein ; SNARE associated Golgi protein family	GE578935; GE609148	EL384714; EL400818
ath-miR843	Arabidopsis thaliana		NP_568713; NP_171957	uncharacterized protein ; GRIM-19 protein	GE581686; GE589662; GE596527; GE590586	EL373444; EL374558; EL388898; EL395113; EL397583; EL409115
ptc-miR474a	Populus trichocarpa		NP_201316	acyl-coenzyme A oxidase 2	GE599791	EL403177
osa-miR2275a,osa-miR2275b	Oryza sativa		NP_001031839; NP_196211	deoxyhypusine synthase	GE610020; GE581949; GE603213; GE582065; GE577239	EL378147; EL381508
aly-miR172c,aly-miR172d,ath-miR172c,ath-miR172d	Arabidopsis lyrata,Arabidopsis thaliana		NP_001030769; NP_564333	protein phosphatase 2A subunit A2 ; MAC/Perforin domain-containing protein	GE577123; GE580982; GE582947	EL377660; EL380599; EL396387
osa-miR2866	Oryza sativa		NP_175261	G-protein-coupled receptor 1	GE612990	EL375512; EL391500
mtr-miR2664	Medicago truncatula		NP_191026; NP_566585; NP_187854	glutathione reductase ; cyclic nucleotide gated channel ; nuclear factor Y, subunit C11	GE579073; GE583772; GE584691; GE581272; GE607125; GE582724; GE606368; GE602777	EL377054; EL390029; EL392707; EL393176; EL398940
ath-miR862-3p	Arabidopsis thaliana		NP_192370; NP_196828	5'-adenylylsulfate reductase 1 ; transcription regulator	GE583446; GE607760; GE610460	EL373064; EL408875
ath-miR850	Arabidopsis thaliana		NP_172630	RNA recognition motif-containing protein	GE603874	EL402591
ptc-miR482.1	Populus trichocarpa		NP_001078140	omega-6 fatty acid desaturase, endoplasmic reticulum	GE578836	EL385257; EL387857; EL389683; EL393086; EL394103; EL394356; EL394846
bna-miR2111b,bna-miR2111a,mtr-miR2111h,mtr-miR2111i,mtr-miR2111j,mtr-miR2111k,mtr-miR2111l,mtr-miR2111m,mtr-miR2111n,mtr-miR2111o,mtr-miR2111p,mtr-miR2111q,mtr-miR2111r,mtr-miR2111s,mtr-miR2111a,mtr-miR2111b,mtr-miR2111c,mtr-miR2111d,mtr-miR2111e,mtr-miR2111f,aly-miR2111a,aly-miR2111b,lja-miR2111,bra-miR2111a,bra-miR2111b,tcc-miR2111,ath-miR2111a,ath-miR2111b	Brassica napus,Medicago truncatula,Arabidopsis lyrata,Lotus japonicus,Brassica rapa,Theobroma cacao,Arabidopsis thaliana		NP_176974; NP_188512; NP_175355	C3HC4-type RING finger domain-containing protein ; Ras-related protein Rab-7A ; RAB GTPase homolog G3E	GE603015; GE590865; GE591231; GE599095; GE595242; GE600685; GE601128; GE605942	EL401470; EL403403; EL406324; EL406548
osa-miR2918	Oryza sativa		NP_200292; NP_001031127; NP_568951; NP_173104; NP_200227	tryptophan synthase beta chain ; tobamovirus multiplication 2A protein ; Per1-like family protein ; Quercetin 3-O-methyltransferase 1	GE607771; GE609770; GE606873; GE603531; GE602369; GE609073; GE579630; GE606949; GE605792; GE606880; GE602617	EL374252; EL374786; EL375173; EL376677; EL377059; EL377172; EL378231; EL379381; EL384088; EL387444; EL387890; EL387983; EL390286; EL405414; EL405964; EL408573; EL510500
ghr-miR479	Gossypium hirsutum		NP_001119413	polycomb group protein EMBRYONIC FLOWER 2	GE581911; GE580324	EL373730; EL377718; EL390935
ahy-miR3516	Arachis hypogaea		NP_176825	methionyl-tRNA formyltransferase	GE584834; GE601941; GE612774; GE582802	EL397061; EL401208
ahy-miR3521	Arachis hypogaea		NP_199915	protein crumpled leaf	GE605022; GE611545	EL400225; EL404954; EL411000
osa-miR172a,osa-miR172d,gma-miR172a,gma-miR172b,ptc-miR172a,ptc-miR172b,ptc-miR172c,ptc-miR172f,sly-miR172a,sly-miR172b,bra-miR172a,bra-miR172b,bol-miR172a,bol-miR172b,aqc-miR172a,aly-miR172a,aly-miR172b,tcc-miR172b,tcc-miR172e,bdi-miR172a,ath-miR172a,ath-miR172b	Oryza sativa,Glycine max,Populus trichocarpa,Solanum lycopersicum,Brassica rapa,Brassica oleracea,Aquilegia caerulea,Arabidopsis lyrata,Theobroma cacao,Brachypodium distachyon,Arabidopsis thaliana		NP_001030769; NP_564333	protein phosphatase 2A subunit A2 ; MAC/Perforin domain-containing protein	GE577123; GE580982; GE582947	EL377660; EL380599; EL396387
osa-miR159e	Oryza sativa		NP_568817	AT hook motif-containing protein	GE581370; GE584258; GE609877	EL386278
sof-miR159c,zma-miR159c,zma-miR159d,sbi-miR159b,ptc-miR159d	Saccharum officinarum,Zea mays,Sorghum bicolor,Populus trichocarpa		NP_568817	AT hook motif-containing protein	GE581370; GE584258; GE609877	EL386278
osa-miR395b,osa-miR395d,osa-miR395e,osa-miR395g,osa-miR395h,osa-miR395i,osa-miR395j,osa-miR395k,osa-miR395l,osa-miR395s,sbi-miR395b,sbi-miR395a,sbi-miR395d,sbi-miR395e,zma-miR395b,zma-miR395a,osa-miR395m,osa-miR395n,osa-miR395p,osa-miR395q,osa-miR395r,sbi-miR395c,sbi-miR395g,sbi-miR395h,sbi-miR395i,sbi-miR395j,zma-miR395d,zma-miR395e,zma-miR395f,zma-miR395g,zma-miR395h,zma-miR395i,zma-miR395j,zma…	Oryza sativa,Sorghum bicolor,Zea mays,Triticum aestivum		NP_565477; NP_564240	26S proteasome regulatory subunit N1 ; Metal-dependent phosphohydrolase	GE578825; GE582579; GE610017	EL388217; EL392163
mtr-miR169q	Medicago truncatula		NP_191609	3'-5'-exoribonuclease CER7 protein	GE582011	EL400797
ath-miR161.1	Arabidopsis thaliana		NP_001032048	putative ubiquitin-conjugating enzyme E2 33	GE611976	EL400909
csi-miR482a*	Citrus sinensis		NP_191253	magnesium-protoporphyrin IX monomethyl ester [oxidative] cyclase	GE613239; GE613085	EL391138
ptc-miR169u	Populus trichocarpa		NP_191609	3'-5'-exoribonuclease CER7 protein	GE582011	EL400797; EL410610
aly-miR159c,ath-miR159c	Arabidopsis lyrata,Arabidopsis thaliana		NP_568817	AT hook motif-containing protein	GE581370; GE584258; GE609877	EL386278
mtr-miR2586	Medicago truncatula		NP_001077749; NP_177523	uncharacterized protein ; Ssu72-like protein	GE580756; GE599023; GE600469; GE609480; GE609579; GE608384; GE588285	EL396268; EL399785
ptc-miR169ab,ptc-miR169ac,ptc-miR169ad,ptc-miR169ae,ptc-miR169af	Populus trichocarpa		NP_191609	3'-5'-exoribonuclease CER7 protein	GE582011	EL400797
ath-miR823	Arabidopsis thaliana		NP_198877; NP_849565	glycerol-3-phosphate dehydrogenase [NAD+] ; monosaccharide-sensing protein 2	GE605380; GE604682; GE604411	EL384653; EL389971; EL398673; EL400527
mtr-miR2619	Medicago truncatula		NP_180170; NP_193468	BRCA1-associated protein ; Oxidoreductase family protein	GE579322; GE577159; GE611859; GE612251	EL376165; EL383256; EL394884; EL408062; EL410019
ath-miR826	Arabidopsis thaliana		NP_172238; NP_190209; NP_187143	pentatricopeptide repeat-containing protein ; heat shock protein 17.4 ; 40S ribosomal protein S24-1	GE581584; GE586245; GE598654; GE594703; GE592397; GE594129	EL386198; EL395465; EL400458; EL403833
ahy-miR3520-5p	Arachis hypogaea		NP_197745	26S proteasome non-ATPase regulatory subunit 14	GE603919	EL397955; EL409486
vvi-miR3627*	Vitis vinifera		NP_001154344; NP_001190789	uncharacterized protein ; splicing factor 3B subunit 2	GE607516; GE580802	EL407805; EL410004
ptc-miR169q	Populus trichocarpa		NP_191609	3'-5'-exoribonuclease CER7 protein	GE582011	EL400797
mtr-miR2679a,mtr-miR2679b,mtr-miR2679c	Medicago truncatula		NP_177083	protein SPIRAL1-like2	GE586038; GE587682	EL510540
mtr-miR2596	Medicago truncatula		NP_193114	methionyl-tRNA synthetase	GE582186	EL391850
vvi-miR169r,vvi-miR169u	Vitis vinifera		NP_191609	3'-5'-exoribonuclease CER7 protein	GE582011	EL400797
osa-miR419	Oryza sativa		NP_171937	NAD(P)-linked oxidoreductase-like protein	GE579654	EL375189; EL410897
osa-miR159a.1,osa-miR159b,sbi-miR159,sof-miR159a,sof-miR159b,sof-miR159d,zma-miR159a,zma-miR159b,tae-miR159a,tae-miR159b,zma-miR159f,zma-miR159j,zma-miR159k,hvu-miR159b,hvu-miR159a,far-miR159,ssp-miR159a	Oryza sativa,Sorghum bicolor,Saccharum officinarum,Zea mays,Triticum aestivum,Hordeum vulgare,Festuca arundinacea,Saccharum ssp		NP_195936	mamallian P58IPK-like protein	GE578661; GE577913	EL400726; EL411607; EL411983
osa-miR172b,zma-miR172e,ptc-miR172d,ptc-miR172e,aqc-miR172b,tcc-miR172c,bdi-miR172b,ath-miR172e	Oryza sativa,Zea mays,Populus trichocarpa,Aquilegia caerulea,Theobroma cacao,Brachypodium distachyon,Arabidopsis thaliana		NP_001030769; NP_564333	protein phosphatase 2A subunit A2 ; MAC/Perforin domain-containing protein	GE577123; GE580982; GE582947	EL377660; EL380599; EL396387
sly-miR171c	Solanum lycopersicum		NP_974272; NP_566374; NP_196061	NAC domain containing protein 50 ; NAC domain-containing protein 78	GE603037; GE605949; GE580072; GE605338	EL377381; EL388066
osa-miR168a,sbi-miR168,sof-miR168a,zma-miR168a,zma-miR168b,hvu-miR168-5p,bdi-miR168,ssp-miR168a	Oryza sativa,Sorghum bicolor,Saccharum officinarum,Zea mays,Hordeum vulgare,Brachypodium distachyon,Saccharum ssp		NP_187268	Serinc-domain containing serine and sphingolipid biosynthesis protein	GE600971	EL408799
osa-miR171h,sbi-miR171e,zma-miR171k,zma-miR171h	Oryza sativa,Sorghum bicolor,Zea mays		NP_849560	protein kinase family protein	GE580729	EL389553
osa-miR2094-5p	Oryza sativa		NP_566090; NP_001031548	uncharacterized protein ; auxin response factor 11	GE577451; GE581887	EL384449; EL394739
mtr-miR2592s	Medicago truncatula		NP_189158	pentatricopeptide repeat-containing protein	GE577302	EL382862
osa-miR3980a-5p,osa-miR3980b-5p	Oryza sativa		NP_191308	40S ribosomal protein S2-4	GE610577	EL412352
osa-miR2863a	Oryza sativa		NP_001119478; NP_172129	nucleotide-sensitive chloride conductance regulator family protein ; putative alpha,alpha-trehalose-phosphate synthase [UDP-forming] 7	GE609531; GE610309	EL389265; EL400018; EL409846
ptc-miR1446a,ptc-miR1446b,ptc-miR1446c,ptc-miR1446d,ptc-miR1446e	Populus trichocarpa		NP_974000; NP_001154595; NP_566139	MATE efflux family protein ; protein like SEX4 1	GE578812; GE577195; GE582509; GE583610; GE579276; GE591117	EL388406; EL398237; EL409015
mtr-miR2675a,mtr-miR2675b	Medicago truncatula		NP_195136; NP_175343; NP_200791	RING/U-box domain-containing protein ; uncharacterized protein	GE601909; GE586270; GE604639	EL377141; EL404967; EL406462
osa-miR1851	Oryza sativa		NP_176504; NP_197391	replication factor C 2 ; oxidoreductase, 2OG-Fe(II) oxygenase family protein	GE611038; GE609466	EL400959; EL411132
vvi-miR3633b	Vitis vinifera		NP_196400; NP_197144	Heparanase-like protein 1 ; thioredoxin F2	GE583248; GE591620; GE596734; GE590960	EL375914; EL382234
osa-miR1846d-3p	Oryza sativa		NP_189431; NP_567851	protease Do-like 1 ; translation initiation factor IF-3	GE605572; GE593946	EL373810; EL400396
osa-miR2925	Oryza sativa		NP_974833; NP_565056; NP_181270	SPOC dand transcription elongation factor S-II domain protein ; histone-lysine N-methyltransferase, H3 lysine-9 specific SUVH3 ; protein aluminum sensitive 3	GE590491; GE583954; GE612029; GE587339; GE612370; GE603675; GE611967	EL373086; EL373591; EL374052; EL391622; EL399669
vvi-miR3630*	Vitis vinifera		NP_566481	Phosphoinositide phosphatase family protein	GE593087	EL510206
ptc-miR475a,ptc-miR475b	Populus trichocarpa		NP_188996	esterase/lipase domain-containing protein	GE579177	EL375100; EL398303
ptc-miR474b	Populus trichocarpa		NP_172737	DEAD-box ATP-dependent RNA helicase 47	GE608263	EL393620
osa-miR172c,sbi-miR172e	Oryza sativa,Sorghum bicolor		NP_564333	MAC/Perforin domain-containing protein	GE582947	EL380599; EL396387
osa-miR5077	Oryza sativa		NP_177206; NP_564191	ADP-ribosylation factor 2 ; ubiquitin-conjugating enzyme E2 variant 1A	GE610705; GE594198; GE589816; GE591642; GE599924; GE588219; GE590132; GE601654	EL374239; EL405287; EL406536; EL410263; EL410832; EL411680
ath-miR447c-3p	Arabidopsis thaliana		NP_001154308	ARM repeat superfamily protein	GE600543; GE593709	EL382239
osa-miR2932	Oryza sativa		NP_180436; NP_172255	RmlC-like cupin ; cupin domain-containing protein	GE607899; GE609732	EL383593; EL397127; EL407558
gma-miR168,ptc-miR168a,ptc-miR168b,bna-miR168,vvi-miR168,ccl-miR168,crt-miR168,rco-miR168,aly-miR168a,aly-miR168b,tcc-miR168,ath-miR168a,ath-miR168b	Glycine max,Populus trichocarpa,Brassica napus,Vitis vinifera,Citrus clementine,Citrus reticulata,Ricinus communis,Arabidopsis lyrata,Theobroma cacao,Arabidopsis thaliana		NP_974244	protein pigment defective 320	GE584688; GE582662; GE578723	EL396273
mtr-miR2111g	Medicago truncatula		NP_568445	6-phosphogluconolactonase	GE592889; GE592785	EL510383
osa-miR1425	Oryza sativa		NP_974906	FAD-dependent oxidoreductase	GE580848	EL380241; EL391195
osa-miR2118h,osa-miR2118k,zma-miR2118a	Oryza sativa,Zea mays		NP_179430	ADP-ribosylation factor-like 2	GE605493; GE602440	EL399375
osa-miR169n,osa-miR169o,sbi-miR169i,zma-miR169o,bdi-miR169d	Oryza sativa,Sorghum bicolor,Zea mays,Brachypodium distachyon		NP_191720	glucose-6-phosphate 1-epimerase	GE602036	EL385785
ath-miR832-3p	Arabidopsis thaliana		NP_171716	protein mago nashi	GE594649	EL412349
osa-miR2870	Oryza sativa		NP_974930; NP_200117	hydrolase, alpha/beta fold family protein	GE578818; GE583646; GE577813	EL394207
mtr-miR2649	Medicago truncatula		NP_180177	uncharacterized protein	GE583521	EL401196
ahy-miR167-3p	Arachis hypogaea		NP_189150	Galacturonosyltransferase 8	GE604624	EL397987
mtr-miR2629a,mtr-miR2629d,mtr-miR2629e,mtr-miR2629b,mtr-miR2629c,mtr-miR2629f,mtr-miR2629g	Medicago truncatula		NP_001078468	vacuolar protein sorting-associated protein 32-2	GE611894; GE613088	EL381134
vvi-miR3624*	Vitis vinifera		NP_197130; NP_197622	HIV Tat-specific factor 1 ; bifunctional nitrilase/nitrile hydratase NIT4	GE585294; GE584577; GE604060	EL373292; EL391709; EL400824; EL405206
ptc-miR159f	Populus trichocarpa		NP_001117606	prolyl oligopeptidase-like protein	GE604217	EL408520
csi-miR3953	Citrus sinensis		NP_567008	Ras-related small GTP-binding family protein	GE590795	EL409056
csi-miR160	Citrus sinensis		NP_568361	CCR4-NOT transcription complex subunit 3	GE611252; GE613032; GE581257	EL397255
ath-miR851-5p	Arabidopsis thaliana		NP_192851	RNA-dependent RNA polymerase 2	GE605758	EL408634
mtr-miR2678	Medicago truncatula		NP_193325	protein pleiotropic regulatory locus 1	GE603893	EL405671
ghr-miR3476	Gossypium hirsutum		NP_180459	protein kinase APK1B	GE606059; GE607937	EL408536
osa-miR1884b	Oryza sativa		NP_001031871	exocyst complex component 5	GE581276	EL395175
ahy-miR3518	Arachis hypogaea		NP_850309	anaphase-promoting complex subunit 7	GE584617	EL380121; EL390707
mtr-miR1510b	Medicago truncatula		NP_200877	homeobox-leucine zipper protein REVOLUTA	GE606038	EL396813
aly-miR170,ath-miR170	Arabidopsis lyrata,Arabidopsis thaliana		NP_567178	putative aquaporin PIP1-4	GE602309	EL400004; EL400386
mtr-miR2644a,mtr-miR2644b	Medicago truncatula		NP_195683	Lipase/lipooxygenase, PLAT/LH2 family protein	GE591743	EL402963
mtr-miR2598	Medicago truncatula		NP_176001	putative GTP-binding protein	GE609859; GE609007	EL381189
mtr-miR2639	Medicago truncatula		NP_178551	ankyrin repeat-containing protein	GE580556	EL510756
mtr-miR171b,vvi-miR171b	Medicago truncatula,Vitis vinifera		NP_173662	O-fucosyltransferase family protein	GE579180	EL409278
osa-miR1429-3p	Oryza sativa		NP_567901; NP_001031936	hemoglobin 3 ; O-Glycosyl hydrolases family 17 protein	GE599567; GE585833	EL383389; EL393283; EL399257; EL408344
mtr-miR2663	Medicago truncatula		NP_199142	delta(3,5),delta(2,4)-dienoyl-CoA isomerase 1	GE597682	EL400222
mtr-miR2603	Medicago truncatula		NP_001117440	AAA-type ATPase family protein	GE604667	EL373179; EL401874
osa-miR416	Oryza sativa		NP_190491	pectinesterase	GE580481	EL394998
vvi-miR3628*	Vitis vinifera		NP_198992	putative crooked neck protein / cell cycle protein	GE577783	EL510751
