# Supplementary material for: In-silico and in-vivo analyses of EST databases unveil conserved miRNAs from Carthamus tinctorius and Cynara cardunculus
Source: BMC Bioinformatics. 2012 Mar 28;13(Suppl 4):S12. doi: 10.1186/1471-2105-13-S4-S12 (PMC3314569; doi:10.1186/1471-2105-13-S4-S12)
Supplement: Additional file 8 — Arabidopsis Test 1. The table depicts 221 EST sequences as real pre-miRNA retrieved after BLAST analyses in Arabidopsis EST dataset. The analyses were conducted considering identity > 90%, and pre-micro sequence alignment coverage ≥ 70%, in order to limit the false positive originated from the possible targets. [file 1471-2105-13-S4-S12-S8.xls]

## Sheet: PrecursoriArabidopsisinEST_blas
Est_accession	mirBaseAcc	Pre-miRNA lenght	Identity	alignment length	mismatches	gap opens	Start	End	Start	End	e-value	Score
EG511587	ath-MIR156d	118	100	118	0	0	566	683	1	118	2e-56	219
DR368442	ath-MIR167a	138	100	138	0	0	52	189	1	138	2e-67	255
DR283807	ath-MIR168a	138	100	138	0	0	139	276	1	138	2e-67	255
DR283809	ath-MIR168a	138	100	138	0	0	129	266	1	138	2e-67	255
DR283808	ath-MIR168a	138	99.28	138	0	1	129	265	1	138	3e-65	248
DR283810	ath-MIR168a	138	99.28	138	0	1	129	265	1	138	3e-65	248
EG511339	ath-MIR319b	172	99.42	172	1	0	337	508	1	172	1e-84	313
AU239920	ath-MIR167d	377	100	377	0	0	176	552	1	377	0	697
EG520947	ath-MIR171c	116	100	116	0	0	437	322	1	116	2e-55	215
EG520948	ath-MIR171c	116	100	116	0	0	15	130	1	116	2e-55	215
DR373180	ath-MIR398b	116	100	116	0	0	610	495	1	116	2e-55	215
DR359082	ath-MIR398b	116	95.69	116	4	1	70	184	1	116	2e-46	185
DR359083	ath-MIR398b	116	94.83	116	5	1	70	184	1	116	9e-45	180
DR359082	ath-MIR398c	115	99.13	115	1	0	70	184	1	115	4e-53	207
DR359083	ath-MIR398c	115	98.26	115	2	0	70	184	1	115	2e-51	202
DR373180	ath-MIR398c	115	96.55	116	3	1	610	495	1	115	4e-48	191
AU226694	ath-MIR408	218	99.08	218	2	0	3	220	1	218	2e-10	392
EG449345	ath-MIR414	108	100	108	0	0	130	237	1	108	6e-51	200
EG449348	ath-MIR414	108	100	108	0	0	130	237	1	108	6e-51	200
EG449349	ath-MIR414	108	100	108	0	0	124	231	1	108	6e-51	200
EG449358	ath-MIR414	108	100	108	0	0	131	238	1	108	6e-51	200
EG449368	ath-MIR414	108	100	108	0	0	127	234	1	108	6e-51	200
EG449369	ath-MIR414	108	100	108	0	0	178	285	1	108	6e-51	200
EG449404	ath-MIR414	108	100	108	0	0	188	295	1	108	6e-51	200
EG449406	ath-MIR414	108	100	108	0	0	128	235	1	108	6e-51	200
EG449507	ath-MIR414	108	100	108	0	0	20	127	1	108	6e-51	200
EG449510	ath-MIR414	108	100	108	0	0	401	294	1	108	6e-51	200
EG449522	ath-MIR414	108	100	108	0	0	24	131	1	108	6e-51	200
EG449524	ath-MIR414	108	100	108	0	0	24	131	1	108	6e-51	200
EG449526	ath-MIR414	108	100	108	0	0	24	131	1	108	6e-51	200
EG449537	ath-MIR414	108	100	108	0	0	24	131	1	108	6e-51	200
EG449539	ath-MIR414	108	100	108	0	0	24	131	1	108	6e-51	200
EG449541	ath-MIR414	108	100	108	0	0	24	131	1	108	6e-51	200
EG449652	ath-MIR414	108	100	108	0	0	425	318	1	108	6e-51	200
EG449659	ath-MIR414	108	100	108	0	0	399	292	1	108	6e-51	200
EG449733	ath-MIR414	108	100	108	0	0	382	275	1	108	6e-51	200
EG450017	ath-MIR414	108	100	108	0	0	128	235	1	108	6e-51	200
EG450020	ath-MIR414	108	100	108	0	0	165	58	1	108	6e-51	200
EG450021	ath-MIR414	108	100	108	0	0	247	354	1	108	6e-51	200
EG450022	ath-MIR414	108	100	108	0	0	157	50	1	108	6e-51	200
EG475988	ath-MIR414	108	100	108	0	0	178	285	1	108	6e-51	200
EG476050	ath-MIR414	108	100	108	0	0	164	57	1	108	6e-51	200
EG476053	ath-MIR414	108	100	108	0	0	127	234	1	108	6e-51	200
EG476056	ath-MIR414	108	100	108	0	0	164	57	1	108	6e-51	200
EG476088	ath-MIR414	108	100	108	0	0	131	238	1	108	6e-51	200
EG476091	ath-MIR414	108	100	108	0	0	166	59	1	108	6e-51	200
EG476092	ath-MIR414	108	100	108	0	0	124	231	1	108	6e-51	200
EG476095	ath-MIR414	108	100	108	0	0	167	60	1	108	6e-51	200
EG476096	ath-MIR414	108	100	108	0	0	130	237	1	108	6e-51	200
EG476097	ath-MIR414	108	100	108	0	0	139	32	1	108	6e-51	200
EG476099	ath-MIR414	108	100	108	0	0	130	237	1	108	6e-51	200
EG476100	ath-MIR414	108	100	108	0	0	164	57	1	108	6e-51	200
HO206896	ath-MIR414	108	100	108	0	0	56	163	1	108	6e-51	200
EG449529	ath-MIR414	108	100	107	0	0	25	131	2	108	2e-50	198
EG449535	ath-MIR414	108	100	107	0	0	27	133	2	108	2e-50	198
AU226450	ath-MIR414	108	99.08	109	0	1	359	251	1	108	3e-49	195
EG449362	ath-MIR414	108	99.07	108	1	0	248	355	1	108	3e-49	195
EG449505	ath-MIR414	108	99.07	108	1	0	24	131	1	108	3e-49	195
EG449647	ath-MIR414	108	99.07	108	1	0	485	378	1	108	3e-49	195
EG449741	ath-MIR414	108	99.07	108	1	0	401	294	1	108	3e-49	195
EG449746	ath-MIR414	108	99.07	108	1	0	429	322	1	108	3e-49	195
EG476058	ath-MIR414	108	99.07	108	1	0	247	354	1	108	3e-49	195
EG476066	ath-MIR414	108	99.07	108	1	0	140	33	1	108	3e-49	195
EG449656	ath-MIR414	108	99.07	107	1	0	151	45	2	108	1e-48	193
EG449738	ath-MIR414	108	100	103	0	0	1	103	6	108	4e-48	191
EG449360	ath-MIR414	108	98.11	106	2	0	248	353	3	108	2e-46	185
EG449388	ath-MIR414	108	97.3	111	0	1	130	240	1	108	2e-46	185
EG475938	ath-MIR414	108	97.3	111	0	1	130	240	1	108	2e-46	185
EG475986	ath-MIR414	108	97.3	111	0	1	171	61	1	108	2e-46	185
EG476082	ath-MIR414	108	98.11	106	2	0	248	353	3	108	2e-46	185
EG476085	ath-MIR414	108	98.11	106	2	0	164	59	3	108	2e-46	185
DR368538	ath-MIR414	108	97.22	108	0	1	145	249	1	108	8e-45	180
EG449499	ath-MIR414	108	97.22	108	0	1	445	341	1	108	8e-45	180
EG449544	ath-MIR414	108	97.22	108	0	1	445	341	1	108	8e-45	180
EG449639	ath-MIR414	108	97.22	108	0	1	445	341	1	108	8e-45	180
EG449546	ath-MIR414	108	96.3	108	1	1	24	128	1	108	4e-43	174
EG507941	ath-MIR415	110	100	110	0	0	315	206	1	110	5e-52	204
EG507943	ath-MIR415	110	100	110	0	0	47	156	1	110	5e-52	204
EG507935	ath-MIR415	110	100	105	0	0	310	206	6	110	3e-49	195
EG507936	ath-MIR415	110	100	105	0	0	7	111	6	110	3e-49	195
EG507944	ath-MIR415	110	100	105	0	0	6	110	6	110	3e-49	195
EG507945	ath-MIR415	110	100	105	0	0	310	206	6	110	3e-49	195
EG507947	ath-MIR415	110	100	105	0	0	310	206	6	110	3e-49	195
EG507937	ath-MIR415	110	100	104	0	0	313	210	7	110	1e-48	193
EG507938	ath-MIR415	110	100	104	0	0	7	110	7	110	1e-48	193
EG507939	ath-MIR415	110	100	104	0	0	7	110	7	110	1e-48	193
EG507940	ath-MIR415	110	100	104	0	0	309	206	7	110	1e-48	193
EG507954	ath-MIR415	110	100	104	0	0	309	206	7	110	1e-48	193
EG507956	ath-MIR415	110	100	104	0	0	309	206	7	110	1e-48	193
EG507950	ath-MIR415	110	99.06	106	0	1	6	111	6	110	1e-47	189
EG507951	ath-MIR415	110	99.06	106	0	1	311	206	6	110	1e-47	189
EG507958	ath-MIR415	110	100	100	0	0	305	206	11	110	2e-46	185
ES444201	ath-MIR472	168	100	168	0	0	562	395	1	168	5e-84	311
ES444203	ath-MIR472	168	100	168	0	0	549	382	1	168	5e-84	311
ES444202	ath-MIR472	168	99.38	162	1	0	557	396	7	168	5e-79	294
EG460411	ath-MIR826	178	100	178	0	0	52	229	1	178	1e-89	329
EG460422	ath-MIR826	178	100	178	0	0	372	195	1	178	1e-89	329
EG460432	ath-MIR826	178	100	178	0	0	102	279	1	178	1e-89	329
EG460433	ath-MIR826	178	100	178	0	0	372	195	1	178	1e-89	329
EG460434	ath-MIR826	178	100	178	0	0	194	371	1	178	1e-89	329
EG460435	ath-MIR826	178	100	178	0	0	388	211	1	178	1e-89	329
EG460461	ath-MIR826	178	100	178	0	0	190	367	1	178	1e-89	329
EG460525	ath-MIR826	178	100	178	0	0	190	367	1	178	1e-89	329
EG460534	ath-MIR826	178	100	178	0	0	372	195	1	178	1e-89	329
EG460535	ath-MIR826	178	100	178	0	0	190	367	1	178	1e-89	329
EG460536	ath-MIR826	178	100	178	0	0	372	195	1	178	1e-89	329
EG460547	ath-MIR826	178	100	178	0	0	372	195	1	178	1e-89	329
EG460548	ath-MIR826	178	100	178	0	0	54	231	1	178	1e-89	329
EG460549	ath-MIR826	178	100	178	0	0	372	195	1	178	1e-89	329
EG460431	ath-MIR826	178	99.44	178	1	0	271	448	1	178	6e-88	324
EG460494	ath-MIR826	178	99.44	178	1	0	333	156	1	178	6e-88	324
EG476865	ath-MIR835	400	99.75	400	1	0	259	658	1	400	0	734
EG476863	ath-MIR835	400	99.5	400	2	0	550	151	1	400	0	728
EG450195	ath-MIR835	400	98.75	400	5	0	550	151	1	400	0	712
EG443053	ath-MIR840	226	100	226	0	0	439	214	1	226	4e-11	418
EG443011	ath-MIR840	226	99.12	226	2	0	441	216	1	226	8e-11	407
EG443056	ath-MIR840	226	97.25	182	5	0	405	224	45	226	2e-83	309
EG452171	ath-MIR841	212	99.53	212	1	0	553	342	1	212	1e-10	387
EG488590	ath-MIR824	689	99.85	672	1	0	672	1	1	672	0	999.99
EG488561	ath-MIR824	689	99.69	641	2	0	641	1	1	641	0	999.99
EG526146	ath-MIR854a	221	98.64	221	3	0	633	413	1	221	2e-10	392
EG526155	ath-MIR854a	221	98.64	221	3	0	633	413	1	221	2e-10	392
EG526118	ath-MIR854a	221	98.19	221	3	1	557	337	2	221	4e-10	385
EG513280	ath-MIR854a	221	94.06	219	13	0	7	225	3	221	1e-90	333
EG526151	ath-MIR854a	221	94.06	219	13	0	631	413	3	221	1e-90	333
EG526153	ath-MIR854a	221	94.06	219	13	0	631	413	3	221	1e-90	333
EG526159	ath-MIR854a	221	94.06	219	13	0	631	413	3	221	1e-90	333
EG526146	ath-MIR854b	221	97.29	221	6	0	633	413	1	221	2e-10	375
EG526155	ath-MIR854b	221	97.29	221	6	0	633	413	1	221	2e-10	375
EG526118	ath-MIR854b	221	96.83	221	6	1	557	337	2	221	4e-10	368
EG513280	ath-MIR854b	221	94.52	219	12	0	7	225	3	221	3e-92	339
EG526151	ath-MIR854b	221	94.52	219	12	0	631	413	3	221	3e-92	339
EG526153	ath-MIR854b	221	94.52	219	12	0	631	413	3	221	3e-92	339
EG526159	ath-MIR854b	221	94.52	219	12	0	631	413	3	221	3e-92	339
EG526146	ath-MIR854c	221	100	221	0	0	633	413	1	221	2e-11	409
EG526155	ath-MIR854c	221	99.55	221	1	0	633	413	1	221	1e-11	403
EG526118	ath-MIR854c	221	99.55	221	0	1	557	337	2	221	4e-11	401
EG513280	ath-MIR854c	221	94.52	219	12	0	7	225	3	221	3e-92	339
EG526151	ath-MIR854c	221	94.52	219	12	0	631	413	3	221	3e-92	339
EG526153	ath-MIR854c	221	94.52	219	12	0	631	413	3	221	3e-92	339
EG526159	ath-MIR854c	221	94.52	219	12	0	631	413	3	221	3e-92	339
EG526146	ath-MIR854d	221	97.29	221	6	0	633	413	1	221	2e-10	375
EG526155	ath-MIR854d	221	97.29	221	6	0	633	413	1	221	2e-10	375
EG526118	ath-MIR854d	221	96.83	221	6	1	557	337	2	221	4e-10	368
EG513280	ath-MIR854d	221	94.52	219	12	0	7	225	3	221	3e-92	339
EG526151	ath-MIR854d	221	94.52	219	12	0	631	413	3	221	3e-92	339
EG526153	ath-MIR854d	221	94.52	219	12	0	631	413	3	221	3e-92	339
EG526159	ath-MIR854d	221	94.52	219	12	0	631	413	3	221	3e-92	339
EG509392	ath-MIR856	271	100	234	0	0	653	420	38	271	2e-12	433
EG509393	ath-MIR856	271	100	234	0	0	7	240	38	271	2e-12	433
DR311920	ath-MIR2936	180	100	180	0	0	12	191	1	180	1e-90	333
DR311921	ath-MIR2936	180	100	180	0	0	8	187	1	180	1e-90	333
DR311922	ath-MIR2936	180	100	180	0	0	12	191	1	180	1e-90	333
DR311923	ath-MIR2936	180	100	180	0	0	12	191	1	180	1e-90	333
DR311924	ath-MIR2936	180	100	180	0	0	13	192	1	180	1e-90	333
DR311927	ath-MIR2936	180	100	180	0	0	10	189	1	180	1e-90	333
DR311928	ath-MIR2936	180	100	180	0	0	12	191	1	180	1e-90	333
DR311929	ath-MIR2936	180	100	180	0	0	12	191	1	180	1e-90	333
DR311930	ath-MIR2936	180	100	180	0	0	12	191	1	180	1e-90	333
DR311931	ath-MIR2936	180	100	180	0	0	12	191	1	180	1e-90	333
DR311932	ath-MIR2936	180	100	180	0	0	12	191	1	180	1e-90	333
DR311933	ath-MIR2936	180	100	180	0	0	12	191	1	180	1e-90	333
DR311935	ath-MIR2936	180	100	180	0	0	12	191	1	180	1e-90	333
DR311936	ath-MIR2936	180	100	180	0	0	12	191	1	180	1e-90	333
DR311937	ath-MIR2936	180	100	180	0	0	12	191	1	180	1e-90	333
DR311938	ath-MIR2936	180	100	180	0	0	12	191	1	180	1e-90	333
DR311939	ath-MIR2936	180	100	180	0	0	12	191	1	180	1e-90	333
DR311940	ath-MIR2936	180	100	180	0	0	10	189	1	180	1e-90	333
DR311941	ath-MIR2936	180	100	180	0	0	12	191	1	180	1e-90	333
DR311942	ath-MIR2936	180	100	180	0	0	12	191	1	180	1e-90	333
DR311943	ath-MIR2936	180	100	180	0	0	12	191	1	180	1e-90	333
DR311946	ath-MIR2936	180	100	180	0	0	12	191	1	180	1e-90	333
DR311948	ath-MIR2936	180	100	180	0	0	1	180	1	180	1e-90	333
DR311949	ath-MIR2936	180	100	180	0	0	12	191	1	180	1e-90	333
DR311950	ath-MIR2936	180	100	180	0	0	12	191	1	180	1e-90	333
DR311951	ath-MIR2936	180	100	180	0	0	12	191	1	180	1e-90	333
DR311953	ath-MIR2936	180	100	180	0	0	5	184	1	180	1e-90	333
DR311954	ath-MIR2936	180	100	180	0	0	12	191	1	180	1e-90	333
DR311955	ath-MIR2936	180	100	180	0	0	10	189	1	180	1e-90	333
DR311956	ath-MIR2936	180	100	180	0	0	12	191	1	180	1e-90	333
DR311957	ath-MIR2936	180	100	180	0	0	13	192	1	180	1e-90	333
DR311958	ath-MIR2936	180	100	180	0	0	12	191	1	180	1e-90	333
DR311959	ath-MIR2936	180	100	180	0	0	14	193	1	180	1e-90	333
DR311960	ath-MIR2936	180	100	180	0	0	12	191	1	180	1e-90	333
DR311961	ath-MIR2936	180	100	180	0	0	12	191	1	180	1e-90	333
DR311965	ath-MIR2936	180	100	180	0	0	12	191	1	180	1e-90	333
DR311966	ath-MIR2936	180	100	180	0	0	12	191	1	180	1e-90	333
DR311968	ath-MIR2936	180	100	180	0	0	12	191	1	180	1e-90	333
DR311969	ath-MIR2936	180	100	180	0	0	4	183	1	180	1e-90	333
DR311970	ath-MIR2936	180	100	180	0	0	12	191	1	180	1e-90	333
DR311971	ath-MIR2936	180	100	180	0	0	12	191	1	180	1e-90	333
DR311972	ath-MIR2936	180	100	180	0	0	12	191	1	180	1e-90	333
DR311973	ath-MIR2936	180	100	180	0	0	12	191	1	180	1e-90	333
DR311974	ath-MIR2936	180	100	180	0	0	14	193	1	180	1e-90	333
DR311975	ath-MIR2936	180	100	180	0	0	12	191	1	180	1e-90	333
DR311976	ath-MIR2936	180	100	180	0	0	12	191	1	180	1e-90	333
DR311977	ath-MIR2936	180	100	180	0	0	12	191	1	180	1e-90	333
DR311978	ath-MIR2936	180	100	180	0	0	13	192	1	180	1e-90	333
DR311979	ath-MIR2936	180	100	180	0	0	12	191	1	180	1e-90	333
DR311980	ath-MIR2936	180	100	180	0	0	12	191	1	180	1e-90	333
DR311981	ath-MIR2936	180	100	180	0	0	12	191	1	180	1e-90	333
DR311982	ath-MIR2936	180	100	180	0	0	12	191	1	180	1e-90	333
DR311984	ath-MIR2936	180	100	180	0	0	12	191	1	180	1e-90	333
DR311985	ath-MIR2936	180	100	180	0	0	10	189	1	180	1e-90	333
DR311986	ath-MIR2936	180	100	180	0	0	12	191	1	180	1e-90	333
DR311987	ath-MIR2936	180	100	180	0	0	12	191	1	180	1e-90	333
DR311988	ath-MIR2936	180	100	180	0	0	12	191	1	180	1e-90	333
DR311989	ath-MIR2936	180	100	180	0	0	12	191	1	180	1e-90	333
DR311990	ath-MIR2936	180	100	180	0	0	12	191	1	180	1e-90	333
DR311991	ath-MIR2936	180	100	180	0	0	13	192	1	180	1e-90	333
DR311992	ath-MIR2936	180	100	180	0	0	12	191	1	180	1e-90	333
DR311993	ath-MIR2936	180	100	180	0	0	12	191	1	180	1e-90	333
DR311994	ath-MIR2936	180	100	180	0	0	10	189	1	180	1e-90	333
DR311995	ath-MIR2936	180	100	180	0	0	12	191	1	180	1e-90	333
DR311996	ath-MIR2936	180	100	180	0	0	12	191	1	180	1e-90	333
DR311997	ath-MIR2936	180	100	180	0	0	12	191	1	180	1e-90	333
DR311998	ath-MIR2936	180	100	180	0	0	12	191	1	180	1e-90	333
DR311999	ath-MIR2936	180	100	180	0	0	12	191	1	180	1e-90	333
DR312000	ath-MIR2936	180	100	180	0	0	12	191	1	180	1e-90	333
DR312001	ath-MIR2936	180	100	180	0	0	13	192	1	180	1e-90	333
DR312002	ath-MIR2936	180	100	180	0	0	12	191	1	180	1e-90	333
AB050563	ath-MIR2936	180	100	180	0	0	12	191	1	180	1e-90	333
EG527526	ath-MIR2936	180	100	180	0	0	198	19	1	180	1e-90	333
DR311925	ath-MIR2936	180	99.44	180	1	0	12	191	1	180	1e-89	329
DR311926	ath-MIR2936	180	99.44	180	1	0	12	191	1	180	1e-89	329
DR311947	ath-MIR2936	180	99.44	180	1	0	4	183	1	180	1e-89	329
DR311963	ath-MIR2936	180	99.44	180	1	0	12	191	1	180	1e-89	329
DR311945	ath-MIR2936	180	99.45	181	0	1	12	192	1	180	5e-89	327
DR311952	ath-MIR2936	180	99.44	180	1	0	13	192	1	180	5e-89	327
DR311964	ath-MIR2936	180	99.44	180	1	0	12	191	1	180	5e-89	327
DR311983	ath-MIR2936	180	98.33	180	3	0	12	191	1	180	8e-87	320
HO207958	ath-MIR2936	180	100	172	0	0	57	228	9	180	3e-86	318
DR311967	ath-MIR2936	180	97.22	180	5	0	12	191	1	180	4e-85	315
HO207016	ath-MIR2936	180	100	170	0	0	1	170	11	180	4e-85	315
HO207441	ath-MIR2936	180	100	170	0	0	53	222	11	180	4e-85	315
HO207510	ath-MIR2936	180	100	168	0	0	52	219	13	180	5e-84	311
HO207626	ath-MIR2936	180	100	166	0	0	53	218	15	180	7e-83	307
HO207065	ath-MIR2936	180	100	165	0	0	1	165	16	180	2e-82	305
CK118310	ath-MIR2936	180	100	163	0	0	1	163	18	180	3e-81	302
HO207335	ath-MIR2936	180	100	163	0	0	58	220	18	180	3e-81	302
HO208680	ath-MIR2936	180	100	161	0	0	1	161	20	180	4e-80	298
HO207345	ath-MIR2936	180	100	160	0	0	1	160	21	180	1e-79	296
HO208664	ath-MIR2936	180	100	152	0	0	1	152	29	180	4e-75	281
CK120873	ath-MIR2936	180	100	148	0	0	1	148	33	180	7e-73	274
EG452171	ath-MIR841b	495	93.7	492	31	0	691	200	4	495	0	737
EG526146	ath-MIR854e	221	97.29	221	6	0	633	413	1	221	2e-10	375
EG526155	ath-MIR854e	221	97.29	221	6	0	633	413	1	221	2e-10	375
EG526118	ath-MIR854e	221	96.83	221	6	1	557	337	2	221	4e-10	368
EG513280	ath-MIR854e	221	94.52	219	12	0	7	225	3	221	3e-92	339
EG526151	ath-MIR854e	221	94.52	219	12	0	631	413	3	221	3e-92	339
EG526153	ath-MIR854e	221	94.52	219	12	0	631	413	3	221	3e-92	339
EG526159	ath-MIR854e	221	94.52	219	12	0	631	413	3	221	3e-92	339
AU239921	ath-MIR5021	171	100	171	0	0	219	49	1	171	1e-85	316
