# Supplementary material for: In-silico and in-vivo analyses of EST databases unveil conserved miRNAs from Carthamus tinctorius and Cynara cardunculus
Source: BMC Bioinformatics. 2012 Mar 28;13(Suppl 4):S12. doi: 10.1186/1471-2105-13-S4-S12 (PMC3314569; doi:10.1186/1471-2105-13-S4-S12)
Supplement: Additional file 9 — Arabidopsis Test 2. In the table are listed the pre-miRNA obtained on the same Arabidopsis EST dataset used for the real pre-miRNA identification (see Table S8), by the bioinformatic approach described in the manuscript. We recognised 196 out of 221, corresponding to 88% of the real precursor present in the data. [file 1471-2105-13-S4-S12-S9.xls]

## Sheet: Ara_Our_Test
Arabidopsis Est	mfe (foward)	mfe (reverse)	Position (foward)	Position (reverse)	Arabidopsis Mirbase Ids	Mature Sequence
ES444201	-45.7	-30.4	405	530	ath-miR472	UUUUUCCUACUCCGCCCAUACC
ES444202	-45.7	-30.4	406	531	ath-miR472	UUUUUCCUACUCCGCCCAUACC
ES444203	-45.7	-30.4	392	517	ath-miR472	UUUUUCCUACUCCGCCCAUACC
EG527526	-45.5	-27.3	162	40	ath-miR2936	CUUGAGAGAGAGAACACAGACG
EG446607	-44.1	-27.5	424	357	ath-miR161.1	UGAAAGUGACUACAUCGGGGU
EG446611	-44.1	-27.4	522	455	ath-miR161.1	UGAAAGUGACUACAUCGGGGU
EG447271	-44.1	-27.4	456	389	ath-miR161.1	UGAAAGUGACUACAUCGGGGU
EG447273	-44.1	-27.4	469	402	ath-miR161.1	UGAAAGUGACUACAUCGGGGU
EG447277	-44.1	-27.4	504	437	ath-miR161.1	UGAAAGUGACUACAUCGGGGU
EG447290	-44.1	-27.4	468	401	ath-miR161.1	UGAAAGUGACUACAUCGGGGU
EG447294	-44.1	-27.4	564	497	ath-miR161.1	UGAAAGUGACUACAUCGGGGU
EG447299	-44.1	-27.4	214	148	ath-miR161.1	UGAAAGUGACUACAUCGGGGU
EG488590	-42.5	-29.9	617	26	ath-miR824	UAGACCAUUUGUGAGAAGGGA
EG460422	-41.7	-31	302	246	ath-miR826	UAGUCCGGUUUUGGAUACGUG
EG460433	-41.7	-31	302	246	ath-miR826	UAGUCCGGUUUUGGAUACGUG
EG460435	-41.7	-31	318	262	ath-miR826	UAGUCCGGUUUUGGAUACGUG
EG460494	-41.7	-31	263	207	ath-miR826	UAGUCCGGUUUUGGAUACGUG
EG460534	-41.7	-31	302	246	ath-miR826	UAGUCCGGUUUUGGAUACGUG
EG460536	-41.7	-31	302	246	ath-miR826	UAGUCCGGUUUUGGAUACGUG
EG460547	-41.7	-31	302	246	ath-miR826	UAGUCCGGUUUUGGAUACGUG
EG460549	-41.7	-31	302	246	ath-miR826	UAGUCCGGUUUUGGAUACGUG
EG443011	-41.3	-28.6	370	266	ath-miR840	ACACUGAAGGACCUAAACUAAC
EG443053	-41.3	-28.6	368	264	ath-miR840	ACACUGAAGGACCUAAACUAAC
EG443056	-41.3	-28.6	378	274	ath-miR840	ACACUGAAGGACCUAAACUAAC
EG452171	-41.2	-28.5	483	390	ath-miR841	UACGAGCCACUUGAAACUGAA
EG520948	-40.3	-43.6	42	100	ath-miR171a	UGAUUGAGCCGCGCCAAUAUC
EG452171	-38.7	-26.3	388	485	ath-miR841b*	CAAUUUCUAGUGGGUCGUAUU
EG520947	-38.2	-32.1	330	388	ath-miR171a	UGAUUGAGCCGCGCCAAUAUC
EG452171	-37.1	-28.5	483	390	ath-miR841b	UACGAGCCACUGGAAACUGAA
EG511587	-36.3	-43.7	647	582	ath-miR156a,ath-miR156b,ath-miR156c,ath-miR156d,ath-miR156e,ath-miR156f	UGACAGAAGAGAGUGAGCAC
EG511587	-36.3	-27.1	647	176	ath-miR156a,ath-miR156b,ath-miR156c,ath-miR156d,ath-miR156e,ath-miR156f	UGACAGAAGAGAGUGAGCAC
EG511339	-35.8	-43.9	335	487	ath-miR319c	UUGGACUGAAGGGAGCUCCUU
EG511587	-35.6	-43.1	647	583	ath-miR156g	CGACAGAAGAGAGUGAGCAC
EG511587	-35.6	-26.4	647	176	ath-miR156g	CGACAGAAGAGAGUGAGCAC
EG446608	-35.1	-43.3	73	6	ath-miR161.1	UGAAAGUGACUACAUCGGGGU
EG434216	-35.1	-27.6	357	354	ath-miR401	CGAAACUGGUGUCGACCGACA
EG434219	-35.1	-27.6	325	322	ath-miR401	CGAAACUGGUGUCGACCGACA
EG434241	-35.1	-27.6	357	354	ath-miR401	CGAAACUGGUGUCGACCGACA
EG434243	-35.1	-27.6	357	354	ath-miR401	CGAAACUGGUGUCGACCGACA
EG434589	-35.1	-27.6	357	354	ath-miR401	CGAAACUGGUGUCGACCGACA
EG434591	-35.1	-27.6	357	354	ath-miR401	CGAAACUGGUGUCGACCGACA
EG434593	-35.1	-27.6	357	354	ath-miR401	CGAAACUGGUGUCGACCGACA
EG446599	-35	-43.3	73	6	ath-miR161.1	UGAAAGUGACUACAUCGGGGU
EG446605	-35	-43.3	73	6	ath-miR161.1	UGAAAGUGACUACAUCGGGGU
EG446610	-35	-43.3	73	6	ath-miR161.1	UGAAAGUGACUACAUCGGGGU
EG446615	-35	-43.3	73	6	ath-miR161.1	UGAAAGUGACUACAUCGGGGU
EG447260	-35	-43.3	73	6	ath-miR161.1	UGAAAGUGACUACAUCGGGGU
EG447262	-35	-43.3	73	6	ath-miR161.1	UGAAAGUGACUACAUCGGGGU
EG447266	-35	-43.3	73	6	ath-miR161.1	UGAAAGUGACUACAUCGGGGU
EG447274	-35	-43.3	73	6	ath-miR161.1	UGAAAGUGACUACAUCGGGGU
EG447275	-35	-43.3	73	6	ath-miR161.1	UGAAAGUGACUACAUCGGGGU
EG447279	-35	-43.3	73	6	ath-miR161.1	UGAAAGUGACUACAUCGGGGU
EG447280	-35	-43.3	73	6	ath-miR161.1	UGAAAGUGACUACAUCGGGGU
EG447282	-35	-43.3	73	6	ath-miR161.1	UGAAAGUGACUACAUCGGGGU
EG447285	-35	-43.3	73	6	ath-miR161.1	UGAAAGUGACUACAUCGGGGU
EG447286	-35	-43.3	73	6	ath-miR161.1	UGAAAGUGACUACAUCGGGGU
EG447292	-35	-43.3	73	6	ath-miR161.1	UGAAAGUGACUACAUCGGGGU
EG511339	-34.9	-49	336	487	ath-miR319b	UUGGACUGAAGGGAGCUCCCU
EG456190	-34.9	-28.3	642	638	ath-miR401	CGAAACUGGUGUCGACCGACA
EG456190	-34.9	-26.6	642	620	ath-miR401	CGAAACUGGUGUCGACCGACA
EG447301	-34.6	-43.3	73	6	ath-miR161.1	UGAAAGUGACUACAUCGGGGU
EG511339	-34.2	-35.4	337	487	ath-miR159b	UUUGGAUUGAAGGGAGCUCUU
EG460411	-34.1	-42.4	159	100	ath-miR826	UAGUCCGGUUUUGGAUACGUG
EG460431	-34.1	-42.4	378	319	ath-miR826	UAGUCCGGUUUUGGAUACGUG
EG460432	-34.1	-42.4	209	150	ath-miR826	UAGUCCGGUUUUGGAUACGUG
EG460434	-34.1	-42.4	301	242	ath-miR826	UAGUCCGGUUUUGGAUACGUG
EG460461	-34.1	-42.4	297	238	ath-miR826	UAGUCCGGUUUUGGAUACGUG
EG460525	-34.1	-42.4	297	238	ath-miR826	UAGUCCGGUUUUGGAUACGUG
EG460535	-34.1	-42.4	297	238	ath-miR826	UAGUCCGGUUUUGGAUACGUG
EG460548	-34.1	-42.4	161	102	ath-miR826	UAGUCCGGUUUUGGAUACGUG
DR368442	-33.9	-44	149	69	ath-miR167d	UGAAGCUGCCAGCAUGAUCUGG
EG520948	-33.8	-43.9	39	103	ath-miR171b,ath-miR171c	UUGAGCCGUGCCAAUAUCACG
EG511339	-33.7	-35.4	338	487	ath-miR159a	UUUGGAUUGAAGGGAGCUCUA
DR359082	-33.4	-47.6	79	153	ath-miR398b,ath-miR398c	UGUGUUCUCAGGUCACCCCUG
DR359083	-33.4	-47.1	79	154	ath-miR398b,ath-miR398c	UGUGUUCUCAGGUCACCCCUG
DR368442	-33.4	-45.1	149	69	ath-miR167a,ath-miR167b	UGAAGCUGCCAGCAUGAUCUA
AU239920	-32.8	-48.8	513	192	ath-miR167d	UGAAGCUGCCAGCAUGAUCUGG
EG446600	-32.7	-43.3	73	6	ath-miR161.1	UGAAAGUGACUACAUCGGGGU
EG446607	-32.6	-32	433	348	ath-miR161.2	UCAAUGCAUUGAAAGUGACUA
EG446611	-32.6	-32	531	446	ath-miR161.2	UCAAUGCAUUGAAAGUGACUA
EG447271	-32.6	-32	465	380	ath-miR161.2	UCAAUGCAUUGAAAGUGACUA
EG447277	-32.6	-32	513	428	ath-miR161.2	UCAAUGCAUUGAAAGUGACUA
EG447290	-32.6	-32	477	392	ath-miR161.2	UCAAUGCAUUGAAAGUGACUA
EG447294	-32.6	-32	573	488	ath-miR161.2	UCAAUGCAUUGAAAGUGACUA
EG447299	-32.6	-32	223	139	ath-miR161.2	UCAAUGCAUUGAAAGUGACUA
EG447273	-32.6	-25.4	478	393	ath-miR161.2	UCAAUGCAUUGAAAGUGACUA
EG511339	-32.4	-38.7	336	487	ath-miR159c	UUUGGAUUGAAGGGAGCUCCU
AB050563	-32.3	-45.5	147	25	ath-miR2936	CUUGAGAGAGAGAACACAGACG
DR311920	-32.3	-45.5	147	25	ath-miR2936	CUUGAGAGAGAGAACACAGACG
DR311921	-32.3	-45.5	143	21	ath-miR2936	CUUGAGAGAGAGAACACAGACG
DR311922	-32.3	-45.5	147	25	ath-miR2936	CUUGAGAGAGAGAACACAGACG
DR311923	-32.3	-45.5	147	25	ath-miR2936	CUUGAGAGAGAGAACACAGACG
DR311924	-32.3	-45.5	148	26	ath-miR2936	CUUGAGAGAGAGAACACAGACG
DR311925	-32.3	-45.5	147	25	ath-miR2936	CUUGAGAGAGAGAACACAGACG
DR311926	-32.3	-45.5	147	25	ath-miR2936	CUUGAGAGAGAGAACACAGACG
DR311927	-32.3	-45.5	145	23	ath-miR2936	CUUGAGAGAGAGAACACAGACG
DR311928	-32.3	-45.5	147	25	ath-miR2936	CUUGAGAGAGAGAACACAGACG
DR311929	-32.3	-45.5	147	25	ath-miR2936	CUUGAGAGAGAGAACACAGACG
DR311930	-32.3	-45.5	147	25	ath-miR2936	CUUGAGAGAGAGAACACAGACG
DR311931	-32.3	-45.5	147	25	ath-miR2936	CUUGAGAGAGAGAACACAGACG
DR311932	-32.3	-45.5	147	25	ath-miR2936	CUUGAGAGAGAGAACACAGACG
DR311933	-32.3	-45.5	147	25	ath-miR2936	CUUGAGAGAGAGAACACAGACG
DR311935	-32.3	-45.5	147	25	ath-miR2936	CUUGAGAGAGAGAACACAGACG
DR311936	-32.3	-45.5	147	25	ath-miR2936	CUUGAGAGAGAGAACACAGACG
DR311937	-32.3	-45.5	147	25	ath-miR2936	CUUGAGAGAGAGAACACAGACG
DR311938	-32.3	-45.5	147	25	ath-miR2936	CUUGAGAGAGAGAACACAGACG
DR311939	-32.3	-45.5	147	25	ath-miR2936	CUUGAGAGAGAGAACACAGACG
DR311940	-32.3	-45.5	145	23	ath-miR2936	CUUGAGAGAGAGAACACAGACG
DR311941	-32.3	-45.5	147	25	ath-miR2936	CUUGAGAGAGAGAACACAGACG
DR311942	-32.3	-45.5	147	25	ath-miR2936	CUUGAGAGAGAGAACACAGACG
DR311943	-32.3	-45.5	147	25	ath-miR2936	CUUGAGAGAGAGAACACAGACG
DR311946	-32.3	-45.5	147	25	ath-miR2936	CUUGAGAGAGAGAACACAGACG
DR311947	-32.3	-45.5	139	17	ath-miR2936	CUUGAGAGAGAGAACACAGACG
DR311948	-32.3	-45.5	136	14	ath-miR2936	CUUGAGAGAGAGAACACAGACG
DR311949	-32.3	-45.5	147	25	ath-miR2936	CUUGAGAGAGAGAACACAGACG
DR311950	-32.3	-45.5	147	25	ath-miR2936	CUUGAGAGAGAGAACACAGACG
DR311951	-32.3	-45.5	147	25	ath-miR2936	CUUGAGAGAGAGAACACAGACG
DR311952	-32.3	-45.5	148	26	ath-miR2936	CUUGAGAGAGAGAACACAGACG
DR311953	-32.3	-45.5	140	18	ath-miR2936	CUUGAGAGAGAGAACACAGACG
DR311954	-32.3	-45.5	147	25	ath-miR2936	CUUGAGAGAGAGAACACAGACG
DR311955	-32.3	-45.5	145	23	ath-miR2936	CUUGAGAGAGAGAACACAGACG
DR311956	-32.3	-45.5	147	25	ath-miR2936	CUUGAGAGAGAGAACACAGACG
DR311957	-32.3	-45.5	148	26	ath-miR2936	CUUGAGAGAGAGAACACAGACG
DR311958	-32.3	-45.5	147	25	ath-miR2936	CUUGAGAGAGAGAACACAGACG
DR311959	-32.3	-45.5	149	27	ath-miR2936	CUUGAGAGAGAGAACACAGACG
DR311960	-32.3	-45.5	147	25	ath-miR2936	CUUGAGAGAGAGAACACAGACG
DR311961	-32.3	-45.5	147	25	ath-miR2936	CUUGAGAGAGAGAACACAGACG
DR311963	-32.3	-45.5	147	25	ath-miR2936	CUUGAGAGAGAGAACACAGACG
DR311964	-32.3	-45.5	147	25	ath-miR2936	CUUGAGAGAGAGAACACAGACG
DR311965	-32.3	-45.5	147	25	ath-miR2936	CUUGAGAGAGAGAACACAGACG
DR311966	-32.3	-45.5	147	25	ath-miR2936	CUUGAGAGAGAGAACACAGACG
DR311967	-32.3	-45.5	147	25	ath-miR2936	CUUGAGAGAGAGAACACAGACG
DR311968	-32.3	-45.5	147	25	ath-miR2936	CUUGAGAGAGAGAACACAGACG
DR311969	-32.3	-45.5	139	17	ath-miR2936	CUUGAGAGAGAGAACACAGACG
DR311970	-32.3	-45.5	147	25	ath-miR2936	CUUGAGAGAGAGAACACAGACG
DR311971	-32.3	-45.5	147	25	ath-miR2936	CUUGAGAGAGAGAACACAGACG
DR311972	-32.3	-45.5	147	25	ath-miR2936	CUUGAGAGAGAGAACACAGACG
DR311973	-32.3	-45.5	147	25	ath-miR2936	CUUGAGAGAGAGAACACAGACG
DR311974	-32.3	-45.5	149	27	ath-miR2936	CUUGAGAGAGAGAACACAGACG
DR311975	-32.3	-45.5	147	25	ath-miR2936	CUUGAGAGAGAGAACACAGACG
DR311976	-32.3	-45.5	147	25	ath-miR2936	CUUGAGAGAGAGAACACAGACG
DR311977	-32.3	-45.5	147	25	ath-miR2936	CUUGAGAGAGAGAACACAGACG
DR311978	-32.3	-45.5	148	26	ath-miR2936	CUUGAGAGAGAGAACACAGACG
DR311979	-32.3	-45.5	147	25	ath-miR2936	CUUGAGAGAGAGAACACAGACG
DR311980	-32.3	-45.5	147	25	ath-miR2936	CUUGAGAGAGAGAACACAGACG
DR311981	-32.3	-45.5	147	25	ath-miR2936	CUUGAGAGAGAGAACACAGACG
DR311982	-32.3	-45.5	147	25	ath-miR2936	CUUGAGAGAGAGAACACAGACG
DR311983	-32.3	-45.5	147	25	ath-miR2936	CUUGAGAGAGAGAACACAGACG
DR311984	-32.3	-45.5	147	25	ath-miR2936	CUUGAGAGAGAGAACACAGACG
DR311985	-32.3	-45.5	145	23	ath-miR2936	CUUGAGAGAGAGAACACAGACG
DR311986	-32.3	-45.5	147	25	ath-miR2936	CUUGAGAGAGAGAACACAGACG
DR311987	-32.3	-45.5	147	25	ath-miR2936	CUUGAGAGAGAGAACACAGACG
DR311988	-32.3	-45.5	147	25	ath-miR2936	CUUGAGAGAGAGAACACAGACG
DR311989	-32.3	-45.5	147	25	ath-miR2936	CUUGAGAGAGAGAACACAGACG
DR311990	-32.3	-45.5	147	25	ath-miR2936	CUUGAGAGAGAGAACACAGACG
DR311991	-32.3	-45.5	148	26	ath-miR2936	CUUGAGAGAGAGAACACAGACG
DR311992	-32.3	-45.5	147	25	ath-miR2936	CUUGAGAGAGAGAACACAGACG
DR311993	-32.3	-45.5	147	25	ath-miR2936	CUUGAGAGAGAGAACACAGACG
DR311994	-32.3	-45.5	145	23	ath-miR2936	CUUGAGAGAGAGAACACAGACG
DR311995	-32.3	-45.5	147	25	ath-miR2936	CUUGAGAGAGAGAACACAGACG
DR311996	-32.3	-45.5	147	25	ath-miR2936	CUUGAGAGAGAGAACACAGACG
DR311997	-32.3	-45.5	147	25	ath-miR2936	CUUGAGAGAGAGAACACAGACG
DR311998	-32.3	-45.5	147	25	ath-miR2936	CUUGAGAGAGAGAACACAGACG
DR311999	-32.3	-45.5	147	25	ath-miR2936	CUUGAGAGAGAGAACACAGACG
DR312000	-32.3	-45.5	147	25	ath-miR2936	CUUGAGAGAGAGAACACAGACG
DR312001	-32.3	-45.5	148	26	ath-miR2936	CUUGAGAGAGAGAACACAGACG
DR312002	-32.3	-45.5	147	25	ath-miR2936	CUUGAGAGAGAGAACACAGACG
HO207016	-32.3	-45.5	126	4	ath-miR2936	CUUGAGAGAGAGAACACAGACG
HO207441	-32.3	-45.5	178	56	ath-miR2936	CUUGAGAGAGAGAACACAGACG
HO207510	-32.3	-45.5	175	53	ath-miR2936	CUUGAGAGAGAGAACACAGACG
HO207958	-32.3	-45.5	184	62	ath-miR2936	CUUGAGAGAGAGAACACAGACG
HO207626	-32.3	-45.4	174	52	ath-miR2936	CUUGAGAGAGAGAACACAGACG
HO207065	-32.3	-43.9	121	1	ath-miR2936	CUUGAGAGAGAGAACACAGACG
CK118310	-32.3	-41.8	119	1	ath-miR2936	CUUGAGAGAGAGAACACAGACG
HO207335	-32.3	-41.8	176	57	ath-miR2936	CUUGAGAGAGAGAACACAGACG
HO208680	-32.3	-36.8	117	1	ath-miR2936	CUUGAGAGAGAGAACACAGACG
HO207345	-32.3	-33.3	116	1	ath-miR2936	CUUGAGAGAGAGAACACAGACG
EG520948	-32.1	-37.7	42	100	aly-miR170,ath-miR170	UGAUUGAGCCGUGUCAAUAUC
DR283807	-31.6	-49.4	239	155	ath-miR168b	UCGCUUGGUGCAGGUCGGGAA
DR283808	-31.6	-49.4	228	145	ath-miR168b	UCGCUUGGUGCAGGUCGGGAA
DR283809	-31.6	-49.4	229	145	ath-miR168b	UCGCUUGGUGCAGGUCGGGAA
DR283810	-31.6	-49.4	228	145	ath-miR168b	UCGCUUGGUGCAGGUCGGGAA
EG449345	-31.4	-40.1	47	153	ath-miR414	UCAUCUUCAUCAUCAUCGUCA
EG449348	-31.4	-40.1	47	153	ath-miR414	UCAUCUUCAUCAUCAUCGUCA
EG449349	-31.4	-40.1	41	147	ath-miR414	UCAUCUUCAUCAUCAUCGUCA
EG449358	-31.4	-40.1	48	154	ath-miR414	UCAUCUUCAUCAUCAUCGUCA
EG449360	-31.4	-40.1	166	269	ath-miR414	UCAUCUUCAUCAUCAUCGUCA
EG449362	-31.4	-40.1	165	271	ath-miR414	UCAUCUUCAUCAUCAUCGUCA
EG449368	-31.4	-40.1	44	150	ath-miR414	UCAUCUUCAUCAUCAUCGUCA
EG449369	-31.4	-40.1	95	201	ath-miR414	UCAUCUUCAUCAUCAUCGUCA
EG449388	-31.4	-40.1	47	153	ath-miR414	UCAUCUUCAUCAUCAUCGUCA
EG449404	-31.4	-40.1	105	211	ath-miR414	UCAUCUUCAUCAUCAUCGUCA
EG449406	-31.4	-40.1	45	151	ath-miR414	UCAUCUUCAUCAUCAUCGUCA
EG450017	-31.4	-40.1	45	151	ath-miR414	UCAUCUUCAUCAUCAUCGUCA
EG450021	-31.4	-40.1	164	270	ath-miR414	UCAUCUUCAUCAUCAUCGUCA
EG475938	-31.4	-40.1	47	153	ath-miR414	UCAUCUUCAUCAUCAUCGUCA
EG475988	-31.4	-40.1	95	201	ath-miR414	UCAUCUUCAUCAUCAUCGUCA
EG476053	-31.4	-40.1	44	150	ath-miR414	UCAUCUUCAUCAUCAUCGUCA
EG476058	-31.4	-40.1	164	270	ath-miR414	UCAUCUUCAUCAUCAUCGUCA
EG476082	-31.4	-40.1	166	269	ath-miR414	UCAUCUUCAUCAUCAUCGUCA
EG476088	-31.4	-40.1	48	154	ath-miR414	UCAUCUUCAUCAUCAUCGUCA
EG476092	-31.4	-40.1	41	147	ath-miR414	UCAUCUUCAUCAUCAUCGUCA
EG476096	-31.4	-40.1	47	153	ath-miR414	UCAUCUUCAUCAUCAUCGUCA
EG476099	-31.4	-40.1	47	153	ath-miR414	UCAUCUUCAUCAUCAUCGUCA
DR368538	-31.4	-34.4	62	168	ath-miR414	UCAUCUUCAUCAUCAUCGUCA
EG449345	-31.4	-32.1	47	174	ath-miR414	UCAUCUUCAUCAUCAUCGUCA
EG449348	-31.4	-32.1	47	174	ath-miR414	UCAUCUUCAUCAUCAUCGUCA
EG449349	-31.4	-32.1	41	168	ath-miR414	UCAUCUUCAUCAUCAUCGUCA
EG449358	-31.4	-32.1	48	175	ath-miR414	UCAUCUUCAUCAUCAUCGUCA
EG449360	-31.4	-32.1	166	290	ath-miR414	UCAUCUUCAUCAUCAUCGUCA
EG449368	-31.4	-32.1	44	171	ath-miR414	UCAUCUUCAUCAUCAUCGUCA
EG449369	-31.4	-32.1	95	222	ath-miR414	UCAUCUUCAUCAUCAUCGUCA
EG449388	-31.4	-32.1	47	177	ath-miR414	UCAUCUUCAUCAUCAUCGUCA
EG449404	-31.4	-32.1	105	232	ath-miR414	UCAUCUUCAUCAUCAUCGUCA
EG449406	-31.4	-32.1	45	172	ath-miR414	UCAUCUUCAUCAUCAUCGUCA
EG450017	-31.4	-32.1	45	172	ath-miR414	UCAUCUUCAUCAUCAUCGUCA
EG450021	-31.4	-32.1	164	291	ath-miR414	UCAUCUUCAUCAUCAUCGUCA
EG475938	-31.4	-32.1	47	177	ath-miR414	UCAUCUUCAUCAUCAUCGUCA
EG475988	-31.4	-32.1	95	222	ath-miR414	UCAUCUUCAUCAUCAUCGUCA
EG476053	-31.4	-32.1	44	171	ath-miR414	UCAUCUUCAUCAUCAUCGUCA
EG476082	-31.4	-32.1	166	290	ath-miR414	UCAUCUUCAUCAUCAUCGUCA
EG476088	-31.4	-32.1	48	175	ath-miR414	UCAUCUUCAUCAUCAUCGUCA
EG476092	-31.4	-32.1	41	168	ath-miR414	UCAUCUUCAUCAUCAUCGUCA
EG476096	-31.4	-32.1	47	174	ath-miR414	UCAUCUUCAUCAUCAUCGUCA
EG476099	-31.4	-32.1	47	174	ath-miR414	UCAUCUUCAUCAUCAUCGUCA
EG449362	-31.4	-31.7	165	292	ath-miR414	UCAUCUUCAUCAUCAUCGUCA
EG476058	-31.4	-31.7	164	291	ath-miR414	UCAUCUUCAUCAUCAUCGUCA
DR368538	-31.4	-28.2	62	144	ath-miR414	UCAUCUUCAUCAUCAUCGUCA
EG449345	-31.4	-28.2	47	129	ath-miR414	UCAUCUUCAUCAUCAUCGUCA
EG449348	-31.4	-28.2	47	129	ath-miR414	UCAUCUUCAUCAUCAUCGUCA
EG449349	-31.4	-28.2	41	123	ath-miR414	UCAUCUUCAUCAUCAUCGUCA
EG449358	-31.4	-28.2	48	130	ath-miR414	UCAUCUUCAUCAUCAUCGUCA
EG449362	-31.4	-28.2	165	247	ath-miR414	UCAUCUUCAUCAUCAUCGUCA
EG449368	-31.4	-28.2	44	126	ath-miR414	UCAUCUUCAUCAUCAUCGUCA
EG449369	-31.4	-28.2	95	177	ath-miR414	UCAUCUUCAUCAUCAUCGUCA
EG449388	-31.4	-28.2	47	129	ath-miR414	UCAUCUUCAUCAUCAUCGUCA
EG449404	-31.4	-28.2	105	187	ath-miR414	UCAUCUUCAUCAUCAUCGUCA
EG449406	-31.4	-28.2	45	127	ath-miR414	UCAUCUUCAUCAUCAUCGUCA
EG450017	-31.4	-28.2	45	127	ath-miR414	UCAUCUUCAUCAUCAUCGUCA
EG450021	-31.4	-28.2	164	246	ath-miR414	UCAUCUUCAUCAUCAUCGUCA
EG475938	-31.4	-28.2	47	129	ath-miR414	UCAUCUUCAUCAUCAUCGUCA
EG475988	-31.4	-28.2	95	177	ath-miR414	UCAUCUUCAUCAUCAUCGUCA
EG476053	-31.4	-28.2	44	126	ath-miR414	UCAUCUUCAUCAUCAUCGUCA
EG476058	-31.4	-28.2	164	246	ath-miR414	UCAUCUUCAUCAUCAUCGUCA
EG476088	-31.4	-28.2	48	130	ath-miR414	UCAUCUUCAUCAUCAUCGUCA
EG476092	-31.4	-28.2	41	123	ath-miR414	UCAUCUUCAUCAUCAUCGUCA
EG476096	-31.4	-28.2	47	129	ath-miR414	UCAUCUUCAUCAUCAUCGUCA
EG476099	-31.4	-28.2	47	129	ath-miR414	UCAUCUUCAUCAUCAUCGUCA
DR368538	-31.4	-28	62	188	ath-miR414	UCAUCUUCAUCAUCAUCGUCA
EG449360	-31.4	-26.2	166	248	ath-miR414	UCAUCUUCAUCAUCAUCGUCA
EG476082	-31.4	-26.2	166	248	ath-miR414	UCAUCUUCAUCAUCAUCGUCA
EG526153	-31.3	-25.6	158	774	ath-miR404	AUUAACGCUGGCGGUUGCGGCAGC
DR359082	-31.2	-46.1	80	153	ath-miR398a	UGUGUUCUCAGGUCACCCCUU
DR359083	-31.2	-45.6	80	154	ath-miR398a	UGUGUUCUCAGGUCACCCCUU
EG511339	-31.1	-49	496	487	ath-miR319b	UUGGACUGAAGGGAGCUCCCU
EG447284	-30.9	-43.3	73	6	ath-miR161.1	UGAAAGUGACUACAUCGGGGU
AU239920	-30.6	-44.6	514	192	ath-miR167a,ath-miR167b	UGAAGCUGCCAGCAUGAUCUA
EG434220	-30.3	-26.8	222	609	ath-miR390a,ath-miR390b	AAGCUCAGGAGGGAUAGCGCC
EG446608	-30	-32	82	1	ath-miR161.2	UCAAUGCAUUGAAAGUGACUA
EG446599	-29.8	-32	82	1	ath-miR161.2	UCAAUGCAUUGAAAGUGACUA
EG446605	-29.8	-32	82	1	ath-miR161.2	UCAAUGCAUUGAAAGUGACUA
EG446610	-29.8	-32	82	1	ath-miR161.2	UCAAUGCAUUGAAAGUGACUA
EG446615	-29.8	-32	82	1	ath-miR161.2	UCAAUGCAUUGAAAGUGACUA
EG447262	-29.8	-32	82	1	ath-miR161.2	UCAAUGCAUUGAAAGUGACUA
EG447266	-29.8	-32	82	1	ath-miR161.2	UCAAUGCAUUGAAAGUGACUA
EG447275	-29.8	-32	82	1	ath-miR161.2	UCAAUGCAUUGAAAGUGACUA
EG447279	-29.8	-32	82	1	ath-miR161.2	UCAAUGCAUUGAAAGUGACUA
EG447280	-29.8	-32	82	1	ath-miR161.2	UCAAUGCAUUGAAAGUGACUA
EG447282	-29.8	-32	82	1	ath-miR161.2	UCAAUGCAUUGAAAGUGACUA
EG447285	-29.8	-32	82	1	ath-miR161.2	UCAAUGCAUUGAAAGUGACUA
EG447286	-29.8	-32	82	1	ath-miR161.2	UCAAUGCAUUGAAAGUGACUA
EG447292	-29.8	-32	82	1	ath-miR161.2	UCAAUGCAUUGAAAGUGACUA
EG447260	-29.8	-27.7	82	1	ath-miR161.2	UCAAUGCAUUGAAAGUGACUA
EG447301	-29.4	-32	82	1	ath-miR161.2	UCAAUGCAUUGAAAGUGACUA
DR311945	-28.5	-45.5	147	25	ath-miR2936	CUUGAGAGAGAGAACACAGACG
EG511339	-28.4	-43.9	496	487	ath-miR319c	UUGGACUGAAGGGAGCUCCUU
EG511339	-27.8	-38.7	497	487	ath-miR159c	UUUGGAUUGAAGGGAGCUCCU
EG447274	-27.8	-32	82	1	ath-miR161.2	UCAAUGCAUUGAAAGUGACUA
DR368442	-27.5	-40.3	150	71	aly-miR167c,ath-miR167c	UAAGCUGCCAGCAUGAUCUUG
EG446600	-27.5	-32	82	1	ath-miR161.2	UCAAUGCAUUGAAAGUGACUA
EG526153	-27.5	-25.6	118	774	ath-miR404	AUUAACGCUGGCGGUUGCGGCAGC
EG526118	-27.5	-25.4	678	255	ath-miR405a,ath-miR405b,ath-miR405d	AUGAGUUGGGUCUAACCCAUAACU
EG526147	-26.4	-27.1	383	431	ath-miR404	AUUAACGCUGGCGGUUGCGGCAGC
EG513280	-26.4	-25.9	453	459	ath-miR404	AUUAACGCUGGCGGUUGCGGCAGC
EG526147	-26.4	-25.9	383	389	ath-miR404	AUUAACGCUGGCGGUUGCGGCAGC
EG476865	-26.2	-35.1	618	307	ath-miR835-5p	UUCUUGCAUAUGUUCUUUAUC
EG513280	-26.2	-25.9	56	459	ath-miR404	AUUAACGCUGGCGGUUGCGGCAGC
EG447284	-25.7	-32	82	1	ath-miR161.2	UCAAUGCAUUGAAAGUGACUA
EG526147	-25.6	-27.1	326	431	ath-miR404	AUUAACGCUGGCGGUUGCGGCAGC
EG526147	-25.6	-25.9	326	389	ath-miR404	AUUAACGCUGGCGGUUGCGGCAGC
EG511339	-25.3	-35.4	498	487	ath-miR159a	UUUGGAUUGAAGGGAGCUCUA
AU239921	-25.3	-27.2	286	512	ath-miR164c	UGGAGAAGCAGGGCACGUGCG
DR261225	-25.3	-27.2	176	403	ath-miR164c	UGGAGAAGCAGGGCACGUGCG
AU239921	-25.3	-25.9	286	512	ath-miR164a,ath-miR164b	UGGAGAAGCAGGGCACGUGCA
DR261225	-25.3	-25.9	176	403	ath-miR164a,ath-miR164b	UGGAGAAGCAGGGCACGUGCA
EG526146	-25.3	-25.9	390	71	ath-miR398b,ath-miR398c	UGUGUUCUCAGGUCACCCCUG
EG526155	-25.3	-25.6	390	72	ath-miR398b,ath-miR398c	UGUGUUCUCAGGUCACCCCUG
EG511339	-25	-35.4	497	487	ath-miR159b	UUUGGAUUGAAGGGAGCUCUU
